# Supplementary material for: Coping with living in the soil: the genome of the parthenogenetic springtail Folsomia candida
Source: BMC Genomics. 2017 Jun 28;18:493. doi: 10.1186/s12864-017-3852-x (PMC5490193; doi:10.1186/s12864-017-3852-x)
Supplement: Supplementary file 1 — Tables with associated data. (XLSX 4914 kb) [file 12864_2017_3852_MOESM1_ESM.xlsx]

## Sheet: Annotated repeats
Table S1. Folsomia candida annotated repeats.
Class	Copies	Length (bp)	Percentage of the genome (bp)	Percentage of all repeats (copies)
Unclassified	83513	30170966	13.6087	32.8388
Satellite	363	61939	0.0279379	0.142738
SINE	198	22158	0.00999446	0.0778571
Simple_repeat	115378	5080872	2.29175	45.3687
Low_complexity	13495	636208	0.286964	5.30647
RC (Helitron)	5927	1647754	0.743227	2.3306
LTR
Ngaro	43	8241	0.00371714	0.0169084
ERV4	16	962	0.000433914	0.00629148
ERV1	206	13712	0.00618486	0.0810029
Pao	1615	524851	0.236736	0.635047
Copia	1589	600168	0.270708	0.624823
Caulimovirus	10	532	0.000239961	0.00393218
DIRS	520	145596	0.0656717	0.204473
ERVL	18	1098	0.000495258	0.00707792
Gypsy	3590	1223125	0.551696	1.41165
ERVK	178	11980	0.00540363	0.0699928
-	270	26901	0.0121338	0.106169
LINE
Odin	1	38	1.71401e-05	0.000393218
R1	83	7242	0.00326654	0.0326371
CR1	194	54098	0.0244011	0.0762842
Zorro	2	111	5.0067e-05	0.000786436
Rex	98	98709	0.0445231	0.0385353
Tad1	41	2270	0.00102389	0.0161219
R2	32	4332	0.00195397	0.012583
DRE	4	369	0.000166439	0.00157287
Ambal	4	307	0.000138474	0.00157287
L1	546	178087	0.0803269	0.214697
L2	1522	363415	0.16392	0.598477
LOA	353	65863	0.0297078	0.138806
Proto2	2	114	5.14202e-05	0.000786436
RTE	270	137240	0.0619027	0.106169
Jockey	260	21877	0.00986772	0.102237
I	65	4049	0.00182632	0.0255592
CRE	807	614074	0.276981	0.317327
Penelope	920	289223	0.130455	0.36176
-	184	97777	0.0441027	0.0723521
Dong	2	111	5.0067e-05	0.000786436
DNA
Harbinger	18	1704	0.000768597	0.00707792
Kolobok	43	3931	0.00177309	0.0169084
Crypton	24	1343	0.000605766	0.00943723
hAT	3987	1191674	0.53751	1.56776
IS3EU	4	466	0.000210191	0.00157287
Merlin	25	3962	0.00178708	0.00983044
En	115	26257	0.0118433	0.04522
CMC	3565	1119438	0.504927	1.40182
Ginger	28	3384	0.00152637	0.0110101
Novosib	7	2280	0.0010284	0.00275252
Zator	2157	291740	0.131591	0.848171
-	1124	472401	0.213079	0.441977
Sola	212	115851	0.0522551	0.0833622
Dada	48	4175	0.00188315	0.0188745
MuLE	580	220048	0.0992536	0.228066
Academ	32	1705	0.000769048	0.012583
Maverick	659	514645	0.232133	0.259131
PiggyBac	202	75771	0.0341768	0.07943
PIF	297	65902	0.0297254	0.116786
MULE	1061	385035	0.173672	0.417204
P	219	18640	0.00840765	0.0861147
TcMar	7398	4941989	2.22911	2.90903
snRNA	39	3860	0.00174107	0.0153355
tRNA	97	7587	0.00342215	0.0381421
Other (Composite)	1	36	1.6238e-05	0.000393218
Other	3	2215	0.000999085	0.00117965
rRNA	18	10149	0.00457775	0.00707792
Retroposon	8	1215	0.000548031	0.00314574
RNA	20	2430	0.00109606	0.00786436
ARTEFACT	2	97	4.37523e-05	0.000786436

## Sheet: Mitochondrial Genome
Tabel S2a. Annotation of the Folsomia candida mitochondrial genome.
Name	Start	Stop	Strand	Length (bp)
cox1	2	1528	+	1527
trnL2(taa)	1536	1599	+	64
cox2	1600	2274	+	675
trnK(ctt)	2293	2363	+	71
trnD(gtc)	2363	2429	+	67
atp8	2430	2603	+	174
atp6	2603	3268	+	666
cox3	3294	4073	+	780
trnG(tcc)	4083	4148	+	66
nad3	4140	4484	+	345
trnA(tgc)	4512	4573	+	62
trnR(tcg)	4577	4638	+	62
trnN(gtt)	4637	4700	+	64
trnS1(gct)	4701	4767	+	67
trnE(ttc)	4770	4836	+	67
trnF(gaa)	4839	4904	-	66
nad5-0	4919	6562	-	1644
trnH(gtg)	6608	6669	-	62
nad4-0	6693	7898	-	1206
nad4l	8048	8299	-	252
trnT(tgt)	8317	8380	+	64
trnP(tgg)	8381	8445	-	65
nad6	8453	8917	+	465
cob	8959	10068	+	1110
trnS2(tga)	10082	10150	+	69
nad1	10281	11186	-	906
trnL1(tag)	11205	11268	-	64
rrnL	11284	11915	-	632
trnV(tac)	12500	12567	-	68
rrnS	12567	13334	-	768
trnI(gat)	13731	13792	+	62
trnQ(ttg)	13791	13858	-	68
trnM(cat)	13894	13961	+	68
nad2	13992	14876	+	885
trnW(tca)	14953	15018	+	66
trnC(gca)	15018	15079	-	62
trnY(gta)	15083	15147	-	65

## Sheet: Orthologs
Table S3. Clusters predicted by OrthoFinder between 12 species.
Cluster_ID	A. pisum	A. aegypti	C. elegans	D. pulex	D. melanogaster	F. candida	I. scapularis	O. cincta	P. humanus	S. maritima	T. urticae	T. castaneum
orthomcl0000000	65	251	4	129	183	129	91	80	38	37	51	118
orthomcl0000001	659	8	2	11	0	53	48	11	2	185	3	141
orthomcl0000002	242	124	12	46	50	186	141	121	47	45	17	83
orthomcl0000003	514	3	3	40	0	211	9	25	0	72	0	42
orthomcl0000004	647	0	0	10	0	19	26	16	0	12	0	69
orthomcl0000005	85	151	0	133	35	33	99	43	15	13	36	59
orthomcl0000006	495	17	6	76	8	33	13	7	0	26	1	6
orthomcl0000007	460	6	0	19	3	62	37	14	0	14	1	6
orthomcl0000008	547	0	0	0	0	29	5	17	0	1	0	10
orthomcl0000009	335	17	0	82	0	88	36	38	1	4	0	3
orthomcl0000010	414	4	1	41	0	29	24	17	0	18	0	37
orthomcl0000011	466	0	0	6	1	10	13	0	7	1	0	77
orthomcl0000012	554	0	0	1	0	5	4	2	0	0	0	3
orthomcl0000013	36	41	26	40	38	38	44	43	34	47	49	40
orthomcl0000014	313	0	10	40	0	15	0	4	0	3	0	20
orthomcl0000015	27	94	18	12	34	34	48	39	10	11	12	65
orthomcl0000016	2	3	1	392	0	2	1	0	0	0	0	0
orthomcl0000017	73	34	77	26	35	42	0	58	4	14	0	27
orthomcl0000018	279	0	2	2	0	42	7	1	0	37	1	6
orthomcl0000019	285	7	0	7	0	2	23	1	1	4	0	38
orthomcl0000020	24	38	21	14	21	64	46	43	5	7	34	39
orthomcl0000021	6	8	29	16	4	77	43	95	5	10	57	5
orthomcl0000022	2	3	12	34	3	154	22	106	2	3	1	1
orthomcl0000023	192	0	5	45	4	63	9	6	1	5	4	4
orthomcl0000024	13	63	0	110	50	15	1	30	9	8	1	35
orthomcl0000025	0	0	0	1	0	317	0	0	0	0	0	0
orthomcl0000026	151	3	0	11	0	49	0	7	0	77	3	15
orthomcl0000027	52	37	1	21	20	30	14	24	18	5	3	56
orthomcl0000028	194	0	0	0	2	40	17	4	1	3	0	9
orthomcl0000029	150	8	1	70	0	5	27	0	1	4	0	2
orthomcl0000030	230	2	0	1	0	8	1	16	0	0	0	0
orthomcl0000031	156	1	0	6	1	24	19	20	0	8	0	15
orthomcl0000032	0	0	0	0	0	246	0	0	0	0	0	0
orthomcl0000033	39	22	1	17	14	40	7	41	15	8	16	25
orthomcl0000034	196	0	0	20	0	1	9	0	0	8	0	2
orthomcl0000035	0	1	0	0	1	0	0	0	1	0	232	0
orthomcl0000036	13	46	0	17	51	33	0	24	11	0	0	35
orthomcl0000037	150	0	0	11	2	30	6	8	0	1	0	8
orthomcl0000038	143	0	3	16	2	1	29	5	2	5	2	5
orthomcl0000039	172	2	1	4	1	20	2	3	1	3	1	2
orthomcl0000040	173	4	0	0	0	25	0	3	3	0	0	0
orthomcl0000041	25	36	8	10	30	61	0	8	0	0	0	30
orthomcl0000042	16	16	4	29	16	15	4	32	28	11	12	19
orthomcl0000043	20	18	1	20	21	22	22	27	20	7	6	17
orthomcl0000044	8	4	0	5	4	32	29	14	5	70	21	6
orthomcl0000045	177	0	1	0	0	0	1	0	0	0	0	18
orthomcl0000046	18	19	9	17	18	15	15	19	19	20	10	18
orthomcl0000047	1	35	21	42	28	33	2	13	2	15	3	1
orthomcl0000048	0	0	0	44	2	64	10	0	1	30	10	34
orthomcl0000049	111	0	0	13	0	15	9	29	0	14	0	2
orthomcl0000050	124	0	3	3	0	22	8	4	0	7	1	17
orthomcl0000051	8	28	8	16	22	35	13	23	2	10	9	14
orthomcl0000052	17	23	0	15	18	2	51	4	13	9	16	14
orthomcl0000053	68	14	7	7	17	41	5	8	0	5	0	7
orthomcl0000054	97	16	1	3	4	11	27	5	1	3	1	8
orthomcl0000055	162	3	0	0	0	0	5	0	0	0	0	4
orthomcl0000056	24	14	1	3	12	20	23	18	2	7	18	31
orthomcl0000057	13	4	0	19	3	61	3	19	7	20	21	3
orthomcl0000058	6	42	4	30	11	31	7	12	4	9	4	13
orthomcl0000059	154	0	0	0	0	4	6	1	0	0	0	6
orthomcl0000060	0	0	168	0	1	1	0	1	0	0	0	0
orthomcl0000061	132	0	0	29	0	0	2	1	0	0	0	6
orthomcl0000062	1	1	21	24	32	5	61	22	0	1	1	1
orthomcl0000063	4	24	0	0	4	123	4	3	0	1	1	3
orthomcl0000064	118	0	0	2	0	8	1	10	0	5	3	19
orthomcl0000065	1	2	0	0	0	116	1	28	1	15	1	1
orthomcl0000066	120	0	0	5	1	1	8	2	1	0	0	24
orthomcl0000067	86	0	0	1	0	2	2	1	0	35	1	34
orthomcl0000068	8	11	17	22	23	1	4	45	6	14	7	4
orthomcl0000069	81	4	3	5	3	8	5	4	2	10	33	3
orthomcl0000070	4	3	16	34	8	17	39	11	5	6	8	10
orthomcl0000071	7	2	5	84	2	16	12	14	1	3	9	4
orthomcl0000072	3	0	4	1	0	0	0	0	0	150	0	0
orthomcl0000073	8	11	2	13	9	37	13	25	6	10	8	15
orthomcl0000074	0	0	0	156	0	0	1	0	0	0	0	0
orthomcl0000075	2	14	1	26	4	4	77	6	5	10	2	5
orthomcl0000076	7	1	43	11	1	49	1	30	4	1	0	7
orthomcl0000077	0	0	0	154	1	0	0	0	0	0	0	0
orthomcl0000078	114	0	2	10	0	1	7	14	2	0	0	4
orthomcl0000079	75	3	0	19	0	24	28	3	0	1	0	0
orthomcl0000080	37	10	1	32	6	13	10	11	6	12	6	7
orthomcl0000081	14	9	7	6	20	5	35	7	9	9	3	23
orthomcl0000082	8	12	0	5	7	38	25	23	7	6	5	11
orthomcl0000083	1	0	0	7	0	75	5	22	1	27	0	8
orthomcl0000084	56	6	0	22	1	0	51	0	0	5	0	4
orthomcl0000085	141	0	0	0	0	0	0	0	0	1	1	1
orthomcl0000086	2	34	2	4	14	31	27	4	2	15	2	7
orthomcl0000087	8	21	15	20	14	3	13	2	12	11	10	12
orthomcl0000088	3	3	13	32	2	38	3	30	1	3	8	2
orthomcl0000089	7	24	11	25	9	4	8	10	7	8	2	23
orthomcl0000090	3	21	10	22	10	27	4	23	3	5	8	1
orthomcl0000091	3	19	8	22	15	29	3	19	3	5	4	7
orthomcl0000092	0	0	0	0	0	0	0	0	0	0	136	0
orthomcl0000093	10	14	18	26	25	2	2	19	7	4	3	5
orthomcl0000094	6	10	5	9	11	17	5	31	10	7	12	12
orthomcl0000095	102	1	3	0	0	0	1	0	3	4	2	18
orthomcl0000096	76	0	2	1	0	33	4	1	1	2	0	14
orthomcl0000097	18	15	3	15	12	9	9	9	11	10	11	12
orthomcl0000098	17	19	0	6	25	4	12	4	3	2	20	20
orthomcl0000099	13	14	7	11	13	8	11	9	12	11	9	13
orthomcl0000100	9	6	1	9	8	18	10	25	7	12	16	9
orthomcl0000101	21	18	0	1	23	9	0	1	17	2	1	37
orthomcl0000102	4	9	8	23	2	17	33	16	2	1	0	13
orthomcl0000103	0	0	0	127	0	1	0	0	0	0	0	0
orthomcl0000104	9	17	17	22	20	0	3	21	4	6	3	5
orthomcl0000105	15	18	0	12	15	17	13	16	4	0	2	15
orthomcl0000106	35	13	2	20	12	7	8	7	5	4	4	7
orthomcl0000107	5	12	5	4	9	14	20	23	2	9	9	10
orthomcl0000108	6	15	16	24	23	8	1	15	6	4	3	1
orthomcl0000109	23	5	3	8	9	16	3	30	3	4	12	5
orthomcl0000110	9	16	7	11	9	8	11	10	7	11	11	11
orthomcl0000111	6	8	0	11	6	7	32	8	6	8	21	8
orthomcl0000112	10	7	25	7	6	5	16	12	6	13	6	6
orthomcl0000113	12	12	0	10	13	13	10	15	9	3	11	10
orthomcl0000114	1	0	0	0	0	68	0	49	0	0	0	0
orthomcl0000115	0	1	5	5	1	0	0	0	1	104	0	1
orthomcl0000116	24	16	1	20	10	3	10	3	6	3	3	17
orthomcl0000117	5	6	7	7	1	17	19	11	3	9	28	2
orthomcl0000118	1	20	15	9	7	17	13	8	4	2	10	9
orthomcl0000119	70	0	11	1	0	2	4	0	2	7	4	10
orthomcl0000120	5	7	5	6	4	20	6	44	3	4	5	2
orthomcl0000121	10	8	4	9	10	13	10	16	7	5	5	13
orthomcl0000122	1	16	0	0	29	0	0	0	1	0	0	63
orthomcl0000123	4	12	2	4	13	22	7	11	5	14	4	10
orthomcl0000124	0	0	1	104	1	1	1	0	0	0	0	0
orthomcl0000125	7	9	0	18	8	6	6	11	9	18	7	7
orthomcl0000126	78	0	0	0	2	8	0	2	0	8	0	7
orthomcl0000127	0	0	0	0	0	0	0	0	0	0	0	105
orthomcl0000128	97	0	0	2	0	0	0	0	0	1	0	4
orthomcl0000129	35	29	0	2	0	0	6	3	0	18	0	10
orthomcl0000130	12	43	0	3	4	10	0	4	7	1	0	19
orthomcl0000131	88	0	0	1	0	2	0	0	0	0	0	11
orthomcl0000132	68	1	0	30	0	3	0	0	0	0	0	0
orthomcl0000133	5	1	2	1	1	21	46	13	1	4	4	3
orthomcl0000134	6	6	0	45	3	5	9	7	4	4	7	5
orthomcl0000135	0	0	71	15	0	6	1	4	2	0	0	2
orthomcl0000136	22	9	4	6	8	19	5	11	2	9	1	4
orthomcl0000137	0	0	0	76	0	1	7	1	1	13	1	0
orthomcl0000138	31	7	11	3	1	5	8	2	0	1	20	10
orthomcl0000139	7	7	5	10	8	8	8	8	10	10	8	10
orthomcl0000140	32	10	7	2	7	3	7	1	6	4	8	12
orthomcl0000141	5	4	5	0	16	14	7	16	3	11	10	8
orthomcl0000142	11	7	7	5	23	13	4	16	2	4	1	5
orthomcl0000143	10	2	0	3	0	11	48	18	1	1	0	3
orthomcl0000144	4	10	0	4	5	3	6	2	2	48	2	10
orthomcl0000145	1	0	0	0	0	1	89	0	0	4	1	0
orthomcl0000146	1	0	1	7	0	78	0	6	1	1	0	1
orthomcl0000147	81	1	1	5	2	5	0	0	0	0	0	0
orthomcl0000148	20	0	0	59	0	6	1	0	0	9	0	0
orthomcl0000149	3	4	4	5	6	19	4	5	4	2	26	13
orthomcl0000150	1	20	1	5	6	10	12	7	1	4	21	7
orthomcl0000151	0	0	0	95	0	0	0	0	0	0	0	0
orthomcl0000152	6	10	3	26	12	11	4	2	5	7	4	4
orthomcl0000153	6	10	4	11	8	8	2	14	5	2	10	14
orthomcl0000154	10	16	1	12	8	17	0	20	5	0	0	4
orthomcl0000155	6	4	2	2	4	1	46	6	5	9	2	6
orthomcl0000156	23	1	4	1	1	52	2	1	0	4	2	1
orthomcl0000157	5	6	1	13	6	6	10	14	4	9	9	9
orthomcl0000158	3	4	4	12	3	15	16	12	3	4	15	1
orthomcl0000159	1	0	0	0	0	1	0	0	0	0	89	0
orthomcl0000160	16	4	0	3	14	19	0	13	7	11	0	3
orthomcl0000161	90	0	0	0	0	0	0	0	0	0	0	0
orthomcl0000162	89	0	0	0	0	0	0	0	0	0	0	0
orthomcl0000163	9	2	5	12	7	7	6	10	8	8	7	8
orthomcl0000164	1	0	49	31	0	4	3	0	0	0	1	0
orthomcl0000165	1	5	0	1	2	42	0	34	1	1	0	2
orthomcl0000166	11	13	5	10	7	2	6	14	5	2	6	7
orthomcl0000167	1	1	0	23	1	31	0	29	0	1	0	1
orthomcl0000168	1	0	45	35	0	0	1	0	1	1	2	2
orthomcl0000169	5	14	14	5	11	13	3	13	4	1	1	3
orthomcl0000170	29	15	2	3	11	2	1	10	1	2	5	4
orthomcl0000171	16	8	2	7	3	20	3	11	2	4	7	2
orthomcl0000172	0	18	14	0	6	0	35	0	0	0	11	1
orthomcl0000173	0	1	0	63	1	17	1	1	0	0	0	0
orthomcl0000174	10	7	3	4	7	8	5	8	6	1	9	15
orthomcl0000175	9	17	4	4	6	9	4	10	5	3	8	4
orthomcl0000176	0	19	1	14	24	1	5	1	0	9	0	9
orthomcl0000177	2	9	1	12	6	11	8	6	3	5	7	12
orthomcl0000178	3	9	3	7	3	4	11	5	10	7	5	14
orthomcl0000179	12	13	1	12	9	2	5	5	7	1	7	7
orthomcl0000180	0	0	0	74	0	2	4	0	0	0	0	1
orthomcl0000181	58	0	0	0	0	12	0	0	0	0	0	10
orthomcl0000182	4	1	2	1	2	1	12	2	2	49	1	3
orthomcl0000183	10	12	6	5	11	5	6	5	6	4	2	8
orthomcl0000184	0	0	0	1	0	0	0	0	2	77	0	0
orthomcl0000185	0	0	0	0	0	0	0	0	0	0	80	0
orthomcl0000186	6	7	4	10	5	6	7	6	5	7	9	7
orthomcl0000187	0	0	79	0	0	0	0	0	0	0	0	0
orthomcl0000188	0	0	0	76	0	0	3	0	0	0	0	0
orthomcl0000189	78	0	0	0	0	0	0	0	0	0	0	0
orthomcl0000190	9	7	2	10	6	6	5	8	7	5	5	8
orthomcl0000191	7	16	0	5	9	11	2	9	3	1	3	12
orthomcl0000192	43	2	4	2	1	2	11	1	2	5	2	3
orthomcl0000193	12	4	2	4	18	8	3	4	4	3	1	15
orthomcl0000194	0	0	0	0	0	77	0	1	0	0	0	0
orthomcl0000195	3	4	0	10	5	21	1	15	2	4	3	9
orthomcl0000196	0	1	69	4	0	2	0	1	0	0	0	0
orthomcl0000197	51	0	0	2	1	5	2	1	9	1	0	3
orthomcl0000198	11	3	2	8	5	7	7	6	5	10	4	6
orthomcl0000199	45	1	0	0	3	15	3	0	0	0	0	7
orthomcl0000200	3	7	0	7	7	15	0	18	5	0	0	12
orthomcl0000201	3	9	0	14	2	8	1	5	2	1	28	1
orthomcl0000202	7	8	5	6	5	7	5	7	6	6	6	6
orthomcl0000203	0	0	0	0	0	74	0	0	0	0	0	0
orthomcl0000204	6	4	13	2	12	5	2	14	3	5	6	1
orthomcl0000205	4	6	3	12	5	8	6	5	7	5	7	5
orthomcl0000206	0	0	0	0	0	1	0	0	0	0	0	72
orthomcl0000207	2	16	3	4	5	12	3	16	1	3	0	7
orthomcl0000208	15	11	1	5	5	10	1	7	4	1	6	6
orthomcl0000209	4	6	2	8	5	6	7	8	5	6	7	8
orthomcl0000210	7	7	7	7	6	5	6	5	5	4	6	7
orthomcl0000211	25	7	2	0	3	2	10	1	3	5	5	8
orthomcl0000212	7	7	4	11	5	7	6	5	4	6	4	5
orthomcl0000213	8	6	7	4	7	4	8	4	5	4	10	4
orthomcl0000214	0	0	0	71	0	0	0	0	0	0	0	0
orthomcl0000215	0	0	0	0	0	69	0	2	0	0	0	0
orthomcl0000216	10	8	0	5	8	10	1	10	6	4	1	7
orthomcl0000217	4	5	3	3	7	11	3	8	5	11	3	7
orthomcl0000218	0	0	0	70	0	0	0	0	0	0	0	0
orthomcl0000219	0	0	0	0	0	0	0	0	0	0	70	0
orthomcl0000220	60	1	0	1	1	1	0	1	0	0	0	4
orthomcl0000221	56	1	0	0	0	12	0	0	0	0	0	0
orthomcl0000222	64	0	0	0	0	2	0	0	2	0	0	1
orthomcl0000223	60	0	0	3	0	0	2	0	3	0	0	1
orthomcl0000224	8	12	0	6	12	12	2	6	4	1	1	5
orthomcl0000225	0	0	2	67	0	0	0	0	0	0	0	0
orthomcl0000226	0	0	0	0	2	0	0	67	0	0	0	0
orthomcl0000227	0	0	0	0	0	67	0	1	0	0	1	0
orthomcl0000228	8	5	1	5	7	13	3	3	6	5	4	8
orthomcl0000229	4	0	0	3	0	44	2	8	0	0	7	0
orthomcl0000230	7	6	1	9	6	7	6	14	5	2	1	4
orthomcl0000231	2	1	0	12	0	31	20	2	0	0	0	0
orthomcl0000232	1	4	4	6	4	10	19	6	1	6	4	3
orthomcl0000233	0	0	12	8	0	31	0	16	0	0	1	0
orthomcl0000234	5	3	2	5	5	8	8	6	3	8	11	3
orthomcl0000235	0	0	66	0	0	0	0	1	0	0	0	0
orthomcl0000236	0	0	0	0	0	0	0	0	0	0	67	0
orthomcl0000237	42	1	1	15	0	0	3	0	1	0	1	2
orthomcl0000238	13	17	0	3	10	1	2	1	5	2	0	12
orthomcl0000239	0	0	1	0	0	0	1	0	0	64	0	0
orthomcl0000240	0	0	0	59	0	1	1	5	0	0	0	0
orthomcl0000241	26	12	0	0	10	1	2	0	5	1	1	7
orthomcl0000242	10	10	2	4	1	21	0	7	1	0	0	9
orthomcl0000243	55	1	0	5	0	0	4	0	0	0	0	0
orthomcl0000244	58	1	0	6	0	0	0	0	0	0	0	0
orthomcl0000245	33	4	0	3	3	15	4	0	0	0	0	3
orthomcl0000246	4	7	5	5	4	5	8	5	6	5	6	5
orthomcl0000247	5	5	2	12	4	5	4	7	4	4	8	5
orthomcl0000248	0	0	0	64	0	0	1	0	0	0	0	0
orthomcl0000249	6	5	2	4	3	4	8	7	5	12	2	6
orthomcl0000250	7	9	0	27	7	0	1	5	3	0	3	2
orthomcl0000251	7	9	1	4	11	3	5	3	6	4	5	6
orthomcl0000252	3	3	0	4	2	2	15	1	2	4	27	1
orthomcl0000253	2	4	1	24	2	6	12	5	1	1	4	2
orthomcl0000254	5	9	2	10	7	22	0	6	1	0	0	2
orthomcl0000255	7	5	1	5	11	6	3	3	5	10	2	6
orthomcl0000256	4	7	4	13	3	6	2	12	4	3	1	5
orthomcl0000257	6	5	2	7	5	8	5	6	5	6	2	6
orthomcl0000258	25	0	0	2	0	0	2	0	0	0	0	34
orthomcl0000259	2	6	0	0	12	18	0	20	2	0	0	3
orthomcl0000260	2	1	2	1	1	24	1	19	1	7	3	1
orthomcl0000261	1	5	2	4	5	1	3	2	2	6	31	1
orthomcl0000262	0	0	1	7	0	13	21	8	0	1	12	0
orthomcl0000263	5	0	0	45	0	0	2	0	0	6	0	4
orthomcl0000264	17	0	0	1	3	28	12	1	0	0	0	0
orthomcl0000265	28	2	0	2	0	0	0	0	0	0	0	30
orthomcl0000266	2	0	0	59	0	0	1	0	0	0	0	0
orthomcl0000267	7	4	2	4	9	4	5	4	5	4	6	8
orthomcl0000268	9	14	2	3	9	2	1	3	6	1	3	9
orthomcl0000269	1	1	0	12	0	12	19	5	1	9	1	1
orthomcl0000270	13	4	0	5	6	5	0	6	7	7	0	8
orthomcl0000271	9	3	9	4	4	7	4	3	3	6	4	5
orthomcl0000272	4	5	1	6	4	15	4	3	5	2	5	7
orthomcl0000273	7	9	0	3	8	13	0	5	0	0	0	16
orthomcl0000274	26	1	0	19	0	0	4	0	0	5	0	6
orthomcl0000275	3	10	1	2	9	3	3	4	3	3	8	12
orthomcl0000276	1	2	1	1	1	13	1	10	1	1	28	1
orthomcl0000277	0	0	0	0	0	43	0	0	0	0	18	0
orthomcl0000278	14	20	0	0	6	14	0	0	0	0	0	6
orthomcl0000279	3	3	7	3	5	6	14	6	6	0	1	6
orthomcl0000280	4	9	4	5	7	4	5	4	5	3	4	6
orthomcl0000281	9	8	3	3	5	3	5	4	4	7	4	5
orthomcl0000282	3	0	0	54	0	0	0	3	0	0	0	0
orthomcl0000283	3	5	7	9	3	5	7	5	5	4	2	5
orthomcl0000284	3	6	0	29	4	4	0	3	2	6	0	3
orthomcl0000285	0	27	0	0	6	0	0	0	5	0	0	22
orthomcl0000286	0	0	0	25	0	15	0	20	0	0	0	0
orthomcl0000287	3	9	0	10	15	4	2	6	2	0	0	8
orthomcl0000288	9	3	6	9	4	6	3	5	4	3	3	4
orthomcl0000289	4	2	10	24	1	3	5	3	2	2	1	2
orthomcl0000290	21	2	3	3	3	3	2	5	3	5	7	2
orthomcl0000291	2	0	0	0	0	0	0	0	0	0	57	0
orthomcl0000292	3	6	0	5	5	5	13	3	3	4	6	6
orthomcl0000293	4	1	1	4	0	8	3	9	3	14	10	2
orthomcl0000294	0	0	0	57	0	0	2	0	0	0	0	0
orthomcl0000295	24	0	0	0	1	28	0	4	0	0	0	1
orthomcl0000296	12	0	3	12	3	10	2	7	1	3	3	2
orthomcl0000297	1	0	4	1	0	42	2	8	0	0	0	0
orthomcl0000298	1	2	4	1	2	7	3	3	1	1	29	4
orthomcl0000299	52	1	0	2	1	0	0	0	0	0	0	1
orthomcl0000300	3	9	5	7	2	6	3	13	2	3	1	3
orthomcl0000301	4	4	3	3	7	4	2	7	5	4	9	5
orthomcl0000302	2	1	7	6	1	6	1	30	1	1	1	0
orthomcl0000303	0	10	0	0	13	3	4	0	1	18	1	7
orthomcl0000304	0	0	0	3	0	54	0	0	0	0	0	0
orthomcl0000305	13	10	0	1	8	1	0	6	1	0	0	16
orthomcl0000306	5	4	5	5	5	4	5	4	4	6	4	5
orthomcl0000307	30	1	1	10	2	3	3	2	1	1	1	1
orthomcl0000308	1	3	1	1	1	12	24	2	1	8	1	1
orthomcl0000309	4	8	0	5	6	8	4	5	5	3	3	5
orthomcl0000310	4	3	5	2	4	10	1	6	2	5	2	12
orthomcl0000311	3	5	3	3	3	7	6	12	3	4	3	4
orthomcl0000312	48	0	0	6	0	0	0	1	0	0	0	0
orthomcl0000313	5	3	5	1	3	4	11	3	7	4	5	4
orthomcl0000314	3	2	0	27	2	2	5	3	1	5	3	2
orthomcl0000315	6	3	0	0	1	9	22	8	3	0	2	1
orthomcl0000316	13	3	4	4	4	12	1	6	3	1	0	4
orthomcl0000317	9	10	4	8	4	1	8	2	1	4	1	3
orthomcl0000318	0	9	0	5	6	11	4	12	1	3	2	2
orthomcl0000319	0	0	1	0	0	5	5	4	0	1	39	0
orthomcl0000320	0	0	0	55	0	0	0	0	0	0	0	0
orthomcl0000321	53	0	0	1	0	0	0	0	0	0	0	0
orthomcl0000322	45	0	0	0	0	0	7	0	0	2	0	0
orthomcl0000323	52	0	0	0	0	0	0	0	0	0	0	2
orthomcl0000324	4	3	6	7	3	8	3	2	6	4	3	5
orthomcl0000325	1	1	2	9	1	6	1	29	1	1	1	1
orthomcl0000326	4	5	2	1	2	8	12	10	3	2	4	1
orthomcl0000327	9	6	0	8	10	0	1	0	3	0	0	17
orthomcl0000328	1	4	0	2	1	33	1	2	1	0	8	1
orthomcl0000329	5	12	0	0	6	20	0	0	3	0	0	8
orthomcl0000330	49	0	0	0	0	0	0	0	0	0	0	4
orthomcl0000331	2	3	0	34	2	0	8	0	1	2	0	1
orthomcl0000332	27	0	1	4	0	4	15	0	0	0	0	2
orthomcl0000333	8	4	5	3	4	4	4	4	6	3	5	3
orthomcl0000334	4	6	0	10	7	5	6	4	5	1	1	4
orthomcl0000335	3	12	0	12	8	6	0	6	1	0	0	5
orthomcl0000336	10	1	1	14	1	6	0	11	0	6	0	3
orthomcl0000337	4	8	1	4	4	15	0	8	4	1	0	4
orthomcl0000338	4	4	3	6	5	3	4	7	5	5	3	4
orthomcl0000339	1	4	2	10	1	5	9	5	1	11	2	2
orthomcl0000340	15	0	0	0	0	5	2	19	5	0	0	6
orthomcl0000341	1	1	0	3	2	3	13	6	1	13	6	3
orthomcl0000342	4	5	2	6	4	4	3	5	5	5	4	5
orthomcl0000343	18	4	2	3	3	4	3	3	3	3	3	3
orthomcl0000344	0	0	0	45	0	1	6	0	0	0	0	0
orthomcl0000345	0	0	0	0	1	12	0	38	0	1	0	0
orthomcl0000346	12	6	3	4	4	2	3	1	3	4	6	3
orthomcl0000347	4	9	5	6	6	5	1	3	2	3	3	4
orthomcl0000348	33	0	0	0	7	1	7	1	0	0	0	2
orthomcl0000349	5	6	1	6	5	5	2	5	4	3	4	5
orthomcl0000350	3	3	2	3	5	2	17	5	3	2	3	3
orthomcl0000351	5	4	7	10	3	3	0	4	2	2	9	2
orthomcl0000352	2	3	3	5	4	5	6	3	3	5	9	3
orthomcl0000353	0	2	0	2	7	12	2	23	0	2	0	1
orthomcl0000354	1	1	0	1	1	20	1	15	2	2	5	1
orthomcl0000355	3	8	2	2	5	8	1	6	5	1	5	4
orthomcl0000356	25	2	0	1	1	14	1	1	1	1	0	2
orthomcl0000357	3	6	3	2	6	3	10	4	3	4	3	2
orthomcl0000358	8	9	0	2	4	1	19	1	1	0	0	4
orthomcl0000359	4	3	9	5	3	4	5	3	5	4	2	2
orthomcl0000360	2	1	1	4	3	1	1	2	1	28	3	2
orthomcl0000361	2	7	0	10	6	7	0	11	0	3	0	3
orthomcl0000362	4	5	0	0	2	13	6	1	3	2	4	9
orthomcl0000363	3	4	6	10	8	3	2	3	3	2	1	4
orthomcl0000364	1	3	4	9	2	2	12	1	2	3	8	2
orthomcl0000365	1	1	14	1	1	19	3	2	1	3	1	2
orthomcl0000366	0	0	1	0	0	2	0	0	0	46	0	0
orthomcl0000367	0	0	0	0	0	0	1	0	0	0	48	0
orthomcl0000368	42	0	0	5	0	0	0	0	0	0	0	1
orthomcl0000369	3	4	2	4	3	4	5	5	4	4	6	4
orthomcl0000370	1	1	2	2	1	13	3	17	0	2	5	1
orthomcl0000371	1	1	1	1	3	2	3	4	1	1	29	1
orthomcl0000372	0	0	2	11	0	0	14	0	0	0	21	0
orthomcl0000373	5	2	1	1	1	9	1	16	1	0	5	5
orthomcl0000374	10	1	4	7	1	3	2	1	1	1	14	2
orthomcl0000375	2	5	2	4	6	4	2	2	6	2	2	10
orthomcl0000376	1	5	1	0	2	22	3	12	0	0	0	1
orthomcl0000377	1	8	15	5	3	1	3	1	2	4	2	2
orthomcl0000378	1	2	3	1	1	10	8	12	1	2	4	2
orthomcl0000379	18	2	0	3	2	2	10	2	2	1	1	3
orthomcl0000380	4	4	2	4	3	5	4	5	4	3	4	4
orthomcl0000381	12	0	0	4	0	2	3	0	0	25	0	0
orthomcl0000382	3	3	9	4	3	3	3	2	3	6	3	4
orthomcl0000383	7	4	2	8	2	2	4	4	3	2	5	3
orthomcl0000384	4	7	2	3	4	3	5	6	2	2	5	3
orthomcl0000385	1	1	0	40	1	0	0	1	1	0	0	1
orthomcl0000386	4	5	5	3	2	10	1	6	3	4	0	3
orthomcl0000387	1	1	5	3	1	13	4	6	1	4	6	1
orthomcl0000388	0	0	0	0	0	27	0	0	0	0	19	0
orthomcl0000389	3	4	3	5	4	5	1	6	4	4	2	4
orthomcl0000390	45	0	0	0	0	0	0	0	0	0	0	0
orthomcl0000391	43	0	2	0	0	0	0	0	0	0	0	0
orthomcl0000392	33	0	2	0	0	0	6	0	0	3	0	1
orthomcl0000393	32	3	0	0	7	0	0	0	0	0	0	3
orthomcl0000394	34	1	0	2	1	1	1	1	1	1	0	2
orthomcl0000395	2	1	5	4	0	4	7	10	1	4	6	1
orthomcl0000396	2	5	1	3	3	3	7	4	5	4	3	5
orthomcl0000397	3	5	3	3	3	1	2	1	3	18	1	2
orthomcl0000398	0	8	1	4	3	7	2	6	0	2	1	11
orthomcl0000399	0	7	0	1	13	2	5	0	1	10	2	4
orthomcl0000400	4	4	1	5	2	4	3	4	4	6	4	3
orthomcl0000401	2	1	6	5	1	15	2	5	1	2	3	1
orthomcl0000402	2	7	5	9	4	1	2	3	3	2	4	2
orthomcl0000403	3	3	1	9	1	2	6	2	4	5	3	5
orthomcl0000404	5	4	1	3	4	5	4	6	2	3	3	4
orthomcl0000405	8	0	0	10	0	0	0	0	3	0	23	0
orthomcl0000406	4	8	1	2	6	4	5	1	5	1	1	6
orthomcl0000407	1	0	1	0	0	10	1	0	0	30	0	1
orthomcl0000408	4	5	4	4	4	4	1	4	4	4	3	3
orthomcl0000409	3	5	3	4	6	3	3	4	4	3	3	3
orthomcl0000410	0	1	0	0	43	0	0	0	0	0	0	0
orthomcl0000411	0	0	43	0	0	1	0	0	0	0	0	0
orthomcl0000412	0	0	1	1	0	38	1	0	1	2	0	0
orthomcl0000413	37	0	0	0	0	1	1	0	0	0	0	4
orthomcl0000414	1	2	1	1	5	0	1	2	1	27	1	1
orthomcl0000415	20	1	0	17	2	1	0	0	0	1	0	1
orthomcl0000416	4	7	2	2	1	1	17	2	1	2	3	1
orthomcl0000417	12	0	0	1	0	29	0	0	0	1	0	0
orthomcl0000418	1	0	0	38	0	0	3	0	0	0	1	0
orthomcl0000419	8	3	1	10	2	5	1	6	2	1	2	2
orthomcl0000420	4	1	1	2	1	7	5	7	3	8	1	3
orthomcl0000421	1	0	0	39	0	0	2	0	0	1	0	0
orthomcl0000422	9	3	2	3	2	3	2	5	3	5	3	3
orthomcl0000423	5	0	0	0	0	35	1	2	0	0	0	0
orthomcl0000424	0	43	0	0	0	0	0	0	0	0	0	0
orthomcl0000425	0	0	0	0	1	0	0	0	0	0	1	41
orthomcl0000426	0	0	0	0	0	34	1	8	0	0	0	0
orthomcl0000427	32	0	0	8	0	0	0	0	1	0	0	1
orthomcl0000428	4	5	1	3	4	5	2	4	4	4	2	4
orthomcl0000429	3	8	0	1	5	6	3	8	2	2	2	2
orthomcl0000430	1	1	2	1	1	1	29	1	1	2	1	1
orthomcl0000431	6	10	8	1	5	7	1	2	1	0	0	1
orthomcl0000432	1	1	3	2	2	5	4	5	1	2	15	1
orthomcl0000433	5	1	2	3	2	7	1	6	6	1	1	7
orthomcl0000434	1	1	14	2	4	4	2	5	3	2	2	2
orthomcl0000435	1	2	6	3	3	3	6	3	2	2	9	2
orthomcl0000436	2	3	0	2	4	7	5	2	4	4	2	7
orthomcl0000437	3	4	6	2	2	5	4	4	3	4	3	2
orthomcl0000438	3	6	2	4	3	4	4	3	3	3	3	4
orthomcl0000439	0	0	0	0	0	5	0	37	0	0	0	0
orthomcl0000440	5	6	1	4	4	5	0	6	2	1	5	2
orthomcl0000441	4	5	0	2	4	6	2	7	4	2	1	4
orthomcl0000442	35	0	0	0	0	0	0	0	0	0	0	6
orthomcl0000443	3	4	4	2	3	5	4	4	2	2	5	3
orthomcl0000444	6	0	0	5	0	20	1	9	0	0	0	0
orthomcl0000445	4	3	1	4	4	3	3	5	5	4	2	3
orthomcl0000446	2	3	1	6	6	1	7	2	2	1	2	8
orthomcl0000447	6	3	2	4	2	4	4	6	1	2	3	4
orthomcl0000448	2	3	6	2	3	3	1	12	2	2	2	3
orthomcl0000449	3	3	2	1	5	5	3	7	2	4	2	4
orthomcl0000450	1	2	1	28	1	1	1	2	1	1	1	1
orthomcl0000451	2	2	0	2	0	2	6	7	1	1	14	4
orthomcl0000452	2	1	3	3	3	3	4	5	3	5	6	3
orthomcl0000453	2	4	6	1	2	7	4	4	3	3	2	3
orthomcl0000454	2	17	0	0	10	0	0	0	2	0	0	10
orthomcl0000455	0	0	41	0	0	0	0	0	0	0	0	0
orthomcl0000456	0	0	41	0	0	0	0	0	0	0	0	0
orthomcl0000457	0	0	1	0	0	1	0	0	0	0	39	0
orthomcl0000458	0	0	0	0	0	41	0	0	0	0	0	0
orthomcl0000459	31	8	0	0	1	0	0	0	0	0	0	0
orthomcl0000460	9	0	0	28	0	3	0	0	0	0	0	0
orthomcl0000461	2	5	2	3	3	2	4	2	4	5	5	3
orthomcl0000462	3	3	1	10	2	5	1	4	3	3	3	2
orthomcl0000463	3	1	1	5	1	23	1	0	1	2	1	1
orthomcl0000464	3	3	3	4	3	1	4	1	4	4	6	4
orthomcl0000465	4	3	3	3	3	2	4	4	3	2	4	5
orthomcl0000466	3	3	4	1	6	4	3	3	4	3	3	3
orthomcl0000467	3	0	0	0	0	37	0	0	0	0	0	0
orthomcl0000468	3	0	0	0	0	37	0	0	0	0	0	0
orthomcl0000469	3	3	3	3	4	6	2	3	3	3	4	3
orthomcl0000470	4	4	2	3	4	3	1	3	4	5	3	4
orthomcl0000471	5	3	2	4	3	5	1	4	3	3	4	3
orthomcl0000472	3	1	3	7	2	2	3	2	3	4	4	6
orthomcl0000473	1	27	0	0	0	0	5	0	1	0	6	0
orthomcl0000474	2	0	0	0	0	0	1	0	0	37	0	0
orthomcl0000475	0	0	4	2	0	20	0	1	0	9	1	3
orthomcl0000476	0	0	39	0	0	0	0	1	0	0	0	0
orthomcl0000477	13	2	3	3	2	6	1	4	2	0	1	2
orthomcl0000478	12	1	1	7	2	1	5	3	2	1	3	1
orthomcl0000479	5	0	0	0	2	27	1	1	0	3	0	0
orthomcl0000480	34	0	0	0	0	0	0	2	0	2	0	1
orthomcl0000481	3	3	1	3	1	12	4	4	2	2	2	2
orthomcl0000482	4	3	2	5	2	5	3	3	3	2	4	3
orthomcl0000483	1	1	23	1	1	6	1	1	1	1	1	1
orthomcl0000484	10	0	1	0	0	0	24	0	0	4	0	0
orthomcl0000485	3	3	4	3	2	4	3	3	3	4	4	3
orthomcl0000486	4	11	0	4	3	3	3	3	2	0	3	3
orthomcl0000487	3	3	4	2	7	4	2	5	3	2	2	2
orthomcl0000488	5	1	2	0	5	2	5	1	3	3	2	10
orthomcl0000489	3	0	4	11	2	0	3	2	2	5	4	3
orthomcl0000490	2	1	0	1	1	17	7	3	1	3	2	1
orthomcl0000491	0	2	0	37	0	0	0	0	0	0	0	0
orthomcl0000492	0	23	0	0	8	1	3	0	2	2	0	0
orthomcl0000493	11	1	0	15	2	2	1	1	1	0	3	1
orthomcl0000494	4	4	1	4	4	5	2	4	4	1	1	4
orthomcl0000495	5	3	6	3	2	6	4	3	1	1	2	2
orthomcl0000496	3	3	2	2	3	3	11	4	2	0	3	2
orthomcl0000497	4	3	2	9	2	2	6	2	3	1	2	2
orthomcl0000498	2	3	0	10	2	5	3	6	2	2	1	2
orthomcl0000499	3	3	3	5	7	2	3	2	2	1	4	3
orthomcl0000500	3	3	1	3	4	3	3	5	5	3	2	3
orthomcl0000501	1	5	2	2	1	1	3	5	2	2	2	12
orthomcl0000502	2	1	2	5	2	6	1	6	3	3	5	2
orthomcl0000503	4	2	1	2	2	4	5	6	2	3	3	4
orthomcl0000504	1	3	24	1	1	1	1	2	1	1	1	1
orthomcl0000505	3	5	1	8	1	6	2	3	3	2	1	3
orthomcl0000506	2	3	1	3	3	9	1	5	2	1	1	7
orthomcl0000507	0	26	1	1	1	1	1	4	1	1	0	1
orthomcl0000508	30	2	0	1	3	0	0	0	0	0	0	1
orthomcl0000509	30	1	0	0	1	1	1	1	1	0	0	1
orthomcl0000510	7	10	0	0	10	0	0	0	4	0	0	6
orthomcl0000511	11	2	1	2	1	2	2	8	1	2	3	2
orthomcl0000512	3	4	4	3	3	3	3	3	3	3	2	3
orthomcl0000513	11	2	1	4	2	3	6	2	2	3	0	1
orthomcl0000514	7	1	3	4	1	3	2	3	2	2	4	5
orthomcl0000515	3	2	5	2	3	2	9	3	1	2	2	3
orthomcl0000516	3	1	5	3	1	10	1	6	3	1	2	1
orthomcl0000517	7	3	2	2	2	3	3	4	3	4	2	2
orthomcl0000518	1	2	14	1	2	4	2	1	2	5	1	2
orthomcl0000519	2	25	1	1	1	1	1	1	1	1	1	1
orthomcl0000520	1	5	1	2	0	7	7	6	0	3	0	5
orthomcl0000521	3	3	7	2	9	3	1	1	2	1	2	3
orthomcl0000522	3	5	3	3	3	3	2	2	3	3	4	3
orthomcl0000523	2	3	3	6	4	1	2	2	4	4	3	3
orthomcl0000524	4	5	1	3	5	4	1	2	2	3	1	6
orthomcl0000525	2	2	7	2	10	2	1	3	1	3	2	2
orthomcl0000526	3	2	1	1	2	16	6	2	1	2	0	1
orthomcl0000527	3	4	2	2	3	2	1	4	5	4	3	4
orthomcl0000528	1	5	1	2	5	1	3	7	2	3	3	4
orthomcl0000529	3	3	2	3	4	2	5	3	3	3	2	4
orthomcl0000530	4	2	4	5	2	3	5	1	3	2	4	2
orthomcl0000531	1	2	11	2	1	2	0	3	2	1	10	2
orthomcl0000532	0	0	1	0	0	28	0	7	0	1	0	0
orthomcl0000533	0	0	0	37	0	0	0	0	0	0	0	0
orthomcl0000534	26	1	1	1	1	1	0	1	1	1	1	1
orthomcl0000535	2	2	1	23	2	0	1	1	1	1	1	1
orthomcl0000536	25	1	0	0	0	0	1	0	0	5	0	4
orthomcl0000537	1	3	0	2	1	4	4	2	5	3	3	8
orthomcl0000538	5	3	5	2	2	3	2	4	2	2	4	2
orthomcl0000539	3	2	2	2	3	8	1	10	1	1	1	2
orthomcl0000540	2	16	0	1	3	4	0	4	1	1	0	4
orthomcl0000541	4	3	1	6	3	5	2	2	3	3	1	3
orthomcl0000542	3	3	4	2	2	8	3	3	2	2	1	3
orthomcl0000543	3	3	3	3	3	3	3	3	3	3	3	3
orthomcl0000544	4	3	4	3	3	2	2	3	3	3	3	3
orthomcl0000545	4	3	2	2	2	5	2	4	2	4	3	3
orthomcl0000546	23	1	1	2	1	1	1	1	1	1	1	2
orthomcl0000547	2	4	2	3	3	7	1	5	3	2	1	3
orthomcl0000548	2	5	2	2	3	6	1	5	2	1	3	4
orthomcl0000549	1	0	0	0	0	34	0	0	0	0	0	1
orthomcl0000550	1	1	22	1	1	1	2	2	1	1	1	2
orthomcl0000551	2	6	2	1	11	3	2	4	2	1	0	2
orthomcl0000552	1	5	0	6	3	7	0	6	3	2	0	3
orthomcl0000553	2	2	2	1	3	8	1	6	2	2	5	2
orthomcl0000554	0	10	1	7	4	10	0	3	1	0	0	0
orthomcl0000555	0	0	15	1	0	0	11	0	0	5	4	0
orthomcl0000556	0	0	3	4	0	7	16	0	1	4	1	0
orthomcl0000557	0	0	0	8	0	7	13	7	0	1	0	0
orthomcl0000558	3	4	1	2	3	3	4	3	3	2	4	3
orthomcl0000559	5	3	2	4	2	2	4	3	4	1	3	2
orthomcl0000560	33	0	1	0	0	0	0	0	0	0	0	1
orthomcl0000561	2	4	2	1	1	6	2	5	1	2	3	6
orthomcl0000562	3	7	1	5	3	2	4	4	2	1	1	2
orthomcl0000563	2	5	0	1	1	1	19	1	1	1	2	1
orthomcl0000564	3	2	2	3	5	3	3	3	3	3	2	3
orthomcl0000565	3	3	4	4	2	3	4	3	1	2	3	3
orthomcl0000566	4	2	1	3	3	2	4	4	3	1	5	3
orthomcl0000567	3	3	0	2	2	3	1	12	2	3	1	3
orthomcl0000568	6	3	1	3	2	6	3	2	3	3	1	2
orthomcl0000569	3	1	2	6	1	17	1	2	1	0	0	1
orthomcl0000570	2	5	0	2	2	1	9	4	2	2	3	3
orthomcl0000571	3	4	2	1	4	4	2	3	3	2	3	4
orthomcl0000572	2	0	2	4	0	9	3	7	2	2	3	1
orthomcl0000573	2	1	2	6	1	6	4	2	2	3	5	1
orthomcl0000574	1	3	1	5	4	5	1	5	3	2	2	3
orthomcl0000575	4	3	2	4	3	4	2	2	3	2	3	3
orthomcl0000576	2	4	0	4	2	3	5	3	4	3	2	3
orthomcl0000577	1	1	0	1	0	2	12	1	1	15	0	1
orthomcl0000578	2	1	2	2	1	9	3	4	1	6	3	1
orthomcl0000579	0	0	33	0	1	0	0	0	0	1	0	0
orthomcl0000580	31	0	0	2	0	0	0	0	1	0	0	0
orthomcl0000581	3	20	0	0	2	1	1	1	2	1	1	2
orthomcl0000582	34	0	0	0	0	0	0	0	0	0	0	0
orthomcl0000583	28	1	0	1	1	1	0	0	1	0	0	1
orthomcl0000584	13	2	0	2	2	1	5	1	1	4	2	1
orthomcl0000585	29	0	0	0	0	0	0	0	0	2	0	3
orthomcl0000586	2	4	3	4	2	5	3	3	2	3	1	2
orthomcl0000587	2	1	3	7	1	1	2	1	1	13	1	1
orthomcl0000588	15	1	0	16	0	0	1	0	0	1	0	0
orthomcl0000589	3	3	3	5	5	1	3	3	1	2	4	1
orthomcl0000590	6	4	4	0	2	1	1	3	5	3	2	3
orthomcl0000591	3	1	3	9	1	8	3	3	1	1	0	1
orthomcl0000592	3	3	1	2	3	2	3	3	3	5	3	3
orthomcl0000593	3	4	2	6	2	2	3	4	3	0	2	3
orthomcl0000594	2	1	1	1	1	10	1	13	1	1	1	1
orthomcl0000595	2	2	5	2	1	3	2	6	2	3	4	2
orthomcl0000596	3	2	2	4	2	1	5	2	5	3	2	3
orthomcl0000597	1	1	2	2	1	6	1	14	1	1	3	1
orthomcl0000598	3	3	1	2	2	2	4	2	3	4	6	2
orthomcl0000599	5	6	0	2	2	6	1	5	1	3	1	2
orthomcl0000600	1	9	1	3	3	3	2	2	2	3	3	2
orthomcl0000601	1	1	3	1	2	8	1	9	1	1	4	2
orthomcl0000602	0	29	0	0	1	0	0	0	0	0	0	4
orthomcl0000603	0	1	0	13	0	18	0	0	0	0	0	2
orthomcl0000604	0	0	33	0	0	0	1	0	0	0	0	0
orthomcl0000605	0	0	33	0	0	0	0	1	0	0	0	0
orthomcl0000606	0	0	0	0	0	0	33	1	0	0	0	0
orthomcl0000607	1	1	2	1	0	9	3	0	0	11	2	3
orthomcl0000608	19	0	1	2	1	1	1	3	2	1	1	1
orthomcl0000609	2	4	1	4	3	4	2	4	3	1	2	3
orthomcl0000610	3	2	2	2	2	4	3	4	3	3	3	2
orthomcl0000611	4	5	1	1	3	2	5	1	5	1	2	3
orthomcl0000612	2	3	1	2	2	3	2	4	3	2	7	2
orthomcl0000613	2	4	2	2	3	3	1	4	4	1	1	6
orthomcl0000614	4	2	0	3	3	2	5	2	3	3	3	3
orthomcl0000615	2	4	1	7	3	1	2	2	3	4	1	3
orthomcl0000616	4	4	1	2	3	3	2	3	3	3	1	4
orthomcl0000617	3	3	1	2	2	2	4	3	2	5	3	3
orthomcl0000618	3	1	1	3	2	6	2	4	2	2	6	1
orthomcl0000619	3	3	3	7	2	2	1	1	2	5	2	2
orthomcl0000620	1	2	13	1	1	6	0	5	1	1	1	1
orthomcl0000621	3	3	2	3	2	1	7	2	2	1	5	2
orthomcl0000622	1	2	2	2	2	4	7	3	2	6	0	2
orthomcl0000623	1	1	4	1	3	3	6	5	2	2	0	5
orthomcl0000624	2	2	0	0	0	0	15	0	1	1	12	0
orthomcl0000625	2	4	8	2	2	3	3	3	1	1	2	2
orthomcl0000626	1	1	1	3	3	6	2	2	2	3	4	5
orthomcl0000627	0	18	0	0	12	0	0	0	0	0	0	3
orthomcl0000628	0	0	33	0	0	0	0	0	0	0	0	0
orthomcl0000629	0	0	0	33	0	0	0	0	0	0	0	0
orthomcl0000630	0	0	0	0	1	0	0	0	0	1	31	0
orthomcl0000631	0	0	0	0	0	0	33	0	0	0	0	0
orthomcl0000632	0	0	0	0	0	0	1	0	0	0	32	0
orthomcl0000633	0	0	0	0	0	0	0	0	0	0	33	0
orthomcl0000634	3	4	2	3	3	1	2	3	2	3	3	3
orthomcl0000635	2	2	2	5	1	4	2	3	2	4	2	3
orthomcl0000636	1	3	0	9	3	2	6	3	2	1	0	2
orthomcl0000637	1	1	23	0	1	1	1	1	1	0	1	1
orthomcl0000638	3	4	1	2	2	4	1	3	3	3	3	3
orthomcl0000639	8	2	2	2	3	1	2	4	2	3	1	2
orthomcl0000640	2	2	2	2	1	3	5	3	2	5	2	3
orthomcl0000641	3	4	0	6	2	1	2	1	2	6	3	2
orthomcl0000642	2	3	1	4	2	3	3	4	2	3	2	3
orthomcl0000643	1	6	4	3	4	2	2	3	2	1	1	3
orthomcl0000644	17	2	1	1	2	3	1	1	1	1	1	1
orthomcl0000645	1	3	2	8	2	2	2	2	3	2	2	3
orthomcl0000646	2	0	0	1	4	1	16	2	0	3	3	0
orthomcl0000647	4	2	6	2	5	0	1	2	3	1	5	1
orthomcl0000648	4	4	0	1	6	6	0	6	3	1	0	1
orthomcl0000649	3	1	0	2	2	9	0	10	2	0	0	3
orthomcl0000650	2	4	4	2	1	1	3	3	3	4	2	3
orthomcl0000651	2	2	1	2	1	5	4	3	4	3	3	2
orthomcl0000652	1	3	2	1	3	5	2	4	3	3	3	2
orthomcl0000653	2	0	0	0	0	3	3	19	0	3	1	1
orthomcl0000654	1	4	0	2	1	4	10	1	2	1	4	2
orthomcl0000655	1	1	1	22	1	0	2	0	1	1	1	1
orthomcl0000656	0	0	5	0	0	1	17	1	0	4	4	0
orthomcl0000657	0	0	2	0	0	21	0	8	1	0	0	0
orthomcl0000658	0	0	0	0	5	2	24	0	1	0	0	0
orthomcl0000659	29	0	0	1	0	0	1	0	0	0	0	0
orthomcl0000660	27	0	0	0	0	0	1	2	0	0	1	0
orthomcl0000661	5	2	5	3	2	1	2	2	2	3	2	2
orthomcl0000662	8	1	1	2	0	3	4	2	1	3	3	3
orthomcl0000663	18	1	1	1	1	2	1	3	1	0	1	1
orthomcl0000664	18	0	0	1	0	12	0	0	0	0	0	0
orthomcl0000665	1	2	3	4	1	3	3	5	3	3	2	1
orthomcl0000666	1	1	1	11	2	4	3	3	1	1	1	2
orthomcl0000667	13	1	1	1	1	0	1	7	2	1	2	1
orthomcl0000668	11	0	0	0	0	3	0	1	1	0	0	15
orthomcl0000669	4	2	3	3	4	1	3	3	2	1	3	2
orthomcl0000670	27	1	0	1	0	0	0	0	1	1	0	0
orthomcl0000671	2	2	1	2	3	2	2	8	2	2	3	2
orthomcl0000672	1	2	1	2	2	5	3	7	2	3	2	1
orthomcl0000673	3	10	0	1	2	1	7	1	1	2	1	2
orthomcl0000674	2	1	2	2	2	6	2	6	2	2	2	2
orthomcl0000675	3	1	2	3	3	2	3	2	3	4	2	3
orthomcl0000676	2	2	0	1	0	5	4	6	2	2	3	4
orthomcl0000677	2	5	0	6	1	1	4	3	2	2	3	2
orthomcl0000678	3	2	0	5	1	1	7	0	5	2	3	2
orthomcl0000679	1	1	1	3	1	6	8	5	1	2	2	0
orthomcl0000680	3	3	2	2	3	1	2	2	3	5	2	3
orthomcl0000681	2	3	0	4	3	7	0	6	2	0	0	4
orthomcl0000682	2	1	2	1	1	10	1	1	1	4	5	2
orthomcl0000683	1	7	1	3	4	3	3	1	2	3	1	2
orthomcl0000684	2	2	2	2	1	3	6	3	1	3	3	3
orthomcl0000685	3	1	4	2	6	5	1	3	1	1	1	3
orthomcl0000686	4	9	0	0	5	0	2	0	2	2	0	7
orthomcl0000687	2	2	2	5	2	3	2	6	2	2	1	2
orthomcl0000688	1	4	1	5	2	3	3	2	3	3	1	3
orthomcl0000689	0	1	0	0	0	28	0	0	0	0	0	2
orthomcl0000690	0	1	0	0	0	21	0	0	3	2	0	4
orthomcl0000691	0	0	3	1	1	3	8	5	1	3	4	2
orthomcl0000692	0	0	1	2	0	9	2	11	0	0	6	0
orthomcl0000693	0	0	0	30	0	1	0	0	0	0	0	0
orthomcl0000694	0	0	0	0	0	27	0	3	0	1	0	0
orthomcl0000695	0	0	0	0	0	23	0	8	0	0	0	0
orthomcl0000696	2	3	4	4	2	5	2	3	2	1	1	1
orthomcl0000697	5	5	1	1	3	0	3	2	4	2	1	3
orthomcl0000698	2	1	3	0	0	16	3	1	2	2	0	0
orthomcl0000699	18	0	0	0	0	12	0	0	0	0	0	0
orthomcl0000700	3	1	2	6	0	15	0	2	0	0	0	1
orthomcl0000701	2	2	1	10	2	2	2	2	3	1	1	2
orthomcl0000702	13	1	0	1	1	4	0	1	1	6	0	2
orthomcl0000703	18	0	0	3	0	4	0	1	1	1	0	2
orthomcl0000704	3	2	3	3	3	3	3	2	2	2	2	2
orthomcl0000705	1	2	1	2	2	9	1	4	2	3	1	2
orthomcl0000706	3	0	1	1	0	1	2	1	0	2	19	0
orthomcl0000707	2	3	3	2	3	5	1	2	3	1	3	2
orthomcl0000708	1	0	0	15	0	13	1	0	0	0	0	0
orthomcl0000709	6	2	1	1	2	5	0	9	1	2	0	1
orthomcl0000710	3	3	5	2	3	5	1	1	2	2	1	2
orthomcl0000711	2	2	2	8	2	2	2	2	2	2	2	2
orthomcl0000712	3	4	1	4	3	2	2	2	3	1	2	3
orthomcl0000713	1	2	2	4	1	2	5	2	4	2	3	2
orthomcl0000714	4	4	3	2	3	2	1	3	2	3	1	2
orthomcl0000715	2	2	1	3	3	2	4	3	5	2	1	2
orthomcl0000716	2	3	4	2	2	2	2	1	1	2	2	7
orthomcl0000717	3	2	0	9	2	2	1	2	3	3	1	2
orthomcl0000718	1	1	4	2	1	2	2	5	2	6	1	3
orthomcl0000719	2	2	6	1	1	2	3	2	2	3	4	2
orthomcl0000720	2	3	1	3	2	3	2	5	3	1	1	4
orthomcl0000721	0	1	1	23	1	0	2	0	0	1	0	1
orthomcl0000722	0	2	0	6	6	3	0	3	1	8	0	1
orthomcl0000723	0	1	0	0	0	12	0	0	1	14	0	2
orthomcl0000724	0	0	0	30	0	0	0	0	0	0	0	0
orthomcl0000725	0	0	0	29	0	1	0	0	0	0	0	0
orthomcl0000726	0	0	0	1	0	0	0	0	0	29	0	0
orthomcl0000727	4	4	1	3	2	2	2	1	3	2	3	2
orthomcl0000728	2	1	1	4	1	1	1	11	1	4	1	1
orthomcl0000729	13	0	0	5	0	0	6	0	0	2	0	3
orthomcl0000730	20	0	0	0	2	0	0	0	0	0	0	7
orthomcl0000731	3	2	0	0	3	5	2	7	0	1	2	4
orthomcl0000732	1	0	0	0	0	28	0	0	0	0	0	0
orthomcl0000733	4	1	2	2	2	2	4	1	3	2	4	2
orthomcl0000734	1	13	0	2	1	2	2	1	2	2	1	2
orthomcl0000735	4	2	0	3	1	3	2	1	3	4	3	3
orthomcl0000736	4	3	1	1	0	17	1	2	0	0	0	0
orthomcl0000737	2	3	2	2	3	2	2	3	2	3	2	3
orthomcl0000738	2	3	1	4	2	3	2	4	4	1	1	2
orthomcl0000739	3	2	2	2	2	7	2	2	2	1	2	2
orthomcl0000740	2	3	2	2	2	2	2	3	3	2	2	4
orthomcl0000741	7	1	2	9	2	1	1	1	1	1	2	1
orthomcl0000742	2	3	2	3	2	5	2	2	2	2	3	1
orthomcl0000743	3	1	3	1	1	1	12	1	1	1	4	0
orthomcl0000744	1	3	3	1	1	1	4	2	1	9	1	2
orthomcl0000745	5	1	0	3	1	5	5	5	1	1	0	2
orthomcl0000746	3	1	6	1	1	6	2	5	1	2	1	0
orthomcl0000747	4	5	2	1	2	2	0	4	1	1	2	5
orthomcl0000748	1	2	1	2	2	3	2	4	2	3	5	2
orthomcl0000749	2	3	1	5	2	1	2	3	3	3	1	3
orthomcl0000750	2	1	5	1	4	2	4	3	1	1	2	3
orthomcl0000751	1	2	4	5	1	2	6	3	2	2	0	1
orthomcl0000752	2	1	1	1	1	12	1	5	1	2	1	1
orthomcl0000753	2	6	0	1	4	0	2	1	1	6	1	5
orthomcl0000754	0	8	3	11	2	1	1	0	1	1	0	1
orthomcl0000755	0	4	0	6	1	3	0	1	0	9	0	5
orthomcl0000756	0	1	6	6	1	1	2	1	2	3	5	1
orthomcl0000757	0	0	27	1	0	0	0	0	1	0	0	0
orthomcl0000758	0	0	5	6	0	2	5	1	1	1	8	0
orthomcl0000759	0	0	0	29	0	0	0	0	0	0	0	0
orthomcl0000760	0	0	0	0	29	0	0	0	0	0	0	0
orthomcl0000761	0	0	0	0	1	15	0	13	0	0	0	0
orthomcl0000762	0	0	0	0	0	26	0	2	0	0	0	1
orthomcl0000763	0	0	0	0	0	7	0	4	0	0	0	18
orthomcl0000764	3	1	0	2	2	4	2	1	2	6	4	1
orthomcl0000765	27	0	0	0	0	0	0	0	0	0	0	1
orthomcl0000766	2	5	0	3	3	2	2	2	2	2	2	3
orthomcl0000767	6	2	2	3	1	2	3	4	2	1	0	2
orthomcl0000768	3	3	1	3	3	3	2	2	3	2	1	2
orthomcl0000769	2	2	2	5	2	1	3	1	2	3	3	2
orthomcl0000770	3	3	2	2	2	3	2	2	2	2	2	3
orthomcl0000771	22	1	0	0	0	1	3	1	0	0	0	0
orthomcl0000772	3	3	2	2	2	3	2	2	3	3	2	1
orthomcl0000773	3	2	1	3	2	2	2	3	3	2	3	2
orthomcl0000774	2	2	1	2	2	2	2	3	2	2	6	2
orthomcl0000775	13	1	1	1	1	5	1	1	1	1	1	1
orthomcl0000776	2	1	2	1	2	8	1	6	1	1	2	1
orthomcl0000777	6	2	1	2	2	1	3	1	3	2	1	4
orthomcl0000778	2	3	2	1	3	2	6	5	2	1	0	1
orthomcl0000779	3	2	2	2	2	3	2	1	2	3	4	2
orthomcl0000780	3	2	2	2	2	2	1	2	3	2	4	3
orthomcl0000781	3	2	2	4	3	1	1	2	3	3	1	3
orthomcl0000782	1	2	0	2	2	1	0	2	1	16	0	1
orthomcl0000783	1	8	0	1	3	3	3	2	1	4	0	2
orthomcl0000784	1	1	1	1	1	11	1	5	1	2	2	1
orthomcl0000785	4	3	1	3	1	3	1	3	4	1	1	3
orthomcl0000786	2	2	4	1	2	2	2	2	3	1	4	3
orthomcl0000787	1	3	1	1	1	1	1	4	2	10	1	2
orthomcl0000788	4	1	1	14	1	1	1	1	1	1	1	1
orthomcl0000789	1	1	1	3	1	11	2	2	1	1	2	2
orthomcl0000790	1	0	0	16	1	4	2	1	0	2	0	1
orthomcl0000791	1	0	0	0	0	0	0	26	0	0	1	0
orthomcl0000792	1	0	0	17	0	0	0	8	0	0	2	0
orthomcl0000793	1	6	0	5	0	6	3	3	1	1	1	1
orthomcl0000794	1	4	1	2	2	2	2	3	3	4	2	2
orthomcl0000795	1	3	3	3	2	2	1	2	2	4	4	1
orthomcl0000796	2	1	6	2	2	3	1	4	2	2	1	2
orthomcl0000797	2	3	2	3	2	2	4	1	2	2	3	2
orthomcl0000798	1	1	0	1	1	1	2	1	1	1	17	1
orthomcl0000799	1	3	1	4	3	2	1	3	3	1	2	4
orthomcl0000800	2	2	1	3	2	2	2	2	2	5	3	2
orthomcl0000801	1	3	3	2	2	2	3	6	1	1	3	1
orthomcl0000802	1	2	6	4	1	3	2	1	1	1	5	1
orthomcl0000803	0	5	0	3	3	13	1	1	0	0	0	2
orthomcl0000804	0	17	0	0	4	1	0	2	0	2	0	2
orthomcl0000805	0	2	1	3	2	3	1	3	2	1	8	2
orthomcl0000806	0	1	0	7	2	5	4	1	1	3	3	1
orthomcl0000807	0	3	0	5	12	1	1	1	2	1	0	2
orthomcl0000808	0	0	3	2	0	0	15	0	0	8	0	0
orthomcl0000809	0	0	0	11	0	16	0	0	0	1	0	0
orthomcl0000810	0	0	0	28	0	0	0	0	0	0	0	0
orthomcl0000811	0	0	0	28	0	0	0	0	0	0	0	0
orthomcl0000812	0	0	0	0	0	11	0	2	0	15	0	0
orthomcl0000813	0	0	0	0	0	14	2	0	0	12	0	0
orthomcl0000814	0	0	0	0	0	0	28	0	0	0	0	0
orthomcl0000815	4	2	1	2	2	1	2	0	2	4	5	2
orthomcl0000816	3	2	2	2	2	1	2	3	4	2	2	2
orthomcl0000817	5	2	3	0	2	4	1	3	1	2	3	1
orthomcl0000818	2	3	2	3	2	2	3	3	1	2	2	2
orthomcl0000819	17	2	0	0	0	2	5	0	0	1	0	0
orthomcl0000820	12	1	2	4	1	0	2	1	1	1	1	1
orthomcl0000821	8	2	1	1	1	7	0	1	1	2	0	3
orthomcl0000822	9	1	3	4	3	2	0	1	1	1	1	1
orthomcl0000823	3	3	2	2	2	1	2	4	2	2	2	2
orthomcl0000824	1	16	0	2	0	0	0	0	0	0	1	7
orthomcl0000825	4	3	1	1	3	5	1	1	3	1	1	3
orthomcl0000826	3	2	2	2	3	2	3	2	2	2	1	3
orthomcl0000827	15	0	2	0	0	0	0	0	0	0	0	10
orthomcl0000828	3	1	3	4	1	3	2	3	1	2	2	2
orthomcl0000829	6	2	1	3	2	1	2	2	2	2	1	3
orthomcl0000830	2	1	3	1	2	5	2	3	1	2	4	1
orthomcl0000831	4	4	0	2	2	2	2	0	3	2	2	4
orthomcl0000832	2	2	2	5	2	1	3	2	1	2	3	2
orthomcl0000833	1	1	3	4	1	1	1	5	1	0	6	3
orthomcl0000834	2	1	2	2	3	1	7	2	2	2	1	2
orthomcl0000835	2	3	4	0	3	6	1	4	1	1	1	1
orthomcl0000836	2	2	1	1	2	4	1	3	2	1	6	2
orthomcl0000837	3	3	1	5	1	2	2	5	1	1	2	1
orthomcl0000838	2	1	3	3	1	2	3	3	1	2	4	2
orthomcl0000839	4	1	1	2	2	2	1	9	2	2	1	0
orthomcl0000840	2	1	0	7	1	2	3	2	1	3	2	3
orthomcl0000841	3	5	1	1	2	1	3	2	2	4	1	2
orthomcl0000842	3	2	0	2	2	3	1	3	3	3	3	2
orthomcl0000843	2	2	0	2	1	2	3	2	2	3	5	3
orthomcl0000844	2	3	2	2	2	1	4	4	1	2	2	2
orthomcl0000845	2	3	7	2	0	2	2	2	1	1	3	2
orthomcl0000846	3	3	0	0	2	0	0	0	2	2	0	15
orthomcl0000847	1	2	9	1	3	3	1	2	1	1	2	1
orthomcl0000848	2	3	0	2	1	4	2	2	1	1	8	1
orthomcl0000849	1	2	6	1	1	5	1	6	1	1	1	1
orthomcl0000850	1	2	0	1	9	2	5	2	1	2	1	1
orthomcl0000851	2	3	2	2	2	2	2	4	2	2	2	2
orthomcl0000852	2	3	1	2	6	1	2	1	2	4	2	1
orthomcl0000853	1	3	0	9	1	1	2	2	2	3	1	2
orthomcl0000854	3	2	1	3	2	3	1	2	2	2	4	2
orthomcl0000855	1	4	0	1	3	4	2	4	1	1	1	5
orthomcl0000856	3	7	0	0	4	1	0	0	0	0	0	12
orthomcl0000857	3	3	3	1	4	1	1	2	3	1	3	2
orthomcl0000858	2	1	1	3	2	3	4	3	1	1	3	3
orthomcl0000859	2	0	2	3	0	6	4	4	1	2	3	0
orthomcl0000860	1	3	1	2	1	5	7	3	1	1	1	1
orthomcl0000861	1	4	4	2	2	2	5	2	1	2	0	2
orthomcl0000862	0	3	15	4	1	1	0	1	1	0	0	1
orthomcl0000863	0	3	3	2	1	4	2	5	2	2	2	1
orthomcl0000864	0	0	27	0	0	0	0	0	0	0	0	0
orthomcl0000865	0	0	1	1	0	18	0	2	1	3	0	1
orthomcl0000866	0	0	27	0	0	0	0	0	0	0	0	0
orthomcl0000867	0	0	0	27	0	0	0	0	0	0	0	0
orthomcl0000868	0	0	0	4	0	4	3	2	1	7	6	0
orthomcl0000869	0	0	0	1	0	1	0	0	0	25	0	0
orthomcl0000870	0	0	0	1	0	24	0	0	0	2	0	0
orthomcl0000871	0	0	0	0	0	26	0	1	0	0	0	0
orthomcl0000872	0	0	0	0	0	26	0	0	0	1	0	0
orthomcl0000873	0	0	0	0	0	1	11	0	0	2	1	12
orthomcl0000874	0	0	0	0	0	7	0	18	0	0	2	0
orthomcl0000875	2	2	2	1	2	3	2	2	2	4	2	2
orthomcl0000876	7	11	0	0	0	1	3	0	0	4	0	0
orthomcl0000877	12	1	1	1	1	1	3	1	1	1	2	1
orthomcl0000878	6	2	1	2	2	2	1	2	2	1	3	2
orthomcl0000879	2	2	4	2	1	1	6	2	1	2	1	2
orthomcl0000880	4	2	3	3	1	1	2	1	2	2	3	2
orthomcl0000881	3	1	2	2	3	1	1	3	2	3	3	2
orthomcl0000882	3	3	3	2	3	0	2	0	1	4	3	2
orthomcl0000883	2	4	2	1	2	4	2	2	2	3	0	2
orthomcl0000884	4	4	2	2	2	2	2	2	2	1	1	2
orthomcl0000885	1	5	2	3	2	1	2	3	3	1	1	2
orthomcl0000886	6	2	1	1	2	1	2	2	2	3	2	2
orthomcl0000887	2	2	1	2	2	3	2	3	2	2	3	2
orthomcl0000888	5	3	0	2	2	3	4	4	1	1	1	0
orthomcl0000889	2	2	2	2	2	5	1	2	2	2	2	2
orthomcl0000890	2	4	1	2	2	2	1	3	3	1	2	3
orthomcl0000891	6	2	1	1	7	2	1	3	1	0	1	1
orthomcl0000892	2	3	2	2	2	2	2	3	2	1	3	2
orthomcl0000893	2	2	2	3	3	1	1	4	1	2	3	2
orthomcl0000894	3	2	3	2	3	1	2	1	3	2	2	2
orthomcl0000895	3	4	1	6	1	1	2	1	1	2	2	2
orthomcl0000896	4	3	0	1	4	3	1	3	3	2	0	2
orthomcl0000897	5	4	1	1	5	1	2	2	0	1	2	2
orthomcl0000898	2	1	4	9	1	0	1	1	1	2	3	1
orthomcl0000899	2	1	0	0	0	7	0	13	0	0	3	0
orthomcl0000900	1	1	3	2	1	6	1	5	1	2	2	1
orthomcl0000901	6	1	1	0	1	5	1	8	0	0	2	1
orthomcl0000902	6	2	1	1	2	2	2	3	2	3	0	2
orthomcl0000903	1	2	2	2	2	2	1	3	2	2	5	2
orthomcl0000904	3	2	5	1	2	2	1	2	3	2	1	2
orthomcl0000905	3	2	0	1	1	3	1	3	3	3	3	3
orthomcl0000906	2	2	0	9	1	5	0	5	0	0	1	1
orthomcl0000907	6	1	3	1	3	1	1	2	2	1	3	2
orthomcl0000908	3	2	1	2	2	2	2	3	2	3	2	2
orthomcl0000909	2	3	2	2	2	2	2	2	2	2	2	3
orthomcl0000910	3	1	1	2	1	4	1	8	1	2	1	1
orthomcl0000911	1	1	2	3	1	8	2	2	1	1	3	1
orthomcl0000912	1	2	3	4	1	2	1	2	2	5	2	1
orthomcl0000913	1	0	0	0	0	17	0	8	0	0	0	0
orthomcl0000914	3	2	2	2	2	1	1	2	2	4	2	3
orthomcl0000915	1	2	1	1	1	5	2	3	1	2	6	1
orthomcl0000916	1	2	1	7	2	3	1	5	1	1	1	1
orthomcl0000917	2	0	12	1	0	1	3	1	1	4	0	1
orthomcl0000918	1	2	0	2	1	9	3	2	1	1	3	1
orthomcl0000919	1	3	1	3	2	2	2	2	3	3	1	3
orthomcl0000920	1	0	1	2	0	1	1	4	2	6	7	1
orthomcl0000921	2	2	2	2	2	2	2	2	2	2	3	3
orthomcl0000922	1	2	1	14	1	1	1	1	1	1	1	1
orthomcl0000923	1	1	1	13	1	1	1	1	1	1	3	1
orthomcl0000924	1	1	1	15	1	1	0	2	1	1	1	1
orthomcl0000925	1	4	1	1	4	2	1	2	2	2	2	4
orthomcl0000926	1	0	0	1	1	1	2	16	1	1	1	1
orthomcl0000927	1	2	1	7	1	1	2	4	1	2	2	2
orthomcl0000928	1	0	0	0	0	6	6	1	1	9	2	0
orthomcl0000929	0	3	0	0	2	8	5	5	2	0	0	1
orthomcl0000930	0	5	1	1	2	8	1	4	2	0	1	1
orthomcl0000931	0	2	2	1	3	5	0	3	1	3	1	5
orthomcl0000932	0	5	0	0	14	7	0	0	0	0	0	0
orthomcl0000933	0	1	0	5	3	8	0	9	0	0	0	0
orthomcl0000934	0	0	1	4	1	19	0	1	0	0	0	0
orthomcl0000935	0	0	0	4	0	18	1	1	0	2	0	0
orthomcl0000936	0	0	0	0	0	26	0	0	0	0	0	0
orthomcl0000937	0	0	0	0	0	26	0	0	0	0	0	0
orthomcl0000938	0	0	0	0	0	7	19	0	0	0	0	0
orthomcl0000939	0	0	0	0	0	24	0	2	0	0	0	0
orthomcl0000940	24	0	0	0	0	0	0	1	0	0	0	0
orthomcl0000941	25	0	0	0	0	0	0	0	0	0	0	0
orthomcl0000942	2	2	3	2	2	1	2	1	2	3	3	2
orthomcl0000943	3	2	2	2	2	1	2	4	2	1	2	2
orthomcl0000944	6	1	4	1	6	1	1	0	0	1	3	1
orthomcl0000945	4	2	2	2	1	1	3	3	2	1	3	1
orthomcl0000946	20	0	0	0	0	0	0	1	0	0	0	4
orthomcl0000947	4	1	1	6	1	2	1	1	1	3	3	1
orthomcl0000948	4	2	2	8	1	3	1	1	1	1	0	1
orthomcl0000949	2	1	1	5	1	2	3	2	1	3	2	2
orthomcl0000950	3	2	2	3	2	4	1	1	1	1	3	2
orthomcl0000951	1	1	1	4	1	1	3	5	2	2	2	2
orthomcl0000952	2	3	2	2	2	2	3	2	1	2	3	1
orthomcl0000953	2	1	3	1	2	2	8	2	1	1	1	1
orthomcl0000954	3	2	0	2	3	1	1	2	4	2	2	3
orthomcl0000955	4	2	2	2	2	1	2	2	2	2	2	2
orthomcl0000956	11	1	2	1	1	1	1	1	1	1	3	1
orthomcl0000957	6	2	2	3	3	1	1	1	1	1	1	3
orthomcl0000958	9	2	1	1	1	1	2	2	2	1	2	1
orthomcl0000959	2	2	0	2	4	1	3	1	1	4	4	1
orthomcl0000960	2	3	1	2	4	1	2	2	2	2	2	2
orthomcl0000961	5	2	1	3	1	1	2	2	2	3	1	2
orthomcl0000962	3	2	1	2	2	2	2	2	2	2	3	2
orthomcl0000963	4	2	2	2	1	2	2	2	2	2	2	2
orthomcl0000964	4	3	1	2	1	1	2	2	2	2	3	2
orthomcl0000965	1	3	1	3	3	2	1	2	2	1	1	5
orthomcl0000966	1	2	0	1	1	0	13	5	1	0	0	1
orthomcl0000967	2	4	2	2	2	1	2	2	2	2	2	2
orthomcl0000968	2	2	2	1	3	3	1	3	3	1	2	2
orthomcl0000969	2	2	2	2	2	3	1	2	2	3	2	2
orthomcl0000970	2	1	1	0	2	1	2	4	1	1	6	4
orthomcl0000971	4	0	0	0	0	21	0	0	0	0	0	0
orthomcl0000972	2	1	0	4	3	2	3	3	1	3	1	2
orthomcl0000973	1	1	1	1	1	3	1	1	1	12	1	1
orthomcl0000974	2	1	3	5	1	2	2	3	2	2	1	1
orthomcl0000975	2	4	1	2	2	2	1	2	4	1	2	2
orthomcl0000976	3	4	1	2	2	2	2	2	1	1	3	2
orthomcl0000977	1	5	2	2	1	2	2	1	2	2	3	2
orthomcl0000978	1	3	0	1	8	0	3	0	3	2	1	3
orthomcl0000979	1	11	6	1	0	1	1	1	1	1	0	1
orthomcl0000980	0	22	0	0	3	0	0	0	0	0	0	0
orthomcl0000981	0	25	0	0	0	0	0	0	0	0	0	0
orthomcl0000982	0	0	21	1	0	0	1	0	0	0	2	0
orthomcl0000983	0	0	0	25	0	0	0	0	0	0	0	0
orthomcl0000984	0	0	0	0	1	17	0	7	0	0	0	0
orthomcl0000985	0	0	0	0	0	3	0	22	0	0	0	0
orthomcl0000986	3	0	0	2	0	17	1	1	0	0	0	0
orthomcl0000987	22	0	0	0	0	0	0	0	0	0	0	2
orthomcl0000988	4	2	1	3	1	0	3	1	3	2	2	2
orthomcl0000989	2	1	4	3	1	1	2	2	1	2	4	1
orthomcl0000990	4	2	1	2	2	1	3	2	2	1	2	2
orthomcl0000991	2	1	1	3	1	2	2	2	3	2	3	2
orthomcl0000992	2	1	0	2	1	5	0	7	1	2	2	1
orthomcl0000993	3	1	1	1	5	3	0	1	4	3	0	2
orthomcl0000994	24	0	0	0	0	0	0	0	0	0	0	0
orthomcl0000995	19	2	0	0	2	0	1	0	0	0	0	0
orthomcl0000996	7	3	0	1	2	3	1	1	1	1	2	2
orthomcl0000997	2	3	1	3	2	1	2	2	2	3	1	2
orthomcl0000998	3	3	1	3	2	0	2	2	2	1	3	2
orthomcl0000999	8	1	1	1	1	3	1	1	2	2	2	1
orthomcl0001000	18	0	0	3	0	1	0	1	0	1	0	0
orthomcl0001001	9	0	0	6	0	1	0	0	0	6	0	2
orthomcl0001002	1	1	1	1	1	2	2	2	2	6	3	2
orthomcl0001003	3	3	2	2	3	0	3	1	2	2	1	2
orthomcl0001004	3	3	0	1	4	2	1	1	3	2	0	4
orthomcl0001005	14	1	0	8	0	0	0	0	0	1	0	0
orthomcl0001006	20	0	0	0	0	0	0	0	0	0	0	4
orthomcl0001007	5	2	1	1	1	4	1	5	1	1	1	1
orthomcl0001008	2	3	2	2	2	2	1	2	2	3	1	2
orthomcl0001009	6	3	1	1	3	2	0	2	3	1	0	2
orthomcl0001010	2	1	2	3	1	2	3	5	1	1	1	2
orthomcl0001011	1	1	1	4	2	3	1	4	2	2	2	1
orthomcl0001012	2	2	5	1	3	1	3	2	1	1	1	2
orthomcl0001013	3	1	1	1	1	4	1	1	1	1	8	1
orthomcl0001014	6	1	1	2	1	3	1	4	1	2	1	1
orthomcl0001015	2	4	1	4	1	1	2	3	2	1	2	1
orthomcl0001016	1	1	2	7	1	2	2	2	1	2	2	1
orthomcl0001017	2	3	1	2	2	2	3	2	2	1	2	2
orthomcl0001018	1	1	1	13	1	1	1	1	1	1	1	1
orthomcl0001019	1	1	2	1	1	1	3	9	2	1	1	1
orthomcl0001020	2	3	1	2	2	1	2	2	3	2	3	1
orthomcl0001021	6	2	0	3	1	3	1	2	1	1	3	1
orthomcl0001022	2	0	0	5	0	1	5	1	1	5	4	0
orthomcl0001023	4	2	1	1	1	4	2	1	1	2	4	1
orthomcl0001024	2	2	1	2	2	2	2	2	2	3	2	2
orthomcl0001025	2	2	2	5	2	2	1	2	2	2	1	1
orthomcl0001026	2	2	1	4	3	2	1	1	2	1	2	3
orthomcl0001027	3	1	1	3	1	1	4	2	2	2	1	3
orthomcl0001028	2	3	1	2	2	3	1	2	2	3	1	2
orthomcl0001029	1	5	1	2	2	3	1	2	2	2	1	2
orthomcl0001030	2	2	3	1	3	1	1	4	2	1	1	3
orthomcl0001031	2	4	2	2	2	1	2	2	2	1	1	3
orthomcl0001032	2	2	0	1	2	2	2	1	3	4	3	2
orthomcl0001033	4	2	0	3	2	2	2	2	1	2	2	2
orthomcl0001034	2	1	2	2	2	2	2	2	2	2	3	2
orthomcl0001035	2	4	0	3	2	3	1	1	2	1	1	4
orthomcl0001036	1	1	2	7	1	2	1	2	1	1	2	3
orthomcl0001037	1	2	5	3	1	4	1	1	1	1	3	1
orthomcl0001038	2	2	1	2	1	2	3	2	1	7	0	1
orthomcl0001039	1	1	3	3	1	2	1	1	5	3	1	2
orthomcl0001040	2	2	0	1	5	3	2	3	2	2	1	1
orthomcl0001041	2	2	2	2	2	2	2	2	2	2	2	2
orthomcl0001042	1	1	0	13	2	0	0	0	0	4	2	1
orthomcl0001043	2	3	2	2	2	2	2	3	2	1	1	2
orthomcl0001044	1	1	2	2	2	1	2	2	1	5	3	2
orthomcl0001045	1	1	1	3	1	3	2	5	1	1	4	1
orthomcl0001046	1	2	2	2	4	2	3	1	2	2	1	2
orthomcl0001047	2	2	2	2	2	1	2	2	2	2	3	2
orthomcl0001048	1	0	0	0	1	0	16	1	2	2	0	1
orthomcl0001049	1	1	1	1	1	10	1	3	1	1	1	2
orthomcl0001050	1	1	3	2	1	1	1	9	1	1	2	1
orthomcl0001051	2	2	6	2	4	0	1	0	1	3	2	1
orthomcl0001052	2	2	0	2	2	3	1	4	2	4	1	1
orthomcl0001053	1	2	3	1	1	3	9	1	1	1	0	1
orthomcl0001054	2	2	1	2	2	2	2	1	2	2	4	2
orthomcl0001055	2	1	2	2	3	2	2	3	2	2	1	2
orthomcl0001056	1	1	2	14	1	0	1	0	1	1	1	1
orthomcl0001057	5	1	0	5	1	1	1	3	2	2	2	1
orthomcl0001058	2	1	1	1	2	5	1	4	1	2	1	3
orthomcl0001059	1	1	2	1	1	3	1	8	1	1	3	1
orthomcl0001060	1	2	0	1	1	1	2	3	1	11	0	1
orthomcl0001061	4	1	1	3	1	1	2	4	2	1	2	2
orthomcl0001062	1	3	2	1	2	1	2	2	3	4	1	2
orthomcl0001063	0	9	0	0	4	1	0	2	2	0	0	6
orthomcl0001064	0	2	0	1	2	5	2	8	1	1	1	1
orthomcl0001065	0	1	0	0	0	22	0	0	0	1	0	0
orthomcl0001066	0	0	24	0	0	0	0	0	0	0	0	0
orthomcl0001067	0	0	24	0	0	0	0	0	0	0	0	0
orthomcl0001068	0	0	6	0	0	15	0	3	0	0	0	0
orthomcl0001069	0	0	0	4	0	11	0	9	0	0	0	0
orthomcl0001070	0	0	0	0	0	3	0	21	0	0	0	0
orthomcl0001071	0	0	0	0	0	24	0	0	0	0	0	0
orthomcl0001072	0	0	0	0	0	23	0	1	0	0	0	0
orthomcl0001073	3	1	2	3	1	4	1	4	1	1	1	1
orthomcl0001074	7	1	2	2	1	3	0	2	2	0	0	3
orthomcl0001075	20	0	0	0	0	1	2	0	0	0	0	0
orthomcl0001076	2	2	1	3	2	1	2	2	1	1	4	2
orthomcl0001077	22	0	0	0	0	1	0	0	0	0	0	0
orthomcl0001078	4	0	1	1	0	1	2	3	1	9	1	0
orthomcl0001079	3	3	0	4	2	3	1	0	1	1	3	2
orthomcl0001080	9	2	1	2	2	1	1	1	1	1	1	1
orthomcl0001081	23	0	0	0	0	0	0	0	0	0	0	0
orthomcl0001082	3	2	2	2	2	1	2	1	2	2	2	2
orthomcl0001083	2	3	1	2	2	2	2	2	2	2	1	2
orthomcl0001084	21	1	0	0	0	0	0	0	1	0	0	0
orthomcl0001085	3	2	1	1	1	3	1	3	2	1	3	2
orthomcl0001086	1	1	1	2	1	2	2	4	1	1	5	2
orthomcl0001087	3	2	1	2	2	2	2	1	1	2	3	2
orthomcl0001088	1	2	0	4	1	2	3	2	1	1	4	2
orthomcl0001089	3	2	1	2	1	2	2	2	2	1	3	2
orthomcl0001090	2	2	1	2	2	2	3	2	2	1	2	2
orthomcl0001091	1	1	3	1	1	1	8	1	1	1	2	2
orthomcl0001092	8	1	1	1	1	1	5	1	1	1	1	1
orthomcl0001093	3	2	1	1	1	3	0	2	3	2	2	3
orthomcl0001094	7	2	1	1	1	3	2	2	1	1	1	1
orthomcl0001095	1	3	2	2	1	1	0	5	4	1	2	1
orthomcl0001096	8	2	3	1	1	1	1	1	1	1	2	1
orthomcl0001097	3	4	1	2	3	1	1	1	1	2	2	2
orthomcl0001098	3	1	1	1	1	1	1	4	1	3	3	3
orthomcl0001099	2	3	3	2	2	1	1	1	1	1	3	3
orthomcl0001100	3	1	1	4	1	1	3	1	2	1	3	2
orthomcl0001101	2	2	1	1	4	2	1	2	2	1	3	2
orthomcl0001102	1	1	2	4	1	1	2	2	1	3	4	1
orthomcl0001103	1	2	1	1	1	1	2	4	2	2	3	3
orthomcl0001104	1	1	5	1	1	4	2	3	1	3	0	1
orthomcl0001105	4	3	2	4	2	1	1	1	1	1	1	2
orthomcl0001106	2	1	1	1	0	4	1	4	2	1	4	2
orthomcl0001107	2	2	2	2	2	1	3	2	2	2	1	2
orthomcl0001108	1	0	0	22	0	0	0	0	0	0	0	0
orthomcl0001109	4	1	2	2	5	3	0	0	1	1	2	2
orthomcl0001110	2	1	1	5	1	6	1	2	1	1	1	1
orthomcl0001111	4	0	0	2	0	4	6	2	1	4	0	0
orthomcl0001112	2	1	1	2	1	2	3	3	2	2	2	2
orthomcl0001113	4	2	0	2	3	2	0	4	2	2	0	2
orthomcl0001114	2	2	2	2	2	3	1	1	2	2	2	2
orthomcl0001115	2	1	1	4	1	1	1	5	1	1	4	1
orthomcl0001116	1	2	1	1	2	3	1	2	2	3	3	2
orthomcl0001117	3	3	1	6	3	1	1	1	1	1	1	1
orthomcl0001118	2	2	2	2	2	3	3	2	2	1	0	2
orthomcl0001119	3	2	1	2	2	1	1	4	1	2	1	3
orthomcl0001120	1	2	0	2	1	5	1	2	3	2	2	2
orthomcl0001121	1	2	1	3	1	4	1	5	1	1	2	1
orthomcl0001122	1	1	2	6	1	2	0	5	1	2	1	1
orthomcl0001123	2	2	1	4	1	1	1	1	1	1	2	6
orthomcl0001124	3	2	1	2	1	1	2	2	3	2	2	2
orthomcl0001125	2	2	3	2	2	1	1	1	2	2	2	3
orthomcl0001126	1	2	1	2	1	2	2	2	2	2	3	3
orthomcl0001127	2	2	1	1	1	1	2	3	1	4	4	1
orthomcl0001128	2	3	1	2	2	1	1	3	2	2	2	2
orthomcl0001129	2	2	1	1	1	2	2	2	3	1	4	2
orthomcl0001130	1	1	4	1	1	6	1	3	1	2	1	1
orthomcl0001131	1	2	1	2	2	2	1	3	3	1	3	2
orthomcl0001132	3	2	2	2	2	1	1	2	2	2	2	2
orthomcl0001133	1	1	1	11	1	1	2	1	1	1	1	1
orthomcl0001134	3	3	0	2	1	2	4	2	2	2	1	1
orthomcl0001135	1	1	1	4	2	2	2	2	1	1	4	2
orthomcl0001136	2	3	2	1	2	2	2	1	2	3	1	2
orthomcl0001137	1	2	1	11	1	1	1	1	1	1	1	1
orthomcl0001138	1	2	1	2	2	1	2	1	1	3	5	2
orthomcl0001139	1	16	0	0	6	0	0	0	0	0	0	0
orthomcl0001140	2	0	0	0	0	0	0	0	0	0	0	21
orthomcl0001141	1	2	2	2	2	3	3	1	2	2	1	2
orthomcl0001142	1	6	0	1	3	1	0	1	1	6	0	3
orthomcl0001143	1	3	1	2	1	1	2	4	2	1	1	4
orthomcl0001144	1	1	2	4	1	2	2	2	3	3	1	1
orthomcl0001145	1	1	1	1	1	1	2	1	1	1	4	8
orthomcl0001146	2	1	1	1	3	3	1	6	1	1	1	2
orthomcl0001147	1	2	3	5	3	1	1	3	1	1	1	1
orthomcl0001148	0	3	3	2	3	2	3	0	1	1	3	2
orthomcl0001149	0	1	0	0	0	15	0	1	0	6	0	0
orthomcl0001150	0	0	23	0	0	0	0	0	0	0	0	0
orthomcl0001151	0	0	21	1	0	0	0	0	0	1	0	0
orthomcl0001152	0	0	3	2	0	6	0	10	0	2	0	0
orthomcl0001153	0	0	0	21	0	1	0	0	0	0	1	0
orthomcl0001154	0	0	0	5	0	13	1	1	0	3	0	0
orthomcl0001155	0	0	0	0	0	11	0	12	0	0	0	0
orthomcl0001156	0	0	0	0	0	22	0	1	0	0	0	0
orthomcl0001157	0	0	0	0	0	6	6	7	0	0	0	4
orthomcl0001158	0	0	0	0	0	0	23	0	0	0	0	0
orthomcl0001159	17	0	0	0	0	1	0	0	0	0	0	4
orthomcl0001160	2	2	1	2	2	1	2	4	2	1	2	1
orthomcl0001161	8	2	1	1	1	1	2	1	1	2	1	1
orthomcl0001162	3	1	4	1	2	0	1	2	1	4	2	1
orthomcl0001163	10	1	1	1	1	1	2	1	1	2	0	1
orthomcl0001164	4	2	1	2	1	2	1	1	2	3	2	1
orthomcl0001165	2	2	1	2	1	2	2	3	2	2	1	2
orthomcl0001166	1	1	1	1	1	3	2	2	2	2	3	3
orthomcl0001167	5	1	1	1	3	0	1	1	2	4	2	1
orthomcl0001168	3	3	1	2	1	1	1	1	2	4	0	3
orthomcl0001169	2	2	2	2	2	2	1	2	2	2	1	2
orthomcl0001170	2	2	1	2	2	1	1	3	2	2	2	2
orthomcl0001171	2	1	3	1	1	2	0	6	1	0	4	1
orthomcl0001172	3	2	2	1	2	0	2	2	2	2	2	2
orthomcl0001173	2	2	2	2	2	0	2	2	3	2	1	2
orthomcl0001174	4	2	0	1	1	1	4	5	1	1	1	1
orthomcl0001175	2	5	0	3	3	2	2	2	1	1	0	1
orthomcl0001176	2	2	2	1	2	2	2	2	2	2	1	2
orthomcl0001177	1	2	2	8	1	0	1	1	1	2	2	1
orthomcl0001178	7	1	0	2	0	3	5	1	0	3	0	0
orthomcl0001179	3	3	1	2	1	2	2	1	3	1	1	2
orthomcl0001180	4	1	1	2	1	2	1	2	4	1	1	2
orthomcl0001181	2	2	0	1	0	5	6	4	1	0	0	1
orthomcl0001182	1	2	1	2	0	1	3	2	4	1	3	2
orthomcl0001183	4	1	0	10	1	0	1	1	1	2	0	1
orthomcl0001184	2	2	2	2	1	1	3	2	2	2	1	2
orthomcl0001185	2	1	3	1	2	3	1	2	2	1	2	2
orthomcl0001186	2	3	1	2	2	1	1	2	2	2	2	2
orthomcl0001187	2	3	4	2	2	1	2	1	2	1	1	1
orthomcl0001188	2	2	1	3	1	2	2	2	1	2	2	2
orthomcl0001189	2	2	1	2	2	1	2	2	2	2	2	2
orthomcl0001190	3	4	4	1	2	1	1	1	1	1	1	2
orthomcl0001191	3	1	1	2	1	1	3	1	1	0	6	2
orthomcl0001192	2	2	2	2	2	1	2	1	1	1	4	2
orthomcl0001193	1	1	3	1	1	3	2	4	1	2	2	1
orthomcl0001194	2	2	2	2	2	2	2	1	2	1	2	2
orthomcl0001195	2	3	1	1	2	2	2	2	2	3	1	1
orthomcl0001196	1	1	1	6	1	1	1	3	1	0	5	1
orthomcl0001197	6	0	0	3	1	3	1	0	1	1	2	4
orthomcl0001198	3	1	1	2	1	1	2	1	3	2	4	1
orthomcl0001199	4	1	1	3	1	2	1	5	1	1	1	1
orthomcl0001200	2	2	2	2	2	1	2	1	2	2	2	2
orthomcl0001201	1	1	0	0	0	1	13	1	1	2	2	0
orthomcl0001202	1	1	4	7	1	2	1	1	1	1	1	1
orthomcl0001203	1	2	1	2	2	2	1	2	1	1	6	1
orthomcl0001204	2	1	2	3	1	1	4	1	1	2	3	1
orthomcl0001205	1	1	1	1	1	1	1	1	1	1	11	1
orthomcl0001206	1	1	1	2	1	4	2	2	2	1	3	2
orthomcl0001207	2	4	1	1	1	3	5	2	1	1	0	1
orthomcl0001208	2	2	3	2	1	2	2	2	2	1	2	1
orthomcl0001209	1	2	1	2	2	3	2	2	2	1	2	2
orthomcl0001210	1	3	1	3	2	2	4	3	1	1	1	0
orthomcl0001211	2	1	4	4	1	1	1	1	2	3	1	1
orthomcl0001212	1	1	0	12	1	1	2	1	1	1	0	1
orthomcl0001213	1	2	1	2	1	3	5	1	1	2	2	1
orthomcl0001214	4	2	0	0	2	2	0	2	2	1	0	7
orthomcl0001215	1	1	4	1	5	1	1	1	1	1	4	1
orthomcl0001216	1	2	2	6	1	2	1	2	2	1	1	1
orthomcl0001217	3	3	2	2	3	1	1	1	2	1	1	2
orthomcl0001218	1	1	0	6	1	2	2	1	2	3	2	1
orthomcl0001219	1	2	1	3	0	6	3	1	0	0	3	2
orthomcl0001220	1	1	1	5	1	0	1	5	1	3	2	1
orthomcl0001221	1	3	1	2	2	2	2	3	2	1	1	2
orthomcl0001222	3	1	1	3	1	1	1	2	1	2	4	2
orthomcl0001223	2	2	2	2	2	1	2	2	1	2	2	2
orthomcl0001224	2	1	1	1	4	1	2	1	2	4	1	2
orthomcl0001225	1	4	2	1	2	1	2	1	2	2	2	2
orthomcl0001226	1	1	1	1	3	1	1	1	1	8	2	1
orthomcl0001227	1	2	1	4	2	3	2	1	2	2	1	1
orthomcl0001228	1	2	0	2	2	2	2	3	2	2	2	2
orthomcl0001229	3	5	0	1	1	1	1	2	1	2	3	2
orthomcl0001230	2	1	2	2	1	4	2	2	1	1	2	2
orthomcl0001231	1	1	4	1	1	2	3	3	1	1	3	1
orthomcl0001232	1	1	2	3	2	2	2	4	1	2	1	1
orthomcl0001233	0	16	0	0	3	1	0	0	1	0	0	1
orthomcl0001234	0	20	0	0	2	0	0	0	0	0	0	0
orthomcl0001235	0	1	5	1	5	0	6	0	0	3	1	0
orthomcl0001236	0	2	2	7	1	2	0	2	1	1	1	3
orthomcl0001237	0	1	2	1	1	1	3	4	3	1	3	2
orthomcl0001238	0	3	0	2	0	3	2	3	1	4	2	2
orthomcl0001239	0	1	0	4	3	1	4	0	0	2	0	7
orthomcl0001240	0	0	2	2	2	3	2	5	2	2	0	2
orthomcl0001241	0	0	0	22	0	0	0	0	0	0	0	0
orthomcl0001242	0	0	0	13	0	0	7	0	0	1	1	0
orthomcl0001243	0	0	0	0	0	22	0	0	0	0	0	0
orthomcl0001244	0	0	0	0	0	22	0	0	0	0	0	0
orthomcl0001245	0	0	0	0	0	0	1	0	0	21	0	0
orthomcl0001246	0	0	0	0	0	0	2	0	0	0	20	0
orthomcl0001247	6	1	1	1	3	1	1	1	1	2	1	2
orthomcl0001248	2	1	1	2	2	2	2	2	2	2	1	2
orthomcl0001249	1	1	1	1	1	1	3	1	1	1	8	1
orthomcl0001250	1	2	1	2	2	2	2	1	2	2	2	2
orthomcl0001251	8	0	1	3	0	1	0	1	1	2	0	4
orthomcl0001252	1	2	1	2	2	1	2	1	2	2	3	2
orthomcl0001253	6	1	5	1	1	1	1	1	1	1	1	1
orthomcl0001254	2	4	1	1	2	1	2	2	1	3	1	1
orthomcl0001255	2	1	1	2	1	3	3	1	1	1	1	4
orthomcl0001256	2	3	1	2	2	1	1	2	2	2	1	2
orthomcl0001257	4	1	4	1	3	1	1	1	1	2	1	1
orthomcl0001258	4	1	1	1	2	1	2	2	1	3	1	2
orthomcl0001259	2	1	3	3	1	6	1	1	1	0	1	1
orthomcl0001260	3	2	2	2	1	2	2	2	2	1	1	1
orthomcl0001261	3	4	0	1	4	1	1	2	1	3	0	1
orthomcl0001262	1	1	3	3	1	3	1	3	0	2	2	1
orthomcl0001263	6	0	0	4	0	2	1	2	0	1	3	2
orthomcl0001264	1	1	1	1	1	1	4	4	1	1	4	1
orthomcl0001265	2	2	4	1	2	2	1	1	2	1	2	1
orthomcl0001266	3	1	1	2	1	2	1	3	1	2	2	2
orthomcl0001267	1	1	3	1	4	1	1	1	1	1	3	3
orthomcl0001268	7	0	4	2	0	0	1	2	1	1	2	1
orthomcl0001269	2	2	0	1	2	2	2	1	3	2	3	1
orthomcl0001270	1	2	1	1	2	2	1	3	4	1	1	2
orthomcl0001271	1	2	0	2	1	4	2	2	2	2	1	2
orthomcl0001272	2	2	0	2	2	1	2	1	1	3	3	2
orthomcl0001273	1	0	1	3	2	2	3	2	2	2	0	3
orthomcl0001274	1	1	1	1	2	2	1	3	2	1	3	3
orthomcl0001275	1	8	1	1	1	1	1	2	1	1	2	1
orthomcl0001276	1	2	1	2	2	2	2	2	2	2	1	2
orthomcl0001277	1	1	0	8	2	1	1	4	1	1	0	1
orthomcl0001278	2	1	2	3	1	2	2	3	1	2	1	1
orthomcl0001279	1	0	0	0	0	18	0	0	0	0	1	1
orthomcl0001280	1	2	1	2	1	3	2	1	2	1	3	2
orthomcl0001281	7	1	2	2	2	0	1	1	1	1	1	2
orthomcl0001282	5	1	1	3	2	1	2	0	2	1	2	1
orthomcl0001283	3	2	0	7	1	4	0	0	3	0	0	1
orthomcl0001284	3	1	1	7	1	1	1	1	2	1	1	1
orthomcl0001285	2	3	1	1	2	1	5	1	1	0	2	2
orthomcl0001286	1	2	4	1	1	1	1	5	0	1	3	1
orthomcl0001287	2	0	0	0	0	19	0	0	0	0	0	0
orthomcl0001288	2	1	1	4	1	1	2	1	1	3	3	1
orthomcl0001289	1	2	3	4	1	2	1	3	1	1	1	1
orthomcl0001290	2	0	0	0	0	2	4	10	0	1	1	1
orthomcl0001291	3	8	1	1	1	1	1	2	1	1	0	1
orthomcl0001292	1	2	1	1	1	4	1	2	1	1	2	4
orthomcl0001293	2	2	1	2	2	1	1	2	2	3	1	2
orthomcl0001294	1	2	5	1	1	1	3	1	1	3	1	1
orthomcl0001295	1	2	1	2	2	2	2	2	2	2	1	2
orthomcl0001296	2	3	4	4	1	0	1	1	1	1	1	2
orthomcl0001297	3	1	1	1	1	1	1	1	1	7	2	1
orthomcl0001298	5	1	1	1	1	1	3	3	1	1	2	1
orthomcl0001299	2	3	1	1	4	2	1	1	1	2	1	2
orthomcl0001300	1	2	4	1	1	1	6	1	2	1	0	1
orthomcl0001301	1	2	1	2	2	2	2	2	2	1	2	2
orthomcl0001302	4	1	1	2	1	1	2	1	1	2	2	3
orthomcl0001303	1	1	1	1	1	8	1	3	1	2	1	0
orthomcl0001304	2	2	2	2	1	1	2	1	2	2	2	2
orthomcl0001305	2	2	2	2	2	2	2	1	2	1	1	2
orthomcl0001306	1	1	1	7	1	2	1	2	1	0	1	3
orthomcl0001307	2	1	1	1	1	1	7	1	1	3	0	2
orthomcl0001308	1	2	1	2	2	2	1	2	1	2	4	1
orthomcl0001309	2	3	2	1	5	1	1	1	1	2	1	1
orthomcl0001310	1	1	0	9	0	0	3	5	0	0	1	1
orthomcl0001311	1	2	1	1	2	1	2	4	2	1	3	1
orthomcl0001312	2	1	1	7	0	1	4	0	1	2	0	2
orthomcl0001313	1	2	3	3	1	1	1	1	1	1	5	1
orthomcl0001314	1	1	1	2	1	1	1	3	1	2	6	1
orthomcl0001315	2	1	1	4	1	1	1	1	1	1	6	1
orthomcl0001316	1	1	1	4	1	2	2	2	1	2	3	1
orthomcl0001317	2	3	1	1	2	1	2	2	1	2	2	2
orthomcl0001318	1	1	2	1	1	0	5	0	1	1	5	3
orthomcl0001319	1	1	2	1	1	1	3	6	1	1	2	1
orthomcl0001320	3	0	1	3	0	2	6	2	0	2	1	1
orthomcl0001321	1	3	0	2	2	2	2	2	2	1	2	2
orthomcl0001322	2	1	2	3	1	3	2	1	1	1	2	2
orthomcl0001323	1	1	1	1	1	4	1	3	1	1	5	1
orthomcl0001324	0	20	0	0	0	0	0	0	0	0	0	1
orthomcl0001325	0	3	2	1	1	3	1	3	2	2	1	2
orthomcl0001326	0	1	2	2	1	3	5	1	0	1	4	1
orthomcl0001327	0	1	1	2	1	6	4	1	1	2	1	1
orthomcl0001328	0	0	2	2	0	0	0	0	0	3	0	14
orthomcl0001329	0	0	0	11	0	0	9	0	0	0	0	1
orthomcl0001330	0	0	0	0	0	19	0	2	0	0	0	0
orthomcl0001331	0	0	0	0	0	4	1	16	0	0	0	0
orthomcl0001332	0	0	0	0	0	0	1	1	18	1	0	0
orthomcl0001333	4	1	1	2	1	1	3	1	1	1	3	1
orthomcl0001334	7	0	0	0	0	0	0	0	0	0	0	13
orthomcl0001335	9	0	0	0	0	0	0	0	0	8	2	1
orthomcl0001336	1	0	1	10	1	1	1	1	1	1	1	1
orthomcl0001337	6	0	3	3	0	0	1	3	0	1	1	2
orthomcl0001338	12	0	3	3	1	0	0	0	0	0	1	0
orthomcl0001339	2	1	2	1	2	1	2	3	1	3	1	1
orthomcl0001340	2	2	0	5	2	2	1	2	1	0	1	2
orthomcl0001341	1	1	2	2	1	2	1	3	1	1	3	2
orthomcl0001342	17	1	0	0	0	0	2	0	0	0	0	0
orthomcl0001343	2	2	1	4	1	3	1	2	1	1	1	1
orthomcl0001344	3	2	1	1	2	1	3	1	1	1	2	2
orthomcl0001345	15	0	0	0	0	0	1	3	0	0	0	1
orthomcl0001346	1	2	1	1	3	1	3	1	1	0	5	1
orthomcl0001347	2	1	1	2	1	3	1	1	1	3	3	1
orthomcl0001348	3	2	1	2	1	2	1	3	1	1	1	2
orthomcl0001349	1	1	0	2	1	1	8	1	1	2	1	1
orthomcl0001350	2	2	0	1	2	3	0	2	1	1	0	6
orthomcl0001351	1	1	1	2	1	0	1	1	2	3	6	1
orthomcl0001352	12	0	0	0	0	0	0	0	0	0	0	8
orthomcl0001353	6	0	0	6	0	1	0	1	0	1	5	0
orthomcl0001354	1	1	0	0	1	7	0	7	1	1	0	1
orthomcl0001355	3	0	0	17	0	0	0	0	0	0	0	0
orthomcl0001356	2	1	1	2	1	1	1	1	0	1	8	1
orthomcl0001357	2	1	0	2	2	2	2	2	2	2	2	1
orthomcl0001358	1	2	2	3	1	1	1	4	2	1	1	1
orthomcl0001359	8	2	1	1	1	1	1	1	1	1	1	1
orthomcl0001360	1	4	1	1	1	3	2	2	1	1	2	1
orthomcl0001361	4	1	5	1	1	2	1	2	1	0	1	1
orthomcl0001362	4	1	1	0	5	0	1	0	2	1	0	5
orthomcl0001363	2	1	6	0	1	0	1	0	2	1	6	0
orthomcl0001364	2	1	1	1	0	4	2	6	1	1	0	1
orthomcl0001365	9	1	0	0	2	0	0	0	0	0	0	8
orthomcl0001366	1	1	1	2	1	2	3	2	1	1	3	2
orthomcl0001367	12	0	0	0	0	2	4	0	0	0	0	2
orthomcl0001368	5	0	0	15	0	0	0	0	0	0	0	0
orthomcl0001369	3	1	1	1	2	2	1	2	2	2	2	1
orthomcl0001370	1	1	3	1	5	1	2	2	1	1	1	1
orthomcl0001371	1	1	1	6	2	1	2	1	2	1	1	1
orthomcl0001372	3	2	0	2	3	1	1	1	3	1	1	2
orthomcl0001373	2	1	0	0	1	3	3	4	1	5	0	0
orthomcl0001374	3	1	2	2	2	2	1	4	1	1	0	1
orthomcl0001375	2	2	2	1	1	1	2	1	2	3	1	2
orthomcl0001376	3	2	2	2	3	1	1	2	1	1	0	2
orthomcl0001377	1	1	2	1	1	2	3	4	1	1	1	2
orthomcl0001378	1	3	1	1	2	1	1	3	2	2	1	2
orthomcl0001379	4	2	1	1	4	1	1	1	1	1	2	1
orthomcl0001380	1	0	0	19	0	0	0	0	0	0	0	0
orthomcl0001381	1	2	1	2	1	1	3	4	1	2	1	1
orthomcl0001382	1	1	4	1	1	0	1	1	1	6	2	1
orthomcl0001383	2	1	1	1	1	2	3	1	2	2	2	2
orthomcl0001384	1	2	1	1	1	2	3	2	2	1	2	2
orthomcl0001385	1	1	2	5	1	1	1	1	2	1	2	2
orthomcl0001386	1	5	1	2	1	4	2	0	1	1	1	1
orthomcl0001387	1	1	4	4	1	1	1	1	1	2	2	1
orthomcl0001388	2	1	1	1	1	5	1	2	1	1	3	1
orthomcl0001389	1	2	1	1	3	5	2	1	1	1	1	1
orthomcl0001390	3	2	0	1	0	1	7	1	1	1	1	2
orthomcl0001391	1	2	0	2	1	2	3	1	2	3	1	2
orthomcl0001392	1	2	2	1	1	3	2	4	0	2	1	1
orthomcl0001393	1	0	1	1	0	6	2	2	2	1	3	1
orthomcl0001394	2	2	1	2	2	1	1	2	2	2	1	2
orthomcl0001395	2	1	2	4	1	2	1	1	2	1	1	2
orthomcl0001396	3	1	2	2	2	0	2	1	1	3	1	2
orthomcl0001397	4	1	1	3	1	2	1	2	1	2	1	1
orthomcl0001398	2	2	2	3	1	0	1	3	2	1	1	2
orthomcl0001399	1	1	1	1	1	5	1	4	1	1	1	2
orthomcl0001400	1	2	2	1	1	4	1	2	2	2	1	1
orthomcl0001401	3	3	2	1	0	2	1	2	1	1	3	1
orthomcl0001402	3	0	0	6	0	0	3	0	3	1	3	1
orthomcl0001403	2	1	2	5	1	1	0	1	3	1	2	1
orthomcl0001404	2	2	2	3	1	1	2	2	1	1	2	1
orthomcl0001405	1	1	2	1	1	1	2	7	1	1	1	1
orthomcl0001406	2	3	2	1	1	2	3	3	1	1	1	0
orthomcl0001407	1	3	1	2	2	2	1	2	2	1	1	2
orthomcl0001408	2	2	1	2	1	1	2	1	2	2	2	2
orthomcl0001409	2	2	1	2	1	2	1	1	1	1	5	1
orthomcl0001410	2	1	2	2	2	1	2	2	2	0	2	2
orthomcl0001411	2	2	1	1	2	2	2	2	2	2	1	1
orthomcl0001412	1	1	1	1	2	3	1	2	2	2	1	3
orthomcl0001413	2	1	3	1	1	2	1	2	2	1	3	1
orthomcl0001414	1	2	3	3	1	2	2	2	0	2	1	1
orthomcl0001415	1	1	2	2	1	5	1	1	0	3	2	1
orthomcl0001416	1	1	0	10	0	0	1	1	1	1	3	1
orthomcl0001417	2	1	1	1	1	2	6	1	1	1	1	2
orthomcl0001418	1	0	0	19	0	0	0	0	0	0	0	0
orthomcl0001419	1	1	2	1	1	2	1	5	1	1	3	1
orthomcl0001420	1	1	1	1	1	2	2	4	2	4	0	1
orthomcl0001421	1	2	1	1	2	2	1	1	3	2	2	2
orthomcl0001422	2	2	0	2	2	1	3	2	1	1	2	2
orthomcl0001423	1	1	3	1	2	0	2	1	2	1	2	4
orthomcl0001424	2	2	0	1	2	4	0	4	2	1	0	2
orthomcl0001425	1	1	4	1	1	1	1	1	1	2	5	1
orthomcl0001426	2	1	1	2	1	2	1	2	2	1	1	4
orthomcl0001427	1	1	2	1	2	2	1	3	2	1	2	2
orthomcl0001428	1	1	1	2	1	1	2	2	1	1	5	2
orthomcl0001429	2	3	0	1	4	1	3	1	1	2	0	2
orthomcl0001430	2	0	0	1	0	7	3	3	2	1	0	1
orthomcl0001431	1	1	1	1	1	3	1	4	1	1	4	1
orthomcl0001432	1	1	1	0	6	1	1	3	1	3	1	1
orthomcl0001433	1	0	2	1	9	1	0	1	1	2	1	1
orthomcl0001434	1	2	1	1	2	2	2	4	1	1	0	3
orthomcl0001435	1	1	3	2	2	1	2	1	1	1	4	1
orthomcl0001436	1	1	0	2	1	2	1	4	2	3	1	2
orthomcl0001437	1	4	1	1	3	1	1	1	2	3	1	1
orthomcl0001438	1	1	1	2	1	4	2	1	2	1	3	1
orthomcl0001439	1	1	3	3	1	1	3	1	1	2	2	1
orthomcl0001440	0	1	0	0	0	19	0	0	0	0	0	0
orthomcl0001441	0	2	0	5	2	3	2	1	1	1	2	1
orthomcl0001442	0	3	1	2	1	3	0	7	0	0	0	3
orthomcl0001443	0	1	0	1	0	10	0	8	0	0	0	0
orthomcl0001444	0	2	4	1	2	1	5	1	1	2	0	1
orthomcl0001445	0	1	1	6	1	2	1	3	2	2	0	1
orthomcl0001446	0	1	3	2	2	3	4	2	0	1	0	2
orthomcl0001447	0	1	2	1	1	1	3	3	2	2	3	1
orthomcl0001448	0	0	20	0	0	0	0	0	0	0	0	0
orthomcl0001449	0	0	1	15	0	0	2	0	1	1	0	0
orthomcl0001450	0	0	0	20	0	0	0	0	0	0	0	0
orthomcl0001451	0	0	0	0	1	19	0	0	0	0	0	0
orthomcl0001452	1	4	2	1	2	1	1	1	1	1	1	3
orthomcl0001453	2	2	1	1	4	1	1	1	2	1	1	2
orthomcl0001454	2	2	0	6	2	1	0	2	2	1	0	1
orthomcl0001455	4	1	1	2	1	1	1	1	4	1	1	1
orthomcl0001456	4	2	1	1	1	2	1	2	1	1	1	2
orthomcl0001457	1	1	1	2	1	1	2	2	1	2	1	4
orthomcl0001458	2	4	4	0	2	0	0	0	5	0	0	2
orthomcl0001459	1	2	3	3	2	0	2	1	1	2	1	1
orthomcl0001460	7	1	0	1	1	1	1	1	1	1	1	3
orthomcl0001461	2	5	0	0	2	2	1	3	1	1	0	2
orthomcl0001462	1	1	1	1	2	1	2	1	1	2	5	1
orthomcl0001463	5	2	1	3	2	1	1	1	1	1	0	1
orthomcl0001464	10	1	0	1	2	1	0	2	1	0	0	1
orthomcl0001465	3	3	0	1	2	2	0	2	2	1	1	2
orthomcl0001466	2	2	1	1	1	1	3	2	2	2	1	1
orthomcl0001467	1	2	1	1	2	2	1	2	1	2	3	1
orthomcl0001468	2	1	1	4	1	3	1	1	1	2	1	1
orthomcl0001469	2	1	1	2	1	5	1	1	1	1	1	2
orthomcl0001470	1	1	2	3	2	2	2	1	1	1	1	2
orthomcl0001471	1	1	1	1	1	5	2	3	1	1	1	1
orthomcl0001472	1	1	0	5	2	1	3	2	1	1	1	1
orthomcl0001473	1	2	0	5	1	1	1	2	1	1	1	3
orthomcl0001474	2	2	1	1	2	1	2	1	2	2	2	1
orthomcl0001475	2	2	2	2	1	1	2	2	2	1	1	1
orthomcl0001476	5	1	1	1	2	2	1	2	1	2	0	1
orthomcl0001477	2	3	0	2	1	1	1	1	1	3	2	2
orthomcl0001478	1	2	1	0	1	2	3	4	1	3	0	1
orthomcl0001479	2	1	4	1	1	2	2	1	1	2	1	1
orthomcl0001480	2	1	0	1	2	4	1	2	1	1	1	3
orthomcl0001481	4	2	0	2	0	0	4	1	3	2	0	1
orthomcl0001482	1	3	0	1	2	3	1	2	2	1	1	2
orthomcl0001483	1	1	0	11	1	0	1	1	1	0	1	1
orthomcl0001484	1	2	1	2	1	1	2	2	2	1	2	2
orthomcl0001485	1	1	1	1	2	2	1	4	1	3	1	1
orthomcl0001486	1	1	0	1	1	1	1	2	2	5	3	1
orthomcl0001487	7	0	6	0	0	1	0	1	0	0	0	4
orthomcl0001488	3	6	1	1	1	1	0	2	1	1	1	1
orthomcl0001489	3	1	1	1	1	3	1	3	1	1	2	1
orthomcl0001490	2	2	0	1	3	3	1	3	1	1	1	1
orthomcl0001491	7	1	2	1	2	1	0	1	1	1	1	1
orthomcl0001492	6	1	0	1	1	1	0	2	5	1	0	1
orthomcl0001493	1	1	1	2	1	2	2	2	1	3	2	1
orthomcl0001494	2	2	0	2	2	3	1	3	2	0	1	1
orthomcl0001495	1	1	1	2	2	2	2	3	1	1	1	2
orthomcl0001496	6	1	1	1	1	2	1	2	1	0	2	1
orthomcl0001497	2	2	0	2	1	2	2	2	1	2	2	1
orthomcl0001498	1	1	3	1	1	1	3	2	1	1	3	1
orthomcl0001499	2	1	0	2	1	3	2	2	1	2	0	3
orthomcl0001500	1	0	1	0	0	4	6	3	0	3	1	0
orthomcl0001501	3	1	3	2	1	1	1	1	1	2	1	2
orthomcl0001502	2	1	0	3	1	2	1	2	2	1	1	3
orthomcl0001503	2	1	1	2	2	1	2	2	2	1	2	1
orthomcl0001504	4	1	1	1	3	1	1	2	1	1	1	2
orthomcl0001505	1	2	1	0	2	5	1	2	2	1	1	1
orthomcl0001506	1	2	0	4	1	2	0	3	1	2	1	2
orthomcl0001507	1	6	1	2	2	1	1	1	1	1	1	1
orthomcl0001508	1	2	2	2	1	2	1	2	2	1	1	2
orthomcl0001509	3	2	2	1	1	1	1	2	1	3	1	1
orthomcl0001510	2	3	1	0	2	2	1	2	2	1	1	2
orthomcl0001511	2	1	1	1	3	2	1	4	1	1	1	1
orthomcl0001512	3	2	0	1	2	5	0	3	1	0	0	2
orthomcl0001513	2	1	1	1	1	6	1	1	1	1	2	1
orthomcl0001514	2	1	1	5	1	2	1	2	1	1	1	1
orthomcl0001515	2	2	1	1	1	5	1	2	1	1	1	1
orthomcl0001516	4	3	1	2	1	1	1	2	1	1	1	1
orthomcl0001517	1	4	1	2	1	1	1	4	1	1	1	1
orthomcl0001518	3	1	2	2	1	1	2	1	1	1	3	1
orthomcl0001519	2	1	1	1	1	3	2	3	2	1	1	1
orthomcl0001520	2	0	1	2	1	1	2	2	2	0	5	1
orthomcl0001521	1	1	1	4	1	1	1	1	1	5	1	1
orthomcl0001522	2	2	1	2	2	1	2	2	1	1	2	1
orthomcl0001523	1	0	0	6	0	0	8	0	0	2	2	0
orthomcl0001524	2	1	0	1	1	1	4	2	1	1	3	2
orthomcl0001525	1	1	6	2	1	1	1	2	1	1	1	1
orthomcl0001526	4	2	1	1	2	1	1	1	2	1	1	2
orthomcl0001527	6	1	1	2	1	1	1	1	1	1	2	1
orthomcl0001528	8	1	1	1	1	1	1	1	1	1	1	1
orthomcl0001529	2	1	1	1	1	2	2	2	1	3	1	2
orthomcl0001530	1	1	0	2	1	2	2	5	2	1	0	2
orthomcl0001531	1	2	4	2	3	0	0	0	2	2	2	1
orthomcl0001532	2	2	2	2	2	0	2	1	2	2	1	1
orthomcl0001533	1	4	0	1	2	2	0	3	1	1	2	2
orthomcl0001534	1	1	0	4	1	3	2	3	1	1	0	2
orthomcl0001535	2	1	1	1	1	5	2	1	2	1	1	1
orthomcl0001536	2	1	4	2	1	1	2	1	1	1	2	1
orthomcl0001537	1	0	0	1	0	0	7	5	1	2	1	1
orthomcl0001538	1	4	1	1	3	2	1	2	1	1	1	1
orthomcl0001539	1	1	1	1	1	2	1	2	1	1	1	6
orthomcl0001540	2	2	1	3	1	1	1	2	2	1	2	1
orthomcl0001541	3	1	1	2	1	1	3	1	1	1	3	1
orthomcl0001542	1	1	3	1	1	1	1	2	1	4	2	1
orthomcl0001543	1	1	1	1	2	6	2	1	1	1	1	1
orthomcl0001544	1	1	8	1	1	1	1	1	0	1	2	1
orthomcl0001545	1	2	1	2	1	1	2	2	2	2	1	2
orthomcl0001546	1	1	2	1	2	0	1	7	1	1	1	1
orthomcl0001547	1	2	3	1	1	3	1	2	1	1	1	2
orthomcl0001548	3	2	0	1	1	2	2	2	1	2	1	2
orthomcl0001549	2	1	1	3	1	2	2	1	1	1	2	2
orthomcl0001550	1	1	1	0	2	2	3	1	3	1	2	2
orthomcl0001551	3	2	2	4	3	1	0	2	1	0	0	1
orthomcl0001552	1	1	1	3	1	2	1	3	1	1	3	1
orthomcl0001553	1	1	1	1	1	2	3	3	2	1	0	3
orthomcl0001554	1	1	1	1	1	1	1	8	1	1	1	1
orthomcl0001555	1	1	2	2	1	3	0	4	1	1	2	1
orthomcl0001556	1	1	1	6	1	1	1	2	1	2	1	1
orthomcl0001557	1	1	9	1	1	1	1	1	1	0	1	1
orthomcl0001558	1	1	1	3	1	2	4	2	1	1	1	1
orthomcl0001559	1	1	2	4	1	3	1	2	1	1	1	1
orthomcl0001560	1	1	1	2	1	2	1	2	1	2	4	1
orthomcl0001561	1	1	2	3	1	1	2	2	1	1	2	2
orthomcl0001562	2	1	1	1	1	1	1	1	3	2	3	2
orthomcl0001563	1	3	1	1	2	2	1	1	1	2	1	3
orthomcl0001564	1	2	1	3	1	2	2	3	1	1	1	1
orthomcl0001565	0	4	1	1	1	0	2	2	2	2	2	2
orthomcl0001566	0	1	4	3	1	1	4	2	0	1	2	0
orthomcl0001567	0	1	6	1	1	1	1	3	1	1	1	2
orthomcl0001568	0	1	2	1	1	4	2	3	1	2	1	1
orthomcl0001569	0	1	0	0	0	15	0	3	0	0	0	0
orthomcl0001570	0	2	0	2	2	3	0	2	2	3	1	2
orthomcl0001571	0	0	4	0	0	0	9	0	0	0	6	0
orthomcl0001572	0	0	17	0	0	0	0	0	1	0	0	1
orthomcl0001573	0	0	19	0	0	0	0	0	0	0	0	0
orthomcl0001574	0	0	0	19	0	0	0	0	0	0	0	0
orthomcl0001575	0	0	0	18	0	0	0	0	0	1	0	0
orthomcl0001576	0	0	0	19	0	0	0	0	0	0	0	0
orthomcl0001577	0	0	0	1	0	0	0	1	0	1	16	0
orthomcl0001578	0	0	0	0	0	19	0	0	0	0	0	0
orthomcl0001579	0	0	0	0	0	18	0	1	0	0	0	0
orthomcl0001580	0	0	0	0	0	8	0	8	0	0	0	3
orthomcl0001581	0	0	0	0	0	16	0	3	0	0	0	0
orthomcl0001582	0	0	0	0	0	0	0	17	0	0	0	2
orthomcl0001583	0	0	0	0	0	0	0	0	0	0	19	0
orthomcl0001584	14	2	0	0	0	1	1	0	0	0	0	0
orthomcl0001585	5	1	1	1	1	1	1	1	1	1	3	1
orthomcl0001586	15	3	0	0	0	0	0	0	0	0	0	0
orthomcl0001587	2	2	1	1	1	1	2	1	1	2	3	1
orthomcl0001588	2	1	1	2	3	1	4	1	1	1	1	0
orthomcl0001589	2	4	0	0	4	3	0	2	1	1	0	1
orthomcl0001590	5	1	1	1	1	1	1	1	2	1	2	1
orthomcl0001591	2	2	1	1	0	3	2	2	0	2	1	2
orthomcl0001592	1	1	3	1	1	3	1	2	1	1	1	2
orthomcl0001593	14	0	0	1	0	0	3	0	0	0	0	0
orthomcl0001594	1	2	2	1	2	1	1	3	1	1	2	1
orthomcl0001595	2	4	1	2	1	2	1	1	1	1	1	1
orthomcl0001596	2	1	2	1	2	2	1	3	1	0	2	1
orthomcl0001597	1	2	1	2	2	0	2	2	1	3	1	1
orthomcl0001598	1	2	1	1	1	1	1	2	2	4	1	1
orthomcl0001599	2	1	2	1	2	2	1	1	1	2	2	1
orthomcl0001600	2	1	1	3	2	1	1	1	2	2	0	2
orthomcl0001601	3	1	1	3	1	1	2	1	1	1	1	2
orthomcl0001602	7	1	1	1	1	0	1	2	1	1	1	1
orthomcl0001603	2	1	1	3	0	4	1	3	1	1	0	1
orthomcl0001604	1	0	3	1	2	1	2	1	1	1	1	4
orthomcl0001605	15	0	0	0	1	0	1	0	0	0	0	1
orthomcl0001606	6	1	1	0	2	1	1	1	2	0	2	1
orthomcl0001607	1	3	2	1	1	1	4	1	1	1	1	1
orthomcl0001608	1	2	2	1	1	1	1	0	2	1	5	1
orthomcl0001609	6	0	0	8	0	0	0	0	0	1	0	3
orthomcl0001610	2	1	2	1	1	1	2	2	2	2	2	0
orthomcl0001611	2	1	1	3	1	2	0	4	1	1	1	1
orthomcl0001612	2	2	0	1	1	1	3	1	2	2	2	1
orthomcl0001613	1	1	1	2	1	6	1	1	1	1	1	1
orthomcl0001614	1	2	2	1	1	1	2	3	1	1	2	1
orthomcl0001615	5	1	2	1	1	1	1	1	1	1	2	1
orthomcl0001616	17	0	0	0	0	0	0	0	0	0	0	1
orthomcl0001617	2	2	1	1	1	2	1	2	1	1	3	1
orthomcl0001618	2	2	1	1	1	3	1	3	1	1	1	1
orthomcl0001619	1	2	1	2	1	1	3	1	1	2	2	1
orthomcl0001620	4	1	1	1	1	1	1	3	1	1	2	1
orthomcl0001621	6	1	1	1	1	1	1	3	1	0	1	1
orthomcl0001622	2	1	2	1	1	2	1	2	2	2	0	2
orthomcl0001623	3	2	1	1	1	1	2	1	2	2	1	1
orthomcl0001624	5	1	1	1	1	1	1	2	1	2	1	1
orthomcl0001625	1	1	2	1	1	2	1	4	1	1	2	1
orthomcl0001626	1	2	1	1	6	1	1	1	1	1	1	1
orthomcl0001627	1	1	1	1	2	1	1	4	1	1	3	1
orthomcl0001628	1	2	4	1	2	1	1	1	1	2	1	1
orthomcl0001629	9	1	1	1	1	0	1	1	1	1	0	1
orthomcl0001630	3	2	0	3	2	1	1	2	1	1	1	1
orthomcl0001631	1	2	0	4	1	3	2	1	2	0	1	1
orthomcl0001632	1	0	1	6	1	1	1	1	1	2	1	2
orthomcl0001633	2	3	1	2	1	2	1	1	1	2	1	1
orthomcl0001634	3	1	4	0	1	2	2	0	1	3	0	1
orthomcl0001635	2	2	1	1	4	1	0	1	2	1	1	2
orthomcl0001636	1	1	2	1	1	2	3	1	1	3	1	1
orthomcl0001637	2	2	1	2	1	1	2	2	1	2	1	1
orthomcl0001638	1	1	4	2	1	2	1	1	2	1	1	1
orthomcl0001639	1	3	1	3	1	2	2	2	1	0	1	1
orthomcl0001640	2	3	1	1	2	2	2	1	1	1	1	1
orthomcl0001641	1	1	5	2	1	1	1	3	1	1	0	1
orthomcl0001642	1	1	5	3	1	1	2	1	1	0	1	1
orthomcl0001643	1	2	3	1	0	3	1	2	1	1	2	1
orthomcl0001644	1	1	1	1	1	3	3	2	1	1	1	2
orthomcl0001645	1	2	1	2	1	4	1	1	0	1	3	1
orthomcl0001646	1	1	3	1	1	5	1	1	1	1	1	1
orthomcl0001647	3	2	2	1	2	0	1	0	2	2	1	2
orthomcl0001648	1	2	0	0	3	3	2	0	2	2	1	2
orthomcl0001649	2	1	5	2	1	1	2	1	1	1	0	1
orthomcl0001650	1	3	1	1	1	2	1	2	1	1	1	3
orthomcl0001651	1	1	2	4	1	1	2	0	1	1	2	2
orthomcl0001652	3	1	2	1	1	1	2	2	1	1	1	2
orthomcl0001653	1	3	1	1	1	0	1	3	1	3	2	1
orthomcl0001654	3	1	1	1	1	2	2	2	1	2	1	1
orthomcl0001655	3	1	1	1	1	1	1	4	1	1	2	1
orthomcl0001656	2	1	4	3	1	0	1	1	1	2	1	1
orthomcl0001657	1	1	2	0	1	0	1	0	2	3	5	2
orthomcl0001658	1	2	1	0	1	3	1	5	1	2	0	1
orthomcl0001659	2	1	1	4	1	1	1	1	1	2	2	1
orthomcl0001660	4	2	1	1	1	1	1	1	2	2	1	1
orthomcl0001661	2	2	1	1	2	2	1	1	1	2	2	1
orthomcl0001662	3	1	1	1	2	1	1	1	1	4	1	1
orthomcl0001663	2	3	1	2	1	1	1	2	3	0	0	2
orthomcl0001664	1	1	0	11	1	0	1	0	1	1	0	1
orthomcl0001665	1	2	1	1	2	0	3	1	1	2	3	1
orthomcl0001666	2	1	1	1	1	2	2	3	2	1	1	1
orthomcl0001667	1	2	3	1	1	3	1	1	1	2	1	1
orthomcl0001668	1	1	1	3	1	0	2	1	2	1	4	1
orthomcl0001669	1	1	1	2	2	1	2	2	2	1	1	2
orthomcl0001670	1	1	2	2	1	1	2	2	2	1	2	1
orthomcl0001671	1	1	1	1	2	0	5	0	1	1	4	1
orthomcl0001672	1	1	1	3	1	1	1	4	2	1	1	1
orthomcl0001673	2	2	1	1	2	2	2	0	2	2	1	1
orthomcl0001674	2	1	1	5	1	1	1	1	1	1	2	1
orthomcl0001675	1	2	1	1	1	1	1	2	2	3	1	2
orthomcl0001676	1	1	2	2	1	3	1	1	1	1	3	1
orthomcl0001677	2	2	0	1	2	2	1	1	2	1	2	2
orthomcl0001678	2	1	2	2	1	1	1	2	1	3	1	1
orthomcl0001679	1	1	0	5	1	2	1	2	1	2	1	1
orthomcl0001680	2	1	1	1	1	1	1	2	1	1	5	1
orthomcl0001681	2	2	1	1	2	1	3	1	2	1	0	2
orthomcl0001682	3	1	1	2	1	1	2	2	2	1	1	1
orthomcl0001683	1	3	0	2	1	5	1	2	0	1	1	1
orthomcl0001684	1	1	1	1	1	2	0	1	1	1	7	1
orthomcl0001685	1	1	2	1	1	2	2	2	2	1	2	1
orthomcl0001686	1	3	1	1	1	1	2	1	1	4	1	1
orthomcl0001687	1	1	2	1	1	1	3	1	1	4	1	1
orthomcl0001688	1	0	0	17	0	0	0	0	0	0	0	0
orthomcl0001689	1	2	1	2	2	1	2	2	2	1	1	1
orthomcl0001690	1	1	4	1	2	2	1	1	1	1	1	2
orthomcl0001691	1	1	2	5	1	0	1	1	1	2	1	2
orthomcl0001692	2	1	2	4	1	1	1	0	1	1	3	1
orthomcl0001693	1	2	0	4	1	2	2	1	2	1	1	1
orthomcl0001694	1	1	1	5	1	1	1	3	1	1	1	1
orthomcl0001695	1	1	1	1	1	2	0	7	1	1	1	1
orthomcl0001696	1	1	2	3	1	0	2	1	1	2	1	3
orthomcl0001697	1	1	1	3	1	1	3	1	1	2	2	1
orthomcl0001698	1	1	2	2	0	0	6	1	1	0	3	1
orthomcl0001699	1	1	1	1	1	1	1	1	1	1	7	1
orthomcl0001700	2	2	2	2	1	1	2	1	1	1	2	1
orthomcl0001701	1	2	1	5	1	1	1	2	1	2	0	1
orthomcl0001702	1	1	1	1	1	0	1	1	2	1	7	1
orthomcl0001703	4	2	1	1	1	1	1	1	1	2	2	1
orthomcl0001704	1	4	1	1	2	1	1	2	1	1	1	2
orthomcl0001705	1	2	1	1	1	2	2	3	1	2	1	1
orthomcl0001706	1	3	2	2	2	1	1	1	1	1	2	1
orthomcl0001707	2	1	1	2	0	2	1	3	2	1	1	2
orthomcl0001708	2	1	2	2	2	1	1	1	2	2	1	1
orthomcl0001709	1	1	4	1	1	2	2	1	2	1	1	1
orthomcl0001710	1	1	1	1	2	2	2	2	1	3	1	1
orthomcl0001711	1	1	2	1	1	1	1	7	1	0	1	1
orthomcl0001712	1	1	1	3	1	1	2	1	1	1	4	1
orthomcl0001713	2	2	1	1	2	1	1	1	1	2	3	1
orthomcl0001714	1	2	1	1	1	1	5	1	1	1	1	2
orthomcl0001715	1	1	1	1	1	1	1	3	1	1	5	1
orthomcl0001716	1	2	2	1	2	2	1	1	1	1	2	2
orthomcl0001717	1	2	2	2	1	3	1	2	1	1	1	1
orthomcl0001718	1	2	1	1	4	1	1	1	2	1	1	2
orthomcl0001719	2	3	0	1	1	1	2	0	2	2	1	3
orthomcl0001720	1	1	4	1	2	2	3	1	1	1	0	1
orthomcl0001721	1	1	1	1	1	4	1	4	1	1	1	1
orthomcl0001722	1	1	2	2	1	1	1	2	1	3	1	2
orthomcl0001723	1	1	2	3	1	2	2	2	1	1	1	1
orthomcl0001724	2	1	1	2	2	1	1	1	1	2	1	3
orthomcl0001725	1	3	1	1	3	1	1	1	2	1	1	2
orthomcl0001726	1	1	1	1	1	1	1	0	2	5	2	2
orthomcl0001727	1	1	2	1	4	2	1	4	1	0	0	1
orthomcl0001728	0	4	0	6	0	2	0	2	2	0	0	2
orthomcl0001729	0	1	1	1	4	1	3	3	1	1	1	1
orthomcl0001730	0	2	0	0	0	16	0	0	0	0	0	0
orthomcl0001731	0	1	2	5	1	2	2	1	1	1	1	1
orthomcl0001732	0	1	0	5	1	1	1	2	1	3	1	2
orthomcl0001733	0	3	0	1	3	1	1	1	0	4	3	1
orthomcl0001734	0	2	1	1	1	2	1	2	0	1	2	5
orthomcl0001735	0	1	1	0	1	7	1	0	2	4	0	1
orthomcl0001736	0	3	0	1	3	0	2	0	0	6	0	3
orthomcl0001737	0	16	0	0	0	0	0	2	0	0	0	0
orthomcl0001738	0	2	1	1	2	3	1	3	2	1	1	1
orthomcl0001739	0	1	3	3	1	1	1	4	1	1	1	1
orthomcl0001740	0	1	1	5	1	1	4	1	1	1	1	1
orthomcl0001741	0	13	0	0	4	0	0	0	0	0	0	1
orthomcl0001742	0	1	1	1	1	2	1	6	1	2	1	1
orthomcl0001743	0	1	2	0	1	2	3	4	3	0	1	1
orthomcl0001744	0	0	18	0	0	0	0	0	0	0	0	0
orthomcl0001745	0	0	1	15	0	1	0	0	0	1	0	0
orthomcl0001746	0	0	1	0	0	16	0	0	0	0	1	0
orthomcl0001747	0	0	0	3	0	7	0	7	0	1	0	0
orthomcl0001748	0	0	0	6	0	8	0	4	0	0	0	0
orthomcl0001749	0	0	0	1	0	1	5	1	0	4	4	2
orthomcl0001750	0	0	0	17	0	1	0	0	0	0	0	0
orthomcl0001751	0	0	0	0	18	0	0	0	0	0	0	0
orthomcl0001752	0	0	0	0	0	9	0	9	0	0	0	0
orthomcl0001753	0	0	0	0	0	18	0	0	0	0	0	0
orthomcl0001754	0	0	0	0	0	17	0	1	0	0	0	0
orthomcl0001755	0	0	0	0	0	9	1	2	0	6	0	0
orthomcl0001756	0	0	0	0	0	18	0	0	0	0	0	0
orthomcl0001757	0	0	0	0	0	0	15	0	0	3	0	0
orthomcl0001758	0	0	0	0	0	0	0	0	0	18	0	0
orthomcl0001759	0	0	0	0	0	0	0	0	0	18	0	0
orthomcl0001760	2	1	1	2	1	1	2	2	1	1	2	1
orthomcl0001761	1	1	1	1	1	1	2	1	1	1	5	1
orthomcl0001762	1	2	1	1	3	2	1	2	2	0	1	1
orthomcl0001763	3	2	1	1	1	1	1	2	2	1	1	1
orthomcl0001764	1	0	0	0	0	14	1	0	0	1	0	0
orthomcl0001765	2	3	0	2	1	2	1	1	1	1	1	2
orthomcl0001766	2	1	1	1	1	2	1	2	2	3	0	1
orthomcl0001767	2	1	1	1	1	2	2	1	1	3	1	1
orthomcl0001768	1	1	3	1	1	0	3	0	1	3	2	1
orthomcl0001769	4	1	1	1	1	1	1	2	1	1	2	1
orthomcl0001770	15	0	0	2	0	0	0	0	0	0	0	0
orthomcl0001771	2	3	2	1	1	1	1	2	1	1	1	1
orthomcl0001772	4	1	1	1	1	1	1	1	1	1	3	1
orthomcl0001773	3	3	0	1	2	1	1	1	1	1	0	3
orthomcl0001774	2	2	1	1	1	2	1	1	1	1	2	2
orthomcl0001775	1	1	1	1	1	1	1	5	1	2	1	1
orthomcl0001776	3	4	0	1	2	0	1	1	2	1	0	2
orthomcl0001777	1	1	3	1	1	1	1	3	1	1	2	1
orthomcl0001778	1	1	1	2	1	1	2	2	2	2	1	1
orthomcl0001779	14	0	0	1	1	0	0	0	0	1	0	0
orthomcl0001780	1	2	1	1	2	1	1	1	1	1	4	1
orthomcl0001781	2	2	0	1	2	2	0	1	2	2	0	3
orthomcl0001782	3	1	1	1	1	3	1	1	1	2	1	1
orthomcl0001783	14	0	0	1	0	0	1	0	0	0	1	0
orthomcl0001784	3	1	1	1	1	1	1	1	3	1	1	2
orthomcl0001785	5	1	1	1	1	1	1	1	1	1	2	1
orthomcl0001786	5	1	1	1	1	1	2	1	1	1	1	1
orthomcl0001787	1	1	1	3	1	2	1	2	1	1	2	1
orthomcl0001788	4	2	1	1	1	2	1	1	1	1	1	1
orthomcl0001789	7	1	1	1	1	1	0	1	1	1	1	1
orthomcl0001790	1	1	1	1	1	1	2	1	1	5	1	1
orthomcl0001791	2	1	1	1	1	1	0	3	1	4	1	1
orthomcl0001792	1	1	1	1	1	2	1	2	1	4	1	1
orthomcl0001793	2	1	2	4	1	1	1	1	1	1	1	1
orthomcl0001794	1	2	1	1	2	1	1	2	1	2	2	1
orthomcl0001795	1	4	1	1	2	1	1	2	1	1	1	1
orthomcl0001796	1	3	1	3	1	2	0	2	1	1	1	1
orthomcl0001797	1	1	0	3	1	2	1	0	1	2	4	1
orthomcl0001798	2	1	1	1	2	1	1	1	1	1	2	3
orthomcl0001799	1	1	1	2	0	1	2	3	1	2	2	1
orthomcl0001800	2	1	1	1	2	1	2	3	1	1	1	1
orthomcl0001801	3	2	0	0	1	3	1	1	2	2	1	1
orthomcl0001802	4	1	1	1	2	1	1	2	1	1	1	1
orthomcl0001803	5	1	1	1	0	0	1	0	1	1	6	0
orthomcl0001804	2	2	0	1	1	2	2	2	2	1	1	1
orthomcl0001805	2	1	0	1	4	4	1	0	2	0	0	2
orthomcl0001806	1	1	2	1	1	5	1	2	0	1	2	0
orthomcl0001807	1	2	1	2	2	2	1	3	1	0	1	1
orthomcl0001808	2	2	1	1	2	1	1	1	2	1	1	2
orthomcl0001809	1	2	1	1	1	3	1	2	1	2	1	1
orthomcl0001810	2	1	1	1	1	1	1	2	1	4	1	1
orthomcl0001811	2	0	0	0	0	1	1	0	0	1	12	0
orthomcl0001812	1	0	1	1	1	2	2	3	1	2	2	1
orthomcl0001813	1	2	0	1	1	1	1	2	4	1	2	1
orthomcl0001814	2	2	1	1	2	1	1	2	2	0	1	2
orthomcl0001815	5	0	1	1	2	1	2	1	1	1	1	1
orthomcl0001816	2	1	1	2	1	0	0	1	1	4	3	1
orthomcl0001817	5	1	1	1	1	1	1	1	1	2	1	1
orthomcl0001818	1	2	1	1	1	5	1	1	1	1	1	1
orthomcl0001819	1	1	1	1	1	2	2	2	1	2	2	1
orthomcl0001820	1	1	1	2	1	1	1	2	3	1	2	1
orthomcl0001821	1	1	1	1	1	1	3	3	1	2	1	1
orthomcl0001822	1	1	1	1	2	2	2	2	1	0	1	3
orthomcl0001823	2	3	0	2	3	2	0	1	2	0	0	2
orthomcl0001824	1	0	0	0	4	1	1	1	1	2	6	0
orthomcl0001825	2	1	0	2	2	3	0	2	1	1	2	1
orthomcl0001826	1	1	1	4	1	1	2	1	1	1	1	2
orthomcl0001827	1	2	0	4	2	0	1	1	1	3	1	1
orthomcl0001828	1	2	1	5	1	0	1	1	1	1	2	1
orthomcl0001829	5	1	1	2	1	1	1	1	1	1	1	1
orthomcl0001830	8	1	0	0	1	2	1	2	1	0	0	1
orthomcl0001831	2	1	2	2	1	1	1	2	1	2	1	1
orthomcl0001832	3	1	1	1	1	1	2	1	2	1	1	2
orthomcl0001833	2	0	0	0	0	15	0	0	0	0	0	0
orthomcl0001834	1	1	2	0	1	1	3	4	1	1	1	1
orthomcl0001835	2	1	1	3	1	2	1	1	1	1	2	1
orthomcl0001836	3	1	1	1	1	1	1	0	1	5	1	1
orthomcl0001837	1	2	1	3	1	1	1	2	1	2	1	1
orthomcl0001838	2	0	1	2	1	6	1	1	1	1	0	1
orthomcl0001839	1	1	1	3	1	2	1	2	1	2	1	1
orthomcl0001840	2	2	1	1	2	1	1	1	1	2	2	1
orthomcl0001841	2	1	0	1	1	2	2	2	1	2	0	3
orthomcl0001842	2	2	1	1	1	0	3	1	2	2	1	1
orthomcl0001843	2	1	0	7	1	1	1	1	1	1	0	1
orthomcl0001844	1	0	1	1	1	2	1	3	2	2	1	2
orthomcl0001845	1	2	1	0	1	2	1	5	1	1	1	1
orthomcl0001846	1	2	1	1	1	1	2	4	1	1	1	1
orthomcl0001847	2	1	0	4	1	0	2	2	1	1	1	2
orthomcl0001848	1	3	1	1	1	0	2	1	2	2	2	1
orthomcl0001849	2	2	2	1	1	1	1	1	1	1	1	3
orthomcl0001850	1	1	0	1	1	1	2	1	2	1	4	2
orthomcl0001851	2	1	1	1	3	1	2	1	1	1	2	1
orthomcl0001852	3	1	0	4	2	0	1	1	1	1	2	1
orthomcl0001853	1	1	1	1	1	2	2	3	1	2	1	1
orthomcl0001854	3	1	1	2	2	1	1	1	1	1	1	2
orthomcl0001855	1	1	1	2	1	1	1	1	3	1	1	3
orthomcl0001856	1	3	0	1	3	1	2	1	2	1	2	0
orthomcl0001857	1	2	1	1	1	1	1	3	1	3	1	1
orthomcl0001858	1	1	0	2	1	1	2	4	1	1	2	1
orthomcl0001859	2	1	1	2	1	1	1	4	2	1	1	0
orthomcl0001860	1	1	1	2	2	2	1	2	1	1	2	1
orthomcl0001861	1	2	1	1	2	1	1	2	1	2	1	2
orthomcl0001862	1	1	1	2	1	1	1	5	1	1	1	1
orthomcl0001863	1	1	1	3	1	1	1	2	3	0	1	2
orthomcl0001864	1	1	0	1	1	1	2	3	1	3	2	1
orthomcl0001865	2	2	1	1	1	2	2	2	1	1	1	1
orthomcl0001866	2	1	1	1	1	1	1	3	1	1	3	1
orthomcl0001867	2	2	0	0	3	1	0	3	1	0	0	5
orthomcl0001868	1	0	1	2	2	1	2	1	2	1	2	2
orthomcl0001869	1	1	1	2	1	1	2	1	1	1	3	2
orthomcl0001870	1	1	1	1	1	2	1	1	3	2	2	1
orthomcl0001871	3	3	0	1	1	1	2	1	1	2	0	2
orthomcl0001872	1	1	1	1	2	0	3	1	1	4	1	1
orthomcl0001873	2	1	0	3	1	1	2	1	1	2	1	2
orthomcl0001874	2	1	1	1	1	1	1	2	1	1	4	1
orthomcl0001875	1	2	2	1	1	2	2	1	1	1	1	2
orthomcl0001876	3	1	2	2	1	1	1	2	1	1	1	1
orthomcl0001877	1	1	2	2	3	1	2	2	1	0	1	1
orthomcl0001878	1	1	1	1	1	1	1	1	1	5	2	1
orthomcl0001879	1	2	2	1	2	1	1	2	1	1	2	1
orthomcl0001880	1	2	1	1	2	1	2	2	1	1	1	2
orthomcl0001881	1	3	0	1	2	5	0	2	1	0	0	2
orthomcl0001882	5	2	1	1	1	0	1	2	1	1	1	1
orthomcl0001883	1	1	1	1	3	1	1	1	1	1	4	1
orthomcl0001884	2	1	1	1	1	1	1	1	1	1	3	3
orthomcl0001885	1	3	1	2	1	0	1	1	2	2	1	2
orthomcl0001886	1	1	1	6	1	2	1	1	1	0	1	1
orthomcl0001887	2	1	0	1	1	3	1	2	1	1	3	1
orthomcl0001888	1	1	1	1	1	5	1	2	1	1	1	1
orthomcl0001889	1	1	1	4	1	2	1	2	1	1	1	1
orthomcl0001890	1	0	0	0	0	2	0	1	0	0	10	3
orthomcl0001891	2	1	1	1	1	4	2	1	1	1	1	1
orthomcl0001892	2	3	0	1	1	1	1	2	2	1	1	2
orthomcl0001893	1	1	1	1	1	1	2	4	1	2	1	1
orthomcl0001894	1	4	1	1	1	1	1	1	1	1	3	1
orthomcl0001895	1	2	1	2	2	2	1	1	2	1	1	1
orthomcl0001896	2	1	1	1	1	1	2	2	1	3	1	1
orthomcl0001897	1	1	1	2	1	1	2	1	2	1	3	1
orthomcl0001898	2	1	1	2	0	1	2	1	2	1	2	2
orthomcl0001899	1	4	0	1	2	1	2	2	1	2	0	1
orthomcl0001900	5	1	0	1	1	2	1	2	1	1	1	1
orthomcl0001901	1	1	0	1	1	1	4	1	1	3	2	1
orthomcl0001902	1	1	1	1	2	4	0	4	1	1	0	1
orthomcl0001903	1	2	1	1	3	1	1	2	1	1	1	2
orthomcl0001904	2	5	1	2	1	1	0	1	1	1	1	1
orthomcl0001905	1	0	1	3	0	3	1	2	0	2	3	1
orthomcl0001906	1	1	1	5	1	0	2	1	1	1	2	1
orthomcl0001907	1	2	1	1	1	2	1	1	1	1	4	1
orthomcl0001908	1	3	0	0	2	1	1	1	3	2	1	2
orthomcl0001909	1	1	2	1	1	2	1	2	1	1	3	1
orthomcl0001910	2	3	1	1	1	1	1	2	1	3	0	1
orthomcl0001911	1	2	1	3	1	1	1	1	1	1	1	3
orthomcl0001912	3	1	1	1	1	3	1	2	1	1	1	1
orthomcl0001913	1	2	1	1	2	2	1	1	2	2	1	1
orthomcl0001914	1	3	1	1	3	1	1	1	1	1	1	2
orthomcl0001915	1	3	1	1	1	4	1	3	1	0	0	1
orthomcl0001916	1	3	0	2	1	1	1	3	1	0	2	2
orthomcl0001917	3	1	3	1	1	1	2	1	2	0	1	1
orthomcl0001918	1	5	0	1	2	1	0	3	1	1	0	2
orthomcl0001919	1	1	1	3	1	1	1	1	1	4	1	1
orthomcl0001920	1	2	1	2	1	1	2	2	2	2	0	1
orthomcl0001921	2	1	2	2	1	1	2	1	1	1	2	1
orthomcl0001922	3	1	2	1	1	1	1	1	1	1	2	2
orthomcl0001923	1	0	0	0	0	12	4	0	0	0	0	0
orthomcl0001924	1	1	1	4	1	1	1	1	1	2	2	1
orthomcl0001925	1	1	1	1	2	2	2	1	1	1	1	3
orthomcl0001926	1	1	1	1	1	2	1	2	2	2	1	2
orthomcl0001927	1	3	1	1	3	1	1	1	1	2	1	1
orthomcl0001928	1	1	0	4	1	2	1	2	1	1	2	1
orthomcl0001929	1	1	0	1	1	1	0	1	1	9	0	1
orthomcl0001930	2	2	1	0	1	3	2	2	0	1	2	1
orthomcl0001931	1	1	2	1	5	1	1	1	1	1	1	1
orthomcl0001932	1	1	1	1	1	1	1	6	1	1	1	1
orthomcl0001933	1	1	0	1	5	1	1	2	1	1	2	1
orthomcl0001934	2	1	4	1	1	1	2	0	2	1	1	1
orthomcl0001935	1	2	1	3	1	2	0	1	2	3	0	1
orthomcl0001936	1	2	1	1	2	1	1	2	1	1	2	2
orthomcl0001937	1	2	1	1	1	1	1	2	2	2	2	1
orthomcl0001938	1	1	1	2	1	2	2	1	1	3	1	1
orthomcl0001939	2	1	3	2	1	0	2	1	1	2	1	1
orthomcl0001940	1	2	1	1	1	1	3	1	1	1	3	1
orthomcl0001941	1	1	1	3	1	1	1	1	3	2	1	1
orthomcl0001942	1	2	1	2	1	1	2	2	1	1	2	1
orthomcl0001943	1	1	1	3	1	2	1	1	1	1	3	1
orthomcl0001944	1	1	1	7	1	0	1	1	1	1	1	1
orthomcl0001945	1	1	1	2	1	1	3	1	1	2	1	2
orthomcl0001946	0	6	0	1	2	3	0	1	0	0	0	4
orthomcl0001947	0	2	1	0	4	1	1	1	1	1	0	5
orthomcl0001948	0	1	1	1	4	2	1	3	1	1	1	1
orthomcl0001949	0	1	0	4	2	2	1	1	1	2	2	1
orthomcl0001950	0	2	0	2	2	1	2	1	2	2	1	2
orthomcl0001951	0	1	1	1	1	1	1	5	1	1	2	2
orthomcl0001952	0	1	0	1	1	2	1	7	1	1	1	1
orthomcl0001953	0	4	0	0	1	0	7	0	2	0	0	3
orthomcl0001954	0	1	1	1	1	0	7	1	0	4	0	1
orthomcl0001955	0	0	1	4	0	3	2	4	0	1	2	0
orthomcl0001956	0	0	0	17	0	0	0	0	0	0	0	0
orthomcl0001957	0	0	0	14	0	0	1	0	0	2	0	0
orthomcl0001958	0	0	0	5	0	1	2	1	1	5	2	0
orthomcl0001959	0	0	0	0	0	12	0	5	0	0	0	0
orthomcl0001960	0	0	0	0	0	17	0	0	0	0	0	0
orthomcl0001961	0	0	0	0	0	17	0	0	0	0	0	0
orthomcl0001962	0	0	0	0	0	0	2	0	10	0	0	5
orthomcl0001963	1	1	1	5	1	1	1	1	1	1	1	1
orthomcl0001964	2	1	1	1	1	2	1	3	1	1	1	1
orthomcl0001965	2	2	1	1	1	0	1	2	1	1	1	3
orthomcl0001966	1	1	1	1	1	2	2	2	1	2	1	1
orthomcl0001967	2	1	1	2	1	1	1	2	1	1	2	1
orthomcl0001968	1	1	2	1	1	1	3	1	1	1	1	2
orthomcl0001969	1	1	2	2	2	2	0	1	1	2	1	1
orthomcl0001970	1	1	1	1	1	1	1	5	1	1	1	1
orthomcl0001971	2	2	1	1	1	1	1	3	2	1	1	0
orthomcl0001972	16	0	0	0	0	0	0	0	0	0	0	0
orthomcl0001973	2	1	1	1	3	1	1	2	1	1	1	1
orthomcl0001974	6	3	0	1	0	1	0	0	1	1	2	1
orthomcl0001975	2	1	1	1	1	1	1	2	1	1	3	1
orthomcl0001976	1	1	1	3	1	1	0	2	1	2	2	1
orthomcl0001977	2	1	0	9	1	0	1	1	0	0	1	0
orthomcl0001978	1	1	2	2	2	1	1	1	1	1	1	2
orthomcl0001979	3	1	1	1	1	1	2	1	1	2	1	1
orthomcl0001980	1	2	0	1	2	4	1	2	1	1	0	1
orthomcl0001981	1	1	2	1	1	2	2	2	1	1	1	1
orthomcl0001982	4	1	1	2	1	1	1	1	1	1	1	1
orthomcl0001983	1	2	2	1	2	1	1	1	1	1	1	2
orthomcl0001984	1	2	6	1	0	1	1	1	1	1	0	1
orthomcl0001985	2	1	1	4	1	0	1	1	1	1	2	1
orthomcl0001986	3	2	1	1	1	1	2	1	1	1	1	1
orthomcl0001987	1	1	1	1	1	2	1	1	1	3	2	1
orthomcl0001988	1	3	1	5	1	0	1	1	1	1	1	0
orthomcl0001989	12	0	0	1	0	0	0	0	0	0	0	3
orthomcl0001990	6	1	1	1	1	1	0	1	1	1	1	1
orthomcl0001991	3	1	1	1	1	1	2	2	1	1	1	1
orthomcl0001992	2	1	1	1	1	1	3	1	1	1	1	2
orthomcl0001993	1	2	1	1	2	2	1	2	1	1	1	1
orthomcl0001994	2	1	1	1	1	4	1	2	1	0	1	1
orthomcl0001995	4	1	0	2	1	0	3	1	1	1	1	1
orthomcl0001996	13	0	0	0	0	1	0	0	0	0	0	2
orthomcl0001997	1	1	1	3	1	2	0	2	1	1	2	1
[truncated: 88,574 more rows]

## Sheet: Gene family expansions
Table S4. Significantly expanded and lineage-specific gene families in Folsomia candida.
Sequence	Cluster	z-score	A. pisum	A. aegypti	C. elegans	D. pulex	D. melanogaster	F. candida	I. scapularis	O. cincta	P. humanus	S. maritima	T. urticae	T. castaneum	Blast-Swissprot	Blast-TrEMBL	Interpro	Interpro-descriptions
Fcan01_28281_PA	orthomcl0000022	2.53291	2	3	12	34	3	154	22	106	2	3	1	1	sp|P58875|S14L2_BOVIN SEC14-like protein 2 OS=Bos taurus GN=SEC14L2 PE=1 SV=2	tr|A0A087U6I8|A0A087U6I8_9ARAC SEC14-like protein 2 (Fragment) OS=Stegodyphus mimosarum GN=X975_05537 PE=4 SV=1	IPR011074;IPR001251	CRAL/TRIO, N-terminal domain;CRAL-TRIO domain
Fcan01_27373_PA	orthomcl0000022	2.53291	2	3	12	34	3	154	22	106	2	3	1	1	sp|Q94C59|PATL4_ARATH Patellin-4 OS=Arabidopsis thaliana GN=PATL4 PE=1 SV=2	tr|R4UKT0|R4UKT0_COPFO Sec14p-like lipid-binding domain containing protein (Fragment) OS=Coptotermes formosanus PE=2 SV=1	IPR011074	CRAL/TRIO, N-terminal domain
Fcan01_27227_PA	orthomcl0000022	2.53291	2	3	12	34	3	154	22	106	2	3	1	1	sp|Q99MS0|S14L2_RAT SEC14-like protein 2 OS=Rattus norvegicus GN=Sec14l2 PE=1 SV=1	tr|A0A094ZK48|A0A094ZK48_SCHHA SEC14-like protein 4 OS=Schistosoma haematobium GN=MS3_01380 PE=4 SV=1	IPR001251;IPR011074	CRAL-TRIO domain;CRAL/TRIO, N-terminal domain
Fcan01_27178_PA	orthomcl0000022	2.53291	2	3	12	34	3	154	22	106	2	3	1	1	sp|B5MCN3|S14L6_HUMAN Putative SEC14-like protein 6 OS=Homo sapiens GN=SEC14L6 PE=5 SV=1	tr|R4FLP6|R4FLP6_RHOPR Putative cral/trio domain-containing protein OS=Rhodnius prolixus PE=2 SV=1	IPR011074;IPR001251	CRAL/TRIO, N-terminal domain;CRAL-TRIO domain
Fcan01_27160_PA	orthomcl0000022	2.53291	2	3	12	34	3	154	22	106	2	3	1	1	sp|P58875|S14L2_BOVIN SEC14-like protein 2 OS=Bos taurus GN=SEC14L2 PE=1 SV=2	tr|F4WBV5|F4WBV5_ACREC SEC14-like protein 2 OS=Acromyrmex echinatior GN=G5I_03026 PE=4 SV=1	IPR001251;IPR011074	CRAL-TRIO domain;CRAL/TRIO, N-terminal domain
Fcan01_26848_PA	orthomcl0000022	2.53291	2	3	12	34	3	154	22	106	2	3	1	1	sp|P58875|S14L2_BOVIN SEC14-like protein 2 OS=Bos taurus GN=SEC14L2 PE=1 SV=2	tr|A0A087U6I8|A0A087U6I8_9ARAC SEC14-like protein 2 (Fragment) OS=Stegodyphus mimosarum GN=X975_05537 PE=4 SV=1	IPR001251;IPR011074	CRAL-TRIO domain;CRAL/TRIO, N-terminal domain
Fcan01_26482_PA	orthomcl0000022	2.53291	2	3	12	34	3	154	22	106	2	3	1	1	sp|Q7PWB1|RETM_ANOGA Protein real-time OS=Anopheles gambiae GN=retm PE=3 SV=4	tr|A0A087U430|A0A087U430_9ARAC SEC14-like protein 4 (Fragment) OS=Stegodyphus mimosarum GN=X975_12360 PE=4 SV=1	IPR001251;IPR011074	CRAL-TRIO domain;CRAL/TRIO, N-terminal domain
Fcan01_26390_PA	orthomcl0000022	2.53291	2	3	12	34	3	154	22	106	2	3	1	1	sp|P49193|RALB_TODPA Retinal-binding protein OS=Todarodes pacificus PE=1 SV=2	tr|A0A087UR36|A0A087UR36_9ARAC SEC14-like protein 2 (Fragment) OS=Stegodyphus mimosarum GN=X975_02194 PE=4 SV=1	IPR001251	CRAL-TRIO domain
Fcan01_26388_PA	orthomcl0000022	2.53291	2	3	12	34	3	154	22	106	2	3	1	1	sp|P46250|SEC14_CANAL SEC14 cytosolic factor OS=Candida albicans (strain SC5314 / ATCC MYA-2876) GN=SEC14 PE=2 SV=1	tr|R4UKT0|R4UKT0_COPFO Sec14p-like lipid-binding domain containing protein (Fragment) OS=Coptotermes formosanus PE=2 SV=1	IPR001251;IPR011074	CRAL-TRIO domain;CRAL/TRIO, N-terminal domain
Fcan01_26359_PA	orthomcl0000022	2.53291	2	3	12	34	3	154	22	106	2	3	1	1	sp|P46250|SEC14_CANAL SEC14 cytosolic factor OS=Candida albicans (strain SC5314 / ATCC MYA-2876) GN=SEC14 PE=2 SV=1	tr|A0A087U6I8|A0A087U6I8_9ARAC SEC14-like protein 2 (Fragment) OS=Stegodyphus mimosarum GN=X975_05537 PE=4 SV=1	IPR001251	CRAL-TRIO domain
Fcan01_25967_PA	orthomcl0000022	2.53291	2	3	12	34	3	154	22	106	2	3	1	1	sp|Q16KN5|RETM_AEDAE Protein real-time OS=Aedes aegypti GN=retm PE=3 SV=1	tr|A7SAF7|A7SAF7_NEMVE Predicted protein OS=Nematostella vectensis GN=v1g110912 PE=4 SV=1	IPR011074	CRAL/TRIO, N-terminal domain
Fcan01_25964_PA	orthomcl0000022	2.53291	2	3	12	34	3	154	22	106	2	3	1	1	sp|Q9UDX3|S14L4_HUMAN SEC14-like protein 4 OS=Homo sapiens GN=SEC14L4 PE=1 SV=1	tr|E9G4U6|E9G4U6_DAPPU SEC14-like protein OS=Daphnia pulex GN=DAPPUDRAFT_98929 PE=4 SV=1	IPR001251;IPR009038;IPR011074	CRAL-TRIO domain;GOLD;CRAL/TRIO, N-terminal domain
Fcan01_25870_PA	orthomcl0000022	2.53291	2	3	12	34	3	154	22	106	2	3	1	1	sp|P58875|S14L2_BOVIN SEC14-like protein 2 OS=Bos taurus GN=SEC14L2 PE=1 SV=2	tr|E9G4V3|E9G4V3_DAPPU Putative uncharacterized protein OS=Daphnia pulex GN=DAPPUDRAFT_230549 PE=4 SV=1	IPR001251;IPR011074	CRAL-TRIO domain;CRAL/TRIO, N-terminal domain
Fcan01_25722_PA	orthomcl0000022	2.53291	2	3	12	34	3	154	22	106	2	3	1	1	sp|P58875|S14L2_BOVIN SEC14-like protein 2 OS=Bos taurus GN=SEC14L2 PE=1 SV=2	tr|A0A026WMI2|A0A026WMI2_CERBI SEC14-like protein OS=Cerapachys biroi GN=X777_02727 PE=4 SV=1	IPR001251;IPR011074	CRAL-TRIO domain;CRAL/TRIO, N-terminal domain
Fcan01_25690_PA	orthomcl0000022	2.53291	2	3	12	34	3	154	22	106	2	3	1	1	sp|P58875|S14L2_BOVIN SEC14-like protein 2 OS=Bos taurus GN=SEC14L2 PE=1 SV=2	tr|W5JAM8|W5JAM8_ANODA CRAL/TRIO domain-containing protein OS=Anopheles darlingi GN=AND_007917 PE=4 SV=1	IPR001251;IPR011074	CRAL-TRIO domain;CRAL/TRIO, N-terminal domain
Fcan01_25525_PA	orthomcl0000022	2.53291	2	3	12	34	3	154	22	106	2	3	1	1	-	tr|E9G4X4|E9G4X4_DAPPU Putative uncharacterized protein OS=Daphnia pulex GN=DAPPUDRAFT_314194 PE=4 SV=1	IPR001251	CRAL-TRIO domain
Fcan01_25524_PA	orthomcl0000022	2.53291	2	3	12	34	3	154	22	106	2	3	1	1	sp|Q94C59|PATL4_ARATH Patellin-4 OS=Arabidopsis thaliana GN=PATL4 PE=1 SV=2	tr|R4UKT0|R4UKT0_COPFO Sec14p-like lipid-binding domain containing protein (Fragment) OS=Coptotermes formosanus PE=2 SV=1	IPR011074	CRAL/TRIO, N-terminal domain
Fcan01_25519_PA	orthomcl0000022	2.53291	2	3	12	34	3	154	22	106	2	3	1	1	sp|P58875|S14L2_BOVIN SEC14-like protein 2 OS=Bos taurus GN=SEC14L2 PE=1 SV=2	tr|A0A087U430|A0A087U430_9ARAC SEC14-like protein 4 (Fragment) OS=Stegodyphus mimosarum GN=X975_12360 PE=4 SV=1	IPR001251;IPR011074	CRAL-TRIO domain;CRAL/TRIO, N-terminal domain
Fcan01_25336_PA	orthomcl0000022	2.53291	2	3	12	34	3	154	22	106	2	3	1	1	sp|P58875|S14L2_BOVIN SEC14-like protein 2 OS=Bos taurus GN=SEC14L2 PE=1 SV=2	tr|A0A087U6I8|A0A087U6I8_9ARAC SEC14-like protein 2 (Fragment) OS=Stegodyphus mimosarum GN=X975_05537 PE=4 SV=1	IPR001251;IPR011074	CRAL-TRIO domain;CRAL/TRIO, N-terminal domain
Fcan01_25099_PA	orthomcl0000022	2.53291	2	3	12	34	3	154	22	106	2	3	1	1	sp|P58875|S14L2_BOVIN SEC14-like protein 2 OS=Bos taurus GN=SEC14L2 PE=1 SV=2	tr|V5HLU8|V5HLU8_IXORI Putative integral to membrane (Fragment) OS=Ixodes ricinus PE=2 SV=1	IPR011074;IPR001251	CRAL/TRIO, N-terminal domain;CRAL-TRIO domain
Fcan01_25018_PA	orthomcl0000022	2.53291	2	3	12	34	3	154	22	106	2	3	1	1	sp|P58875|S14L2_BOVIN SEC14-like protein 2 OS=Bos taurus GN=SEC14L2 PE=1 SV=2	tr|F4WBV5|F4WBV5_ACREC SEC14-like protein 2 OS=Acromyrmex echinatior GN=G5I_03026 PE=4 SV=1	IPR001251;IPR011074	CRAL-TRIO domain;CRAL/TRIO, N-terminal domain
Fcan01_25017_PA	orthomcl0000022	2.53291	2	3	12	34	3	154	22	106	2	3	1	1	sp|P58875|S14L2_BOVIN SEC14-like protein 2 OS=Bos taurus GN=SEC14L2 PE=1 SV=2	tr|E9G4G1|E9G4G1_DAPPU Putative uncharacterized protein OS=Daphnia pulex GN=DAPPUDRAFT_300396 PE=4 SV=1	IPR001251;IPR011074	CRAL-TRIO domain;CRAL/TRIO, N-terminal domain
Fcan01_24681_PA	orthomcl0000022	2.53291	2	3	12	34	3	154	22	106	2	3	1	1	sp|Q9UDX3|S14L4_HUMAN SEC14-like protein 4 OS=Homo sapiens GN=SEC14L4 PE=1 SV=1	tr|A0A087U6I8|A0A087U6I8_9ARAC SEC14-like protein 2 (Fragment) OS=Stegodyphus mimosarum GN=X975_05537 PE=4 SV=1	IPR001251;IPR011074	CRAL-TRIO domain;CRAL/TRIO, N-terminal domain
Fcan01_24637_PA	orthomcl0000022	2.53291	2	3	12	34	3	154	22	106	2	3	1	1	sp|Q9UDX4|S14L3_HUMAN SEC14-like protein 3 OS=Homo sapiens GN=SEC14L3 PE=1 SV=1	tr|B7QB72|B7QB72_IXOSC Putative uncharacterized protein (Fragment) OS=Ixodes scapularis GN=IscW_ISCW022502 PE=4 SV=1	IPR001251;IPR011074	CRAL-TRIO domain;CRAL/TRIO, N-terminal domain
Fcan01_23239_PA	orthomcl0000022	2.53291	2	3	12	34	3	154	22	106	2	3	1	1	sp|O76054|S14L2_HUMAN SEC14-like protein 2 OS=Homo sapiens GN=SEC14L2 PE=1 SV=1	tr|A0A023F8J8|A0A023F8J8_TRIIF Putative phosphatidylinositol transfer protein sec14 OS=Triatoma infestans PE=2 SV=1	IPR001251;IPR011074	CRAL-TRIO domain;CRAL/TRIO, N-terminal domain
Fcan01_23237_PA	orthomcl0000022	2.53291	2	3	12	34	3	154	22	106	2	3	1	1	sp|P58875|S14L2_BOVIN SEC14-like protein 2 OS=Bos taurus GN=SEC14L2 PE=1 SV=2	tr|A0A023F8J8|A0A023F8J8_TRIIF Putative phosphatidylinositol transfer protein sec14 OS=Triatoma infestans PE=2 SV=1	IPR001251;IPR011074	CRAL-TRIO domain;CRAL/TRIO, N-terminal domain
Fcan01_23236_PA	orthomcl0000022	2.53291	2	3	12	34	3	154	22	106	2	3	1	1	sp|O76054|S14L2_HUMAN SEC14-like protein 2 OS=Homo sapiens GN=SEC14L2 PE=1 SV=1	tr|R4FLP6|R4FLP6_RHOPR Putative cral/trio domain-containing protein OS=Rhodnius prolixus PE=2 SV=1	IPR011074;IPR001251	CRAL/TRIO, N-terminal domain;CRAL-TRIO domain
Fcan01_23235_PA	orthomcl0000022	2.53291	2	3	12	34	3	154	22	106	2	3	1	1	sp|P58875|S14L2_BOVIN SEC14-like protein 2 OS=Bos taurus GN=SEC14L2 PE=1 SV=2	tr|R4FLP6|R4FLP6_RHOPR Putative cral/trio domain-containing protein OS=Rhodnius prolixus PE=2 SV=1	IPR011074;IPR001251	CRAL/TRIO, N-terminal domain;CRAL-TRIO domain
Fcan01_23234_PA	orthomcl0000022	2.53291	2	3	12	34	3	154	22	106	2	3	1	1	sp|Q8R0F9|S14L4_MOUSE SEC14-like protein 4 OS=Mus musculus GN=Sec14l4 PE=2 SV=1	tr|E9G4X4|E9G4X4_DAPPU Putative uncharacterized protein OS=Daphnia pulex GN=DAPPUDRAFT_314194 PE=4 SV=1	IPR001251;IPR011074	CRAL-TRIO domain;CRAL/TRIO, N-terminal domain
Fcan01_23132_PA	orthomcl0000022	2.53291	2	3	12	34	3	154	22	106	2	3	1	1	sp|P58875|S14L2_BOVIN SEC14-like protein 2 OS=Bos taurus GN=SEC14L2 PE=1 SV=2	tr|E9G4V3|E9G4V3_DAPPU Putative uncharacterized protein OS=Daphnia pulex GN=DAPPUDRAFT_230549 PE=4 SV=1	IPR011074;IPR001251	CRAL/TRIO, N-terminal domain;CRAL-TRIO domain
Fcan01_22979_PA	orthomcl0000022	2.53291	2	3	12	34	3	154	22	106	2	3	1	1	-	-	IPR001251	CRAL-TRIO domain
Fcan01_22669_PA	orthomcl0000022	2.53291	2	3	12	34	3	154	22	106	2	3	1	1	sp|Q9UDX3|S14L4_HUMAN SEC14-like protein 4 OS=Homo sapiens GN=SEC14L4 PE=1 SV=1	tr|A0A087U6I8|A0A087U6I8_9ARAC SEC14-like protein 2 (Fragment) OS=Stegodyphus mimosarum GN=X975_05537 PE=4 SV=1	IPR001251;IPR011074	CRAL-TRIO domain;CRAL/TRIO, N-terminal domain
Fcan01_22668_PA	orthomcl0000022	2.53291	2	3	12	34	3	154	22	106	2	3	1	1	sp|Q0V9N0|S14L5_XENTR SEC14-like protein 5 OS=Xenopus tropicalis GN=sec14l1 PE=2 SV=1	tr|W5JAM8|W5JAM8_ANODA CRAL/TRIO domain-containing protein OS=Anopheles darlingi GN=AND_007917 PE=4 SV=1	IPR011074;IPR001251	CRAL/TRIO, N-terminal domain;CRAL-TRIO domain
Fcan01_22667_PA	orthomcl0000022	2.53291	2	3	12	34	3	154	22	106	2	3	1	1	sp|P58875|S14L2_BOVIN SEC14-like protein 2 OS=Bos taurus GN=SEC14L2 PE=1 SV=2	tr|F4WBV5|F4WBV5_ACREC SEC14-like protein 2 OS=Acromyrmex echinatior GN=G5I_03026 PE=4 SV=1	IPR011074;IPR001251	CRAL/TRIO, N-terminal domain;CRAL-TRIO domain
Fcan01_22666_PA	orthomcl0000022	2.53291	2	3	12	34	3	154	22	106	2	3	1	1	sp|P58875|S14L2_BOVIN SEC14-like protein 2 OS=Bos taurus GN=SEC14L2 PE=1 SV=2	tr|E9G4U6|E9G4U6_DAPPU SEC14-like protein OS=Daphnia pulex GN=DAPPUDRAFT_98929 PE=4 SV=1	IPR001251;IPR011074	CRAL-TRIO domain;CRAL/TRIO, N-terminal domain
Fcan01_22665_PA	orthomcl0000022	2.53291	2	3	12	34	3	154	22	106	2	3	1	1	sp|P58875|S14L2_BOVIN SEC14-like protein 2 OS=Bos taurus GN=SEC14L2 PE=1 SV=2	tr|A0A087U6I8|A0A087U6I8_9ARAC SEC14-like protein 2 (Fragment) OS=Stegodyphus mimosarum GN=X975_05537 PE=4 SV=1	IPR011074;IPR001251	CRAL/TRIO, N-terminal domain;CRAL-TRIO domain
Fcan01_22420_PA	orthomcl0000022	2.53291	2	3	12	34	3	154	22	106	2	3	1	1	sp|Q16KN5|RETM_AEDAE Protein real-time OS=Aedes aegypti GN=retm PE=3 SV=1	tr|I4DPQ3|I4DPQ3_PAPXU CRAL/TRIO domain-containing protein OS=Papilio xuthus PE=2 SV=1	IPR011074;IPR001251	CRAL/TRIO, N-terminal domain;CRAL-TRIO domain
Fcan01_20933_PA	orthomcl0000022	2.53291	2	3	12	34	3	154	22	106	2	3	1	1	sp|Q93ZE9|SFH3_ARATH Phosphatidylinositol/phosphatidylcholine transfer protein SFH3 OS=Arabidopsis thaliana GN=SFH3 PE=2 SV=1	tr|W4YZZ0|W4YZZ0_STRPU Uncharacterized protein OS=Strongylocentrotus purpuratus GN=Sp-Sec14LX PE=4 SV=1	IPR001251	CRAL-TRIO domain
Fcan01_20929_PA	orthomcl0000022	2.53291	2	3	12	34	3	154	22	106	2	3	1	1	sp|P58875|S14L2_BOVIN SEC14-like protein 2 OS=Bos taurus GN=SEC14L2 PE=1 SV=2	tr|R4UKT0|R4UKT0_COPFO Sec14p-like lipid-binding domain containing protein (Fragment) OS=Coptotermes formosanus PE=2 SV=1	IPR011074;IPR001251	CRAL/TRIO, N-terminal domain;CRAL-TRIO domain
Fcan01_20898_PA	orthomcl0000022	2.53291	2	3	12	34	3	154	22	106	2	3	1	1	sp|P58875|S14L2_BOVIN SEC14-like protein 2 OS=Bos taurus GN=SEC14L2 PE=1 SV=2	tr|R7UNK7|R7UNK7_CAPTE Uncharacterized protein OS=Capitella teleta GN=CAPTEDRAFT_168514 PE=4 SV=1	IPR011074;IPR001251	CRAL/TRIO, N-terminal domain;CRAL-TRIO domain
Fcan01_20716_PA	orthomcl0000022	2.53291	2	3	12	34	3	154	22	106	2	3	1	1	sp|Q8NE62|CHDH_HUMAN Choline dehydrogenase, mitochondrial OS=Homo sapiens GN=CHDH PE=1 SV=2	tr|A0A067R0L4|A0A067R0L4_ZOONE Glucose dehydrogenase [acceptor] OS=Zootermopsis nevadensis GN=L798_10226 PE=3 SV=1	IPR001251;IPR000172;IPR007867	CRAL-TRIO domain;Glucose-methanol-choline oxidoreductase, N-terminal;Glucose-methanol-choline oxidoreductase, C-terminal
Fcan01_20652_PA	orthomcl0000022	2.53291	2	3	12	34	3	154	22	106	2	3	1	1	sp|Q29JQ0|RETM_DROPS Protein real-time OS=Drosophila pseudoobscura pseudoobscura GN=retm PE=3 SV=1	tr|A0A087UR36|A0A087UR36_9ARAC SEC14-like protein 2 (Fragment) OS=Stegodyphus mimosarum GN=X975_02194 PE=4 SV=1	IPR001251	CRAL-TRIO domain
Fcan01_20587_PA	orthomcl0000022	2.53291	2	3	12	34	3	154	22	106	2	3	1	1	sp|Q9Z1J8|S14L3_RAT SEC14-like protein 3 OS=Rattus norvegicus GN=Sec14l3 PE=1 SV=1	tr|E1ZXA6|E1ZXA6_CAMFO SEC14-like protein 2 OS=Camponotus floridanus GN=EAG_14108 PE=4 SV=1	IPR001251;IPR009038;IPR011074	CRAL-TRIO domain;GOLD;CRAL/TRIO, N-terminal domain
Fcan01_20570_PA	orthomcl0000022	2.53291	2	3	12	34	3	154	22	106	2	3	1	1	sp|Q16KN5|RETM_AEDAE Protein real-time OS=Aedes aegypti GN=retm PE=3 SV=1	tr|A0A087U430|A0A087U430_9ARAC SEC14-like protein 4 (Fragment) OS=Stegodyphus mimosarum GN=X975_12360 PE=4 SV=1	IPR001251;IPR011074	CRAL-TRIO domain;CRAL/TRIO, N-terminal domain
Fcan01_20415_PA	orthomcl0000022	2.53291	2	3	12	34	3	154	22	106	2	3	1	1	sp|Q99MS0|S14L2_RAT SEC14-like protein 2 OS=Rattus norvegicus GN=Sec14l2 PE=1 SV=1	tr|E9G4U6|E9G4U6_DAPPU SEC14-like protein OS=Daphnia pulex GN=DAPPUDRAFT_98929 PE=4 SV=1	IPR011074;IPR001251	CRAL/TRIO, N-terminal domain;CRAL-TRIO domain
Fcan01_20280_PA	orthomcl0000022	2.53291	2	3	12	34	3	154	22	106	2	3	1	1	sp|Q8R0F9|S14L4_MOUSE SEC14-like protein 4 OS=Mus musculus GN=Sec14l4 PE=2 SV=1	tr|R4FLP6|R4FLP6_RHOPR Putative cral/trio domain-containing protein OS=Rhodnius prolixus PE=2 SV=1	IPR001251;IPR011074	CRAL-TRIO domain;CRAL/TRIO, N-terminal domain
Fcan01_20118_PA	orthomcl0000022	2.53291	2	3	12	34	3	154	22	106	2	3	1	1	sp|P58875|S14L2_BOVIN SEC14-like protein 2 OS=Bos taurus GN=SEC14L2 PE=1 SV=2	tr|K1R1F6|K1R1F6_CRAGI SEC14-like protein 2 OS=Crassostrea gigas GN=CGI_10023256 PE=4 SV=1	IPR001251;IPR011074	CRAL-TRIO domain;CRAL/TRIO, N-terminal domain
Fcan01_19998_PA	orthomcl0000022	2.53291	2	3	12	34	3	154	22	106	2	3	1	1	sp|P58875|S14L2_BOVIN SEC14-like protein 2 OS=Bos taurus GN=SEC14L2 PE=1 SV=2	tr|R4FLP6|R4FLP6_RHOPR Putative cral/trio domain-containing protein OS=Rhodnius prolixus PE=2 SV=1	IPR001251;IPR011074	CRAL-TRIO domain;CRAL/TRIO, N-terminal domain
Fcan01_19936_PA	orthomcl0000022	2.53291	2	3	12	34	3	154	22	106	2	3	1	1	sp|P58875|S14L2_BOVIN SEC14-like protein 2 OS=Bos taurus GN=SEC14L2 PE=1 SV=2	tr|E9G4L6|E9G4L6_DAPPU Putative uncharacterized protein OS=Daphnia pulex GN=DAPPUDRAFT_237865 PE=4 SV=1	IPR001251;IPR011074	CRAL-TRIO domain;CRAL/TRIO, N-terminal domain
Fcan01_19935_PA	orthomcl0000022	2.53291	2	3	12	34	3	154	22	106	2	3	1	1	sp|P46250|SEC14_CANAL SEC14 cytosolic factor OS=Candida albicans (strain SC5314 / ATCC MYA-2876) GN=SEC14 PE=2 SV=1	tr|E9G4L6|E9G4L6_DAPPU Putative uncharacterized protein OS=Daphnia pulex GN=DAPPUDRAFT_237865 PE=4 SV=1	IPR011074;IPR001251	CRAL/TRIO, N-terminal domain;CRAL-TRIO domain
Fcan01_18597_PA	orthomcl0000022	2.53291	2	3	12	34	3	154	22	106	2	3	1	1	sp|P46250|SEC14_CANAL SEC14 cytosolic factor OS=Candida albicans (strain SC5314 / ATCC MYA-2876) GN=SEC14 PE=2 SV=1	tr|R4UKT0|R4UKT0_COPFO Sec14p-like lipid-binding domain containing protein (Fragment) OS=Coptotermes formosanus PE=2 SV=1	IPR011074	CRAL/TRIO, N-terminal domain
Fcan01_17697_PA	orthomcl0000022	2.53291	2	3	12	34	3	154	22	106	2	3	1	1	sp|O76054|S14L2_HUMAN SEC14-like protein 2 OS=Homo sapiens GN=SEC14L2 PE=1 SV=1	tr|A0A087U6I8|A0A087U6I8_9ARAC SEC14-like protein 2 (Fragment) OS=Stegodyphus mimosarum GN=X975_05537 PE=4 SV=1	IPR001251;IPR011074	CRAL-TRIO domain;CRAL/TRIO, N-terminal domain
Fcan01_17558_PA	orthomcl0000022	2.53291	2	3	12	34	3	154	22	106	2	3	1	1	sp|P58875|S14L2_BOVIN SEC14-like protein 2 OS=Bos taurus GN=SEC14L2 PE=1 SV=2	tr|R4UKT0|R4UKT0_COPFO Sec14p-like lipid-binding domain containing protein (Fragment) OS=Coptotermes formosanus PE=2 SV=1	IPR011074;IPR001251	CRAL/TRIO, N-terminal domain;CRAL-TRIO domain
Fcan01_17557_PA	orthomcl0000022	2.53291	2	3	12	34	3	154	22	106	2	3	1	1	sp|Q92503|S14L1_HUMAN SEC14-like protein 1 OS=Homo sapiens GN=SEC14L1 PE=1 SV=2	tr|F1L6J1|F1L6J1_ASCSU SEC14-like protein 2 OS=Ascaris suum PE=2 SV=1	IPR001251	CRAL-TRIO domain
Fcan01_17555_PA	orthomcl0000022	2.53291	2	3	12	34	3	154	22	106	2	3	1	1	sp|F4HP88|SFH4_ARATH Phosphatidylinositol/phosphatidylcholine transfer protein SFH4 OS=Arabidopsis thaliana GN=SFH4 PE=2 SV=1	tr|R4UKT0|R4UKT0_COPFO Sec14p-like lipid-binding domain containing protein (Fragment) OS=Coptotermes formosanus PE=2 SV=1	IPR008906;IPR001251;IPR012337	HAT dimerisation domain, C-terminal;CRAL-TRIO domain;Ribonuclease H-like domain
Fcan01_16499_PA	orthomcl0000022	2.53291	2	3	12	34	3	154	22	106	2	3	1	1	sp|Q03606|YN02_CAEEL CRAL-TRIO domain-containing protein T23G5.2 OS=Caenorhabditis elegans GN=T23G5.2 PE=3 SV=3	tr|E9G525|E9G525_DAPPU Putative uncharacterized protein OS=Daphnia pulex GN=DAPPUDRAFT_222659 PE=4 SV=1	IPR011074;IPR001251	CRAL/TRIO, N-terminal domain;CRAL-TRIO domain
Fcan01_16440_PA	orthomcl0000022	2.53291	2	3	12	34	3	154	22	106	2	3	1	1	sp|Q03606|YN02_CAEEL CRAL-TRIO domain-containing protein T23G5.2 OS=Caenorhabditis elegans GN=T23G5.2 PE=3 SV=3	tr|E9G525|E9G525_DAPPU Putative uncharacterized protein OS=Daphnia pulex GN=DAPPUDRAFT_222659 PE=4 SV=1	IPR011074;IPR001251	CRAL/TRIO, N-terminal domain;CRAL-TRIO domain
Fcan01_16438_PA	orthomcl0000022	2.53291	2	3	12	34	3	154	22	106	2	3	1	1	sp|Q03606|YN02_CAEEL CRAL-TRIO domain-containing protein T23G5.2 OS=Caenorhabditis elegans GN=T23G5.2 PE=3 SV=3	tr|A0A087U6I8|A0A087U6I8_9ARAC SEC14-like protein 2 (Fragment) OS=Stegodyphus mimosarum GN=X975_05537 PE=4 SV=1	IPR001251;IPR011074	CRAL-TRIO domain;CRAL/TRIO, N-terminal domain
Fcan01_16435_PA	orthomcl0000022	2.53291	2	3	12	34	3	154	22	106	2	3	1	1	sp|Q03606|YN02_CAEEL CRAL-TRIO domain-containing protein T23G5.2 OS=Caenorhabditis elegans GN=T23G5.2 PE=3 SV=3	tr|A0A087U6I8|A0A087U6I8_9ARAC SEC14-like protein 2 (Fragment) OS=Stegodyphus mimosarum GN=X975_05537 PE=4 SV=1	IPR001251;IPR011074	CRAL-TRIO domain;CRAL/TRIO, N-terminal domain
Fcan01_16431_PA	orthomcl0000022	2.53291	2	3	12	34	3	154	22	106	2	3	1	1	sp|Q03606|YN02_CAEEL CRAL-TRIO domain-containing protein T23G5.2 OS=Caenorhabditis elegans GN=T23G5.2 PE=3 SV=3	tr|A0A087U6I8|A0A087U6I8_9ARAC SEC14-like protein 2 (Fragment) OS=Stegodyphus mimosarum GN=X975_05537 PE=4 SV=1	IPR001251;IPR011074	CRAL-TRIO domain;CRAL/TRIO, N-terminal domain
Fcan01_16427_PA	orthomcl0000022	2.53291	2	3	12	34	3	154	22	106	2	3	1	1	sp|Q03606|YN02_CAEEL CRAL-TRIO domain-containing protein T23G5.2 OS=Caenorhabditis elegans GN=T23G5.2 PE=3 SV=3	tr|A0A087U6I8|A0A087U6I8_9ARAC SEC14-like protein 2 (Fragment) OS=Stegodyphus mimosarum GN=X975_05537 PE=4 SV=1	IPR001251;IPR011074	CRAL-TRIO domain;CRAL/TRIO, N-terminal domain
Fcan01_16426_PA	orthomcl0000022	2.53291	2	3	12	34	3	154	22	106	2	3	1	1	sp|P58875|S14L2_BOVIN SEC14-like protein 2 OS=Bos taurus GN=SEC14L2 PE=1 SV=2	tr|A0A026WMI2|A0A026WMI2_CERBI SEC14-like protein OS=Cerapachys biroi GN=X777_02727 PE=4 SV=1	IPR001251	CRAL-TRIO domain
Fcan01_16425_PA	orthomcl0000022	2.53291	2	3	12	34	3	154	22	106	2	3	1	1	sp|P18084|ITB5_HUMAN Integrin beta-5 OS=Homo sapiens GN=ITGB5 PE=1 SV=1	tr|M7AHK0|M7AHK0_CHEMY Integrin beta OS=Chelonia mydas GN=UY3_19236 PE=3 SV=1	IPR011074;IPR002035;IPR002369;IPR001251	CRAL/TRIO, N-terminal domain;von Willebrand factor, type A;Integrin beta subunit, N-terminal;CRAL-TRIO domain
Fcan01_16410_PA	orthomcl0000022	2.53291	2	3	12	34	3	154	22	106	2	3	1	1	sp|Q03606|YN02_CAEEL CRAL-TRIO domain-containing protein T23G5.2 OS=Caenorhabditis elegans GN=T23G5.2 PE=3 SV=3	tr|E9G525|E9G525_DAPPU Putative uncharacterized protein OS=Daphnia pulex GN=DAPPUDRAFT_222659 PE=4 SV=1	IPR011074;IPR001251	CRAL/TRIO, N-terminal domain;CRAL-TRIO domain
Fcan01_16399_PA	orthomcl0000022	2.53291	2	3	12	34	3	154	22	106	2	3	1	1	sp|Q99J08|S14L2_MOUSE SEC14-like protein 2 OS=Mus musculus GN=Sec14l2 PE=1 SV=1	tr|V5HLU8|V5HLU8_IXORI Putative integral to membrane (Fragment) OS=Ixodes ricinus PE=2 SV=1	IPR001251;IPR011074	CRAL-TRIO domain;CRAL/TRIO, N-terminal domain
Fcan01_15983_PA	orthomcl0000022	2.53291	2	3	12	34	3	154	22	106	2	3	1	1	sp|Q8R0F9|S14L4_MOUSE SEC14-like protein 4 OS=Mus musculus GN=Sec14l4 PE=2 SV=1	tr|A0A087U6I8|A0A087U6I8_9ARAC SEC14-like protein 2 (Fragment) OS=Stegodyphus mimosarum GN=X975_05537 PE=4 SV=1	IPR011074;IPR001251	CRAL/TRIO, N-terminal domain;CRAL-TRIO domain
Fcan01_15849_PA	orthomcl0000022	2.53291	2	3	12	34	3	154	22	106	2	3	1	1	sp|Q8R0F9|S14L4_MOUSE SEC14-like protein 4 OS=Mus musculus GN=Sec14l4 PE=2 SV=1	tr|E9G4U6|E9G4U6_DAPPU SEC14-like protein OS=Daphnia pulex GN=DAPPUDRAFT_98929 PE=4 SV=1	IPR001251;IPR011074	CRAL-TRIO domain;CRAL/TRIO, N-terminal domain
Fcan01_15538_PA	orthomcl0000022	2.53291	2	3	12	34	3	154	22	106	2	3	1	1	sp|P49193|RALB_TODPA Retinal-binding protein OS=Todarodes pacificus PE=1 SV=2	tr|I4DPQ3|I4DPQ3_PAPXU CRAL/TRIO domain-containing protein OS=Papilio xuthus PE=2 SV=1	IPR001251	CRAL-TRIO domain
Fcan01_15410_PA	orthomcl0000022	2.53291	2	3	12	34	3	154	22	106	2	3	1	1	sp|P58875|S14L2_BOVIN SEC14-like protein 2 OS=Bos taurus GN=SEC14L2 PE=1 SV=2	tr|W5JAM8|W5JAM8_ANODA CRAL/TRIO domain-containing protein OS=Anopheles darlingi GN=AND_007917 PE=4 SV=1	IPR001251;IPR011074	CRAL-TRIO domain;CRAL/TRIO, N-terminal domain
Fcan01_15408_PA	orthomcl0000022	2.53291	2	3	12	34	3	154	22	106	2	3	1	1	sp|F4JVA6|SFH6_ARATH Phosphatidylinositol/phosphatidylcholine transfer protein SFH6 OS=Arabidopsis thaliana GN=SFH6 PE=2 SV=1	tr|R4UKT0|R4UKT0_COPFO Sec14p-like lipid-binding domain containing protein (Fragment) OS=Coptotermes formosanus PE=2 SV=1	IPR011074;IPR001251	CRAL/TRIO, N-terminal domain;CRAL-TRIO domain
Fcan01_14907_PA	orthomcl0000022	2.53291	2	3	12	34	3	154	22	106	2	3	1	1	sp|P58875|S14L2_BOVIN SEC14-like protein 2 OS=Bos taurus GN=SEC14L2 PE=1 SV=2	tr|R4UKT0|R4UKT0_COPFO Sec14p-like lipid-binding domain containing protein (Fragment) OS=Coptotermes formosanus PE=2 SV=1	IPR001251;IPR011074	CRAL-TRIO domain;CRAL/TRIO, N-terminal domain
Fcan01_14483_PA	orthomcl0000022	2.53291	2	3	12	34	3	154	22	106	2	3	1	1	sp|O76054|S14L2_HUMAN SEC14-like protein 2 OS=Homo sapiens GN=SEC14L2 PE=1 SV=1	tr|A0A087U6I8|A0A087U6I8_9ARAC SEC14-like protein 2 (Fragment) OS=Stegodyphus mimosarum GN=X975_05537 PE=4 SV=1	IPR001251;IPR011074	CRAL-TRIO domain;CRAL/TRIO, N-terminal domain
Fcan01_14269_PA	orthomcl0000022	2.53291	2	3	12	34	3	154	22	106	2	3	1	1	sp|Q99MS0|S14L2_RAT SEC14-like protein 2 OS=Rattus norvegicus GN=Sec14l2 PE=1 SV=1	tr|E9G4G1|E9G4G1_DAPPU Putative uncharacterized protein OS=Daphnia pulex GN=DAPPUDRAFT_300396 PE=4 SV=1	IPR011074;IPR009038;IPR001251	CRAL/TRIO, N-terminal domain;GOLD;CRAL-TRIO domain
Fcan01_14268_PA	orthomcl0000022	2.53291	2	3	12	34	3	154	22	106	2	3	1	1	sp|P58875|S14L2_BOVIN SEC14-like protein 2 OS=Bos taurus GN=SEC14L2 PE=1 SV=2	tr|Q5BZ08|Q5BZ08_SCHJA SJCHGC07579 protein (Fragment) OS=Schistosoma japonicum PE=2 SV=2	IPR001251	CRAL-TRIO domain
Fcan01_14267_PA	orthomcl0000022	2.53291	2	3	12	34	3	154	22	106	2	3	1	1	sp|Q99MS0|S14L2_RAT SEC14-like protein 2 OS=Rattus norvegicus GN=Sec14l2 PE=1 SV=1	tr|W5LLR4|W5LLR4_ASTMX Uncharacterized protein OS=Astyanax mexicanus GN=SEC14L2 PE=4 SV=1	IPR001251;IPR011074	CRAL-TRIO domain;CRAL/TRIO, N-terminal domain
Fcan01_13880_PA	orthomcl0000022	2.53291	2	3	12	34	3	154	22	106	2	3	1	1	sp|Q9UDX3|S14L4_HUMAN SEC14-like protein 4 OS=Homo sapiens GN=SEC14L4 PE=1 SV=1	tr|A0A026WMI2|A0A026WMI2_CERBI SEC14-like protein OS=Cerapachys biroi GN=X777_02727 PE=4 SV=1	IPR011074;IPR001251;IPR009038	CRAL/TRIO, N-terminal domain;CRAL-TRIO domain;GOLD
Fcan01_13606_PA	orthomcl0000022	2.53291	2	3	12	34	3	154	22	106	2	3	1	1	sp|Q8R0F9|S14L4_MOUSE SEC14-like protein 4 OS=Mus musculus GN=Sec14l4 PE=2 SV=1	tr|A0A087U6I8|A0A087U6I8_9ARAC SEC14-like protein 2 (Fragment) OS=Stegodyphus mimosarum GN=X975_05537 PE=4 SV=1	IPR011074;IPR001251	CRAL/TRIO, N-terminal domain;CRAL-TRIO domain
Fcan01_13533_PA	orthomcl0000022	2.53291	2	3	12	34	3	154	22	106	2	3	1	1	sp|Q7PWB1|RETM_ANOGA Protein real-time OS=Anopheles gambiae GN=retm PE=3 SV=4	tr|A0A090XEH8|A0A090XEH8_IXORI Putative phosphatidylinositol transfer protein sec14 OS=Ixodes ricinus PE=2 SV=1	IPR001251;IPR011074	CRAL-TRIO domain;CRAL/TRIO, N-terminal domain
Fcan01_13529_PA	orthomcl0000022	2.53291	2	3	12	34	3	154	22	106	2	3	1	1	sp|P58875|S14L2_BOVIN SEC14-like protein 2 OS=Bos taurus GN=SEC14L2 PE=1 SV=2	tr|A0A087U6I8|A0A087U6I8_9ARAC SEC14-like protein 2 (Fragment) OS=Stegodyphus mimosarum GN=X975_05537 PE=4 SV=1	IPR011074;IPR001251	CRAL/TRIO, N-terminal domain;CRAL-TRIO domain
Fcan01_13525_PA	orthomcl0000022	2.53291	2	3	12	34	3	154	22	106	2	3	1	1	sp|Q9UDX3|S14L4_HUMAN SEC14-like protein 4 OS=Homo sapiens GN=SEC14L4 PE=1 SV=1	tr|Q0P5D4|Q0P5D4_BOVIN SEC14-like 4 (S. cerevisiae) OS=Bos taurus GN=SEC14L4 PE=2 SV=1	IPR001251;IPR011074	CRAL-TRIO domain;CRAL/TRIO, N-terminal domain
Fcan01_13431_PA	orthomcl0000022	2.53291	2	3	12	34	3	154	22	106	2	3	1	1	sp|Q9Z1J8|S14L3_RAT SEC14-like protein 3 OS=Rattus norvegicus GN=Sec14l3 PE=1 SV=1	tr|A0A0C9QZQ8|A0A0C9QZQ8_9HYME Sec14l2_0 protein OS=Fopius arisanus GN=Sec14l2_0 PE=4 SV=1	IPR001251;IPR011074	CRAL-TRIO domain;CRAL/TRIO, N-terminal domain
Fcan01_13429_PA	orthomcl0000022	2.53291	2	3	12	34	3	154	22	106	2	3	1	1	sp|O76054|S14L2_HUMAN SEC14-like protein 2 OS=Homo sapiens GN=SEC14L2 PE=1 SV=1	tr|A0A0C9QZQ8|A0A0C9QZQ8_9HYME Sec14l2_0 protein OS=Fopius arisanus GN=Sec14l2_0 PE=4 SV=1	IPR011074;IPR001251	CRAL/TRIO, N-terminal domain;CRAL-TRIO domain
Fcan01_13330_PA	orthomcl0000022	2.53291	2	3	12	34	3	154	22	106	2	3	1	1	sp|P58875|S14L2_BOVIN SEC14-like protein 2 OS=Bos taurus GN=SEC14L2 PE=1 SV=2	tr|E9G4U6|E9G4U6_DAPPU SEC14-like protein OS=Daphnia pulex GN=DAPPUDRAFT_98929 PE=4 SV=1	IPR001251;IPR011074	CRAL-TRIO domain;CRAL/TRIO, N-terminal domain
Fcan01_13238_PA	orthomcl0000022	2.53291	2	3	12	34	3	154	22	106	2	3	1	1	sp|P58875|S14L2_BOVIN SEC14-like protein 2 OS=Bos taurus GN=SEC14L2 PE=1 SV=2	tr|A0A026WMI2|A0A026WMI2_CERBI SEC14-like protein OS=Cerapachys biroi GN=X777_02727 PE=4 SV=1	IPR011074;IPR001251	CRAL/TRIO, N-terminal domain;CRAL-TRIO domain
Fcan01_13235_PA	orthomcl0000022	2.53291	2	3	12	34	3	154	22	106	2	3	1	1	sp|P58875|S14L2_BOVIN SEC14-like protein 2 OS=Bos taurus GN=SEC14L2 PE=1 SV=2	tr|I4DPQ3|I4DPQ3_PAPXU CRAL/TRIO domain-containing protein OS=Papilio xuthus PE=2 SV=1	IPR011074;IPR001251	CRAL/TRIO, N-terminal domain;CRAL-TRIO domain
Fcan01_13012_PA	orthomcl0000022	2.53291	2	3	12	34	3	154	22	106	2	3	1	1	sp|P58875|S14L2_BOVIN SEC14-like protein 2 OS=Bos taurus GN=SEC14L2 PE=1 SV=2	tr|A0A087U6I8|A0A087U6I8_9ARAC SEC14-like protein 2 (Fragment) OS=Stegodyphus mimosarum GN=X975_05537 PE=4 SV=1	IPR011074;IPR001251	CRAL/TRIO, N-terminal domain;CRAL-TRIO domain
Fcan01_13008_PA	orthomcl0000022	2.53291	2	3	12	34	3	154	22	106	2	3	1	1	sp|P58875|S14L2_BOVIN SEC14-like protein 2 OS=Bos taurus GN=SEC14L2 PE=1 SV=2	tr|F4WBV5|F4WBV5_ACREC SEC14-like protein 2 OS=Acromyrmex echinatior GN=G5I_03026 PE=4 SV=1	IPR011074;IPR001251;IPR014044;IPR016187;IPR001304	CRAL/TRIO, N-terminal domain;CRAL-TRIO domain;CAP domain;C-type lectin fold
Fcan01_12927_PA	orthomcl0000022	2.53291	2	3	12	34	3	154	22	106	2	3	1	1	sp|P58875|S14L2_BOVIN SEC14-like protein 2 OS=Bos taurus GN=SEC14L2 PE=1 SV=2	tr|A0A087U430|A0A087U430_9ARAC SEC14-like protein 4 (Fragment) OS=Stegodyphus mimosarum GN=X975_12360 PE=4 SV=1	IPR011074;IPR001251	CRAL/TRIO, N-terminal domain;CRAL-TRIO domain
Fcan01_12395_PA	orthomcl0000022	2.53291	2	3	12	34	3	154	22	106	2	3	1	1	sp|P58875|S14L2_BOVIN SEC14-like protein 2 OS=Bos taurus GN=SEC14L2 PE=1 SV=2	tr|I4DPQ3|I4DPQ3_PAPXU CRAL/TRIO domain-containing protein OS=Papilio xuthus PE=2 SV=1	IPR011074;IPR001251	CRAL/TRIO, N-terminal domain;CRAL-TRIO domain
Fcan01_11665_PA	orthomcl0000022	2.53291	2	3	12	34	3	154	22	106	2	3	1	1	sp|P58875|S14L2_BOVIN SEC14-like protein 2 OS=Bos taurus GN=SEC14L2 PE=1 SV=2	tr|E9G4U6|E9G4U6_DAPPU SEC14-like protein OS=Daphnia pulex GN=DAPPUDRAFT_98929 PE=4 SV=1	IPR001251;IPR011074	CRAL-TRIO domain;CRAL/TRIO, N-terminal domain
Fcan01_10966_PA	orthomcl0000022	2.53291	2	3	12	34	3	154	22	106	2	3	1	1	sp|Q92503|S14L1_HUMAN SEC14-like protein 1 OS=Homo sapiens GN=SEC14L1 PE=1 SV=2	tr|A0A023GJL3|A0A023GJL3_9ACAR Uncharacterized protein (Fragment) OS=Amblyomma triste PE=2 SV=1	IPR011074;IPR001251	CRAL/TRIO, N-terminal domain;CRAL-TRIO domain
Fcan01_10965_PA	orthomcl0000022	2.53291	2	3	12	34	3	154	22	106	2	3	1	1	sp|P58875|S14L2_BOVIN SEC14-like protein 2 OS=Bos taurus GN=SEC14L2 PE=1 SV=2	tr|R4UKT0|R4UKT0_COPFO Sec14p-like lipid-binding domain containing protein (Fragment) OS=Coptotermes formosanus PE=2 SV=1	IPR001251;IPR011074	CRAL-TRIO domain;CRAL/TRIO, N-terminal domain
Fcan01_10487_PA	orthomcl0000022	2.53291	2	3	12	34	3	154	22	106	2	3	1	1	sp|Q8R0F9|S14L4_MOUSE SEC14-like protein 4 OS=Mus musculus GN=Sec14l4 PE=2 SV=1	tr|A0A087U6I8|A0A087U6I8_9ARAC SEC14-like protein 2 (Fragment) OS=Stegodyphus mimosarum GN=X975_05537 PE=4 SV=1	IPR001251;IPR011074	CRAL-TRIO domain;CRAL/TRIO, N-terminal domain
Fcan01_10442_PA	orthomcl0000022	2.53291	2	3	12	34	3	154	22	106	2	3	1	1	sp|P58875|S14L2_BOVIN SEC14-like protein 2 OS=Bos taurus GN=SEC14L2 PE=1 SV=2	tr|I4DPQ3|I4DPQ3_PAPXU CRAL/TRIO domain-containing protein OS=Papilio xuthus PE=2 SV=1	IPR011074;IPR001251	CRAL/TRIO, N-terminal domain;CRAL-TRIO domain
Fcan01_10388_PA	orthomcl0000022	2.53291	2	3	12	34	3	154	22	106	2	3	1	1	sp|P58875|S14L2_BOVIN SEC14-like protein 2 OS=Bos taurus GN=SEC14L2 PE=1 SV=2	tr|F4WBV5|F4WBV5_ACREC SEC14-like protein 2 OS=Acromyrmex echinatior GN=G5I_03026 PE=4 SV=1	IPR001251	CRAL-TRIO domain
Fcan01_09500_PA	orthomcl0000022	2.53291	2	3	12	34	3	154	22	106	2	3	1	1	sp|Q9Z1J8|S14L3_RAT SEC14-like protein 3 OS=Rattus norvegicus GN=Sec14l3 PE=1 SV=1	tr|E1ZXA6|E1ZXA6_CAMFO SEC14-like protein 2 OS=Camponotus floridanus GN=EAG_14108 PE=4 SV=1	IPR001251;IPR009038;IPR011074	CRAL-TRIO domain;GOLD;CRAL/TRIO, N-terminal domain
Fcan01_09443_PA	orthomcl0000022	2.53291	2	3	12	34	3	154	22	106	2	3	1	1	sp|P58875|S14L2_BOVIN SEC14-like protein 2 OS=Bos taurus GN=SEC14L2 PE=1 SV=2	tr|R4UKT0|R4UKT0_COPFO Sec14p-like lipid-binding domain containing protein (Fragment) OS=Coptotermes formosanus PE=2 SV=1	IPR001251;IPR011074	CRAL-TRIO domain;CRAL/TRIO, N-terminal domain
Fcan01_09373_PA	orthomcl0000022	2.53291	2	3	12	34	3	154	22	106	2	3	1	1	sp|P58875|S14L2_BOVIN SEC14-like protein 2 OS=Bos taurus GN=SEC14L2 PE=1 SV=2	tr|I4DPQ3|I4DPQ3_PAPXU CRAL/TRIO domain-containing protein OS=Papilio xuthus PE=2 SV=1	IPR001251;IPR011074	CRAL-TRIO domain;CRAL/TRIO, N-terminal domain
Fcan01_09365_PA	orthomcl0000022	2.53291	2	3	12	34	3	154	22	106	2	3	1	1	sp|P58875|S14L2_BOVIN SEC14-like protein 2 OS=Bos taurus GN=SEC14L2 PE=1 SV=2	tr|E9G4L6|E9G4L6_DAPPU Putative uncharacterized protein OS=Daphnia pulex GN=DAPPUDRAFT_237865 PE=4 SV=1	IPR001251;IPR011074	CRAL-TRIO domain;CRAL/TRIO, N-terminal domain
Fcan01_09092_PA	orthomcl0000022	2.53291	2	3	12	34	3	154	22	106	2	3	1	1	sp|Q9UDX4|S14L3_HUMAN SEC14-like protein 3 OS=Homo sapiens GN=SEC14L3 PE=1 SV=1	tr|A0A0C9QZQ8|A0A0C9QZQ8_9HYME Sec14l2_0 protein OS=Fopius arisanus GN=Sec14l2_0 PE=4 SV=1	IPR009038;IPR001251;IPR011074	GOLD;CRAL-TRIO domain;CRAL/TRIO, N-terminal domain
Fcan01_09091_PA	orthomcl0000022	2.53291	2	3	12	34	3	154	22	106	2	3	1	1	sp|Q9UDX3|S14L4_HUMAN SEC14-like protein 4 OS=Homo sapiens GN=SEC14L4 PE=1 SV=1	tr|A0A067R8V3|A0A067R8V3_ZOONE SEC14-like protein 2 OS=Zootermopsis nevadensis GN=L798_05476 PE=4 SV=1	IPR009038;IPR001251	GOLD;CRAL-TRIO domain
Fcan01_09090_PA	orthomcl0000022	2.53291	2	3	12	34	3	154	22	106	2	3	1	1	sp|Q99MS0|S14L2_RAT SEC14-like protein 2 OS=Rattus norvegicus GN=Sec14l2 PE=1 SV=1	tr|A0A023F8J8|A0A023F8J8_TRIIF Putative phosphatidylinositol transfer protein sec14 OS=Triatoma infestans PE=2 SV=1	IPR011074;IPR001251;IPR009038	CRAL/TRIO, N-terminal domain;CRAL-TRIO domain;GOLD
Fcan01_09028_PA	orthomcl0000022	2.53291	2	3	12	34	3	154	22	106	2	3	1	1	sp|Q9Z1J8|S14L3_RAT SEC14-like protein 3 OS=Rattus norvegicus GN=Sec14l3 PE=1 SV=1	tr|E1ZXA6|E1ZXA6_CAMFO SEC14-like protein 2 OS=Camponotus floridanus GN=EAG_14108 PE=4 SV=1	IPR011074;IPR009038;IPR001251	CRAL/TRIO, N-terminal domain;GOLD;CRAL-TRIO domain
Fcan01_09027_PA	orthomcl0000022	2.53291	2	3	12	34	3	154	22	106	2	3	1	1	sp|Q9Z1J8|S14L3_RAT SEC14-like protein 3 OS=Rattus norvegicus GN=Sec14l3 PE=1 SV=1	tr|A0A0C9QZQ8|A0A0C9QZQ8_9HYME Sec14l2_0 protein OS=Fopius arisanus GN=Sec14l2_0 PE=4 SV=1	IPR011074;IPR009038;IPR001251	CRAL/TRIO, N-terminal domain;GOLD;CRAL-TRIO domain
Fcan01_08622_PA	orthomcl0000022	2.53291	2	3	12	34	3	154	22	106	2	3	1	1	sp|P58875|S14L2_BOVIN SEC14-like protein 2 OS=Bos taurus GN=SEC14L2 PE=1 SV=2	tr|R4UKT0|R4UKT0_COPFO Sec14p-like lipid-binding domain containing protein (Fragment) OS=Coptotermes formosanus PE=2 SV=1	IPR011074;IPR001251	CRAL/TRIO, N-terminal domain;CRAL-TRIO domain
Fcan01_07576_PA	orthomcl0000022	2.53291	2	3	12	34	3	154	22	106	2	3	1	1	sp|Q92503|S14L1_HUMAN SEC14-like protein 1 OS=Homo sapiens GN=SEC14L1 PE=1 SV=2	tr|Q66KK9|Q66KK9_XENTR Sec14l1 protein OS=Xenopus tropicalis GN=sec14l5 PE=2 SV=1	IPR006797	PRELI/MSF1
Fcan01_07345_PA	orthomcl0000022	2.53291	2	3	12	34	3	154	22	106	2	3	1	1	sp|B5MCN3|S14L6_HUMAN Putative SEC14-like protein 6 OS=Homo sapiens GN=SEC14L6 PE=5 SV=1	tr|A0A023ERQ7|A0A023ERQ7_AEDAL Putative transport OS=Aedes albopictus PE=2 SV=1	IPR011074;IPR001251	CRAL/TRIO, N-terminal domain;CRAL-TRIO domain
Fcan01_07316_PA	orthomcl0000022	2.53291	2	3	12	34	3	154	22	106	2	3	1	1	sp|P58875|S14L2_BOVIN SEC14-like protein 2 OS=Bos taurus GN=SEC14L2 PE=1 SV=2	tr|L8J4N5|L8J4N5_9CETA SEC14-like protein 4 OS=Bos mutus GN=M91_07619 PE=4 SV=1	IPR011074;IPR001251	CRAL/TRIO, N-terminal domain;CRAL-TRIO domain
Fcan01_07306_PA	orthomcl0000022	2.53291	2	3	12	34	3	154	22	106	2	3	1	1	sp|O14730|RIOK3_HUMAN Serine/threonine-protein kinase RIO3 OS=Homo sapiens GN=RIOK3 PE=1 SV=2	tr|Q6DEK0|Q6DEK0_DANRE RIO kinase 3 (Yeast) OS=Danio rerio GN=riok3 PE=2 SV=1	IPR011009;IPR001251;IPR018934;IPR011074	Protein kinase-like domain;CRAL-TRIO domain;RIO-like kinase;CRAL/TRIO, N-terminal domain
Fcan01_06927_PA	orthomcl0000022	2.53291	2	3	12	34	3	154	22	106	2	3	1	1	sp|O76054|S14L2_HUMAN SEC14-like protein 2 OS=Homo sapiens GN=SEC14L2 PE=1 SV=1	tr|A0A087U430|A0A087U430_9ARAC SEC14-like protein 4 (Fragment) OS=Stegodyphus mimosarum GN=X975_12360 PE=4 SV=1	IPR001251;IPR011074	CRAL-TRIO domain;CRAL/TRIO, N-terminal domain
Fcan01_06905_PA	orthomcl0000022	2.53291	2	3	12	34	3	154	22	106	2	3	1	1	sp|O76054|S14L2_HUMAN SEC14-like protein 2 OS=Homo sapiens GN=SEC14L2 PE=1 SV=1	tr|Q7Q6S7|Q7Q6S7_ANOGA AGAP005701-PA OS=Anopheles gambiae GN=AgaP_AGAP005701 PE=4 SV=4	IPR011074;IPR001251	CRAL/TRIO, N-terminal domain;CRAL-TRIO domain
Fcan01_06880_PA	orthomcl0000022	2.53291	2	3	12	34	3	154	22	106	2	3	1	1	sp|P58875|S14L2_BOVIN SEC14-like protein 2 OS=Bos taurus GN=SEC14L2 PE=1 SV=2	tr|V5HLU8|V5HLU8_IXORI Putative integral to membrane (Fragment) OS=Ixodes ricinus PE=2 SV=1	IPR001251;IPR011074	CRAL-TRIO domain;CRAL/TRIO, N-terminal domain
Fcan01_06821_PA	orthomcl0000022	2.53291	2	3	12	34	3	154	22	106	2	3	1	1	sp|P58875|S14L2_BOVIN SEC14-like protein 2 OS=Bos taurus GN=SEC14L2 PE=1 SV=2	tr|R4UKT0|R4UKT0_COPFO Sec14p-like lipid-binding domain containing protein (Fragment) OS=Coptotermes formosanus PE=2 SV=1	IPR001251;IPR011074	CRAL-TRIO domain;CRAL/TRIO, N-terminal domain
Fcan01_06739_PA	orthomcl0000022	2.53291	2	3	12	34	3	154	22	106	2	3	1	1	sp|P58875|S14L2_BOVIN SEC14-like protein 2 OS=Bos taurus GN=SEC14L2 PE=1 SV=2	tr|R4UKT0|R4UKT0_COPFO Sec14p-like lipid-binding domain containing protein (Fragment) OS=Coptotermes formosanus PE=2 SV=1	IPR001251;IPR011074	CRAL-TRIO domain;CRAL/TRIO, N-terminal domain
Fcan01_06572_PA	orthomcl0000022	2.53291	2	3	12	34	3	154	22	106	2	3	1	1	sp|Q8R0F9|S14L4_MOUSE SEC14-like protein 4 OS=Mus musculus GN=Sec14l4 PE=2 SV=1	tr|T1PDE9|T1PDE9_MUSDO CRAL/TRIO domain protein OS=Musca domestica PE=2 SV=1	IPR011074;IPR001251	CRAL/TRIO, N-terminal domain;CRAL-TRIO domain
Fcan01_06556_PA	orthomcl0000022	2.53291	2	3	12	34	3	154	22	106	2	3	1	1	sp|Q8R0F9|S14L4_MOUSE SEC14-like protein 4 OS=Mus musculus GN=Sec14l4 PE=2 SV=1	tr|A0A087U6I8|A0A087U6I8_9ARAC SEC14-like protein 2 (Fragment) OS=Stegodyphus mimosarum GN=X975_05537 PE=4 SV=1	IPR011074;IPR001251	CRAL/TRIO, N-terminal domain;CRAL-TRIO domain
Fcan01_05426_PA	orthomcl0000022	2.53291	2	3	12	34	3	154	22	106	2	3	1	1	sp|Q92503|S14L1_HUMAN SEC14-like protein 1 OS=Homo sapiens GN=SEC14L1 PE=1 SV=2	tr|E9I1G6|E9I1G6_DAPPU Putative uncharacterized protein OS=Daphnia pulex GN=DAPPUDRAFT_120465 PE=4 SV=1	IPR001251	CRAL-TRIO domain
Fcan01_05366_PA	orthomcl0000022	2.53291	2	3	12	34	3	154	22	106	2	3	1	1	sp|P58875|S14L2_BOVIN SEC14-like protein 2 OS=Bos taurus GN=SEC14L2 PE=1 SV=2	tr|I4DPQ3|I4DPQ3_PAPXU CRAL/TRIO domain-containing protein OS=Papilio xuthus PE=2 SV=1	IPR011074;IPR001251	CRAL/TRIO, N-terminal domain;CRAL-TRIO domain
Fcan01_05199_PA	orthomcl0000022	2.53291	2	3	12	34	3	154	22	106	2	3	1	1	sp|P58875|S14L2_BOVIN SEC14-like protein 2 OS=Bos taurus GN=SEC14L2 PE=1 SV=2	tr|I4DPQ3|I4DPQ3_PAPXU CRAL/TRIO domain-containing protein OS=Papilio xuthus PE=2 SV=1	IPR001251;IPR011074	CRAL-TRIO domain;CRAL/TRIO, N-terminal domain
Fcan01_04964_PA	orthomcl0000022	2.53291	2	3	12	34	3	154	22	106	2	3	1	1	sp|O76054|S14L2_HUMAN SEC14-like protein 2 OS=Homo sapiens GN=SEC14L2 PE=1 SV=1	tr|E9G4U6|E9G4U6_DAPPU SEC14-like protein OS=Daphnia pulex GN=DAPPUDRAFT_98929 PE=4 SV=1	IPR001251;IPR011074	CRAL-TRIO domain;CRAL/TRIO, N-terminal domain
Fcan01_04930_PA	orthomcl0000022	2.53291	2	3	12	34	3	154	22	106	2	3	1	1	sp|Q9UDX3|S14L4_HUMAN SEC14-like protein 4 OS=Homo sapiens GN=SEC14L4 PE=1 SV=1	tr|E1ZXA6|E1ZXA6_CAMFO SEC14-like protein 2 OS=Camponotus floridanus GN=EAG_14108 PE=4 SV=1	IPR001251;IPR011074	CRAL-TRIO domain;CRAL/TRIO, N-terminal domain
Fcan01_04831_PA	orthomcl0000022	2.53291	2	3	12	34	3	154	22	106	2	3	1	1	sp|P58875|S14L2_BOVIN SEC14-like protein 2 OS=Bos taurus GN=SEC14L2 PE=1 SV=2	tr|R7T794|R7T794_CAPTE Uncharacterized protein OS=Capitella teleta GN=CAPTEDRAFT_206169 PE=4 SV=1	IPR011074;IPR001251	CRAL/TRIO, N-terminal domain;CRAL-TRIO domain
Fcan01_04687_PA	orthomcl0000022	2.53291	2	3	12	34	3	154	22	106	2	3	1	1	sp|P58875|S14L2_BOVIN SEC14-like protein 2 OS=Bos taurus GN=SEC14L2 PE=1 SV=2	tr|A0A0F8ALH9|A0A0F8ALH9_LARCR SEC14-like protein 2 OS=Larimichthys crocea GN=EH28_06806 PE=4 SV=1	IPR011074	CRAL/TRIO, N-terminal domain
Fcan01_04675_PA	orthomcl0000022	2.53291	2	3	12	34	3	154	22	106	2	3	1	1	sp|Q9UDX3|S14L4_HUMAN SEC14-like protein 4 OS=Homo sapiens GN=SEC14L4 PE=1 SV=1	tr|V5HLU8|V5HLU8_IXORI Putative integral to membrane (Fragment) OS=Ixodes ricinus PE=2 SV=1	IPR011074;IPR001251	CRAL/TRIO, N-terminal domain;CRAL-TRIO domain
Fcan01_03652_PA	orthomcl0000022	2.53291	2	3	12	34	3	154	22	106	2	3	1	1	sp|P58875|S14L2_BOVIN SEC14-like protein 2 OS=Bos taurus GN=SEC14L2 PE=1 SV=2	tr|E9G4U6|E9G4U6_DAPPU SEC14-like protein OS=Daphnia pulex GN=DAPPUDRAFT_98929 PE=4 SV=1	IPR011074;IPR001251	CRAL/TRIO, N-terminal domain;CRAL-TRIO domain
Fcan01_03515_PA	orthomcl0000022	2.53291	2	3	12	34	3	154	22	106	2	3	1	1	sp|P58875|S14L2_BOVIN SEC14-like protein 2 OS=Bos taurus GN=SEC14L2 PE=1 SV=2	tr|A0A087U430|A0A087U430_9ARAC SEC14-like protein 4 (Fragment) OS=Stegodyphus mimosarum GN=X975_12360 PE=4 SV=1	IPR011074;IPR001251	CRAL/TRIO, N-terminal domain;CRAL-TRIO domain
Fcan01_03104_PA	orthomcl0000022	2.53291	2	3	12	34	3	154	22	106	2	3	1	1	sp|Q99J08|S14L2_MOUSE SEC14-like protein 2 OS=Mus musculus GN=Sec14l2 PE=1 SV=1	tr|A0A087T5N3|A0A087T5N3_9ARAC SEC14-like protein 2 (Fragment) OS=Stegodyphus mimosarum GN=X975_15356 PE=4 SV=1	IPR011074;IPR001251	CRAL/TRIO, N-terminal domain;CRAL-TRIO domain
Fcan01_02956_PA	orthomcl0000022	2.53291	2	3	12	34	3	154	22	106	2	3	1	1	sp|P58875|S14L2_BOVIN SEC14-like protein 2 OS=Bos taurus GN=SEC14L2 PE=1 SV=2	tr|A0A087U6I8|A0A087U6I8_9ARAC SEC14-like protein 2 (Fragment) OS=Stegodyphus mimosarum GN=X975_05537 PE=4 SV=1	IPR001251;IPR011074	CRAL-TRIO domain;CRAL/TRIO, N-terminal domain
Fcan01_02872_PA	orthomcl0000022	2.53291	2	3	12	34	3	154	22	106	2	3	1	1	sp|P58875|S14L2_BOVIN SEC14-like protein 2 OS=Bos taurus GN=SEC14L2 PE=1 SV=2	tr|A0A023F8J8|A0A023F8J8_TRIIF Putative phosphatidylinositol transfer protein sec14 OS=Triatoma infestans PE=2 SV=1	IPR011074;IPR001251	CRAL/TRIO, N-terminal domain;CRAL-TRIO domain
Fcan01_02698_PA	orthomcl0000022	2.53291	2	3	12	34	3	154	22	106	2	3	1	1	sp|Q9Z1J8|S14L3_RAT SEC14-like protein 3 OS=Rattus norvegicus GN=Sec14l3 PE=1 SV=1	tr|V3ZK42|V3ZK42_LOTGI Uncharacterized protein OS=Lottia gigantea GN=LOTGIDRAFT_163396 PE=4 SV=1	IPR009038;IPR001251;IPR011074	GOLD;CRAL-TRIO domain;CRAL/TRIO, N-terminal domain
Fcan01_02640_PA	orthomcl0000022	2.53291	2	3	12	34	3	154	22	106	2	3	1	1	sp|Q9Z1J8|S14L3_RAT SEC14-like protein 3 OS=Rattus norvegicus GN=Sec14l3 PE=1 SV=1	tr|A0A087U6I8|A0A087U6I8_9ARAC SEC14-like protein 2 (Fragment) OS=Stegodyphus mimosarum GN=X975_05537 PE=4 SV=1	IPR001251;IPR011074	CRAL-TRIO domain;CRAL/TRIO, N-terminal domain
Fcan01_02639_PA	orthomcl0000022	2.53291	2	3	12	34	3	154	22	106	2	3	1	1	sp|P58875|S14L2_BOVIN SEC14-like protein 2 OS=Bos taurus GN=SEC14L2 PE=1 SV=2	tr|A0A023ERQ7|A0A023ERQ7_AEDAL Putative transport OS=Aedes albopictus PE=2 SV=1	IPR001251;IPR011074	CRAL-TRIO domain;CRAL/TRIO, N-terminal domain
Fcan01_01714_PA	orthomcl0000022	2.53291	2	3	12	34	3	154	22	106	2	3	1	1	sp|Q9UDX3|S14L4_HUMAN SEC14-like protein 4 OS=Homo sapiens GN=SEC14L4 PE=1 SV=1	tr|E1ZXA6|E1ZXA6_CAMFO SEC14-like protein 2 OS=Camponotus floridanus GN=EAG_14108 PE=4 SV=1	IPR001251;IPR011074	CRAL-TRIO domain;CRAL/TRIO, N-terminal domain
Fcan01_01685_PA	orthomcl0000022	2.53291	2	3	12	34	3	154	22	106	2	3	1	1	sp|Q9UDX3|S14L4_HUMAN SEC14-like protein 4 OS=Homo sapiens GN=SEC14L4 PE=1 SV=1	tr|E1ZXA6|E1ZXA6_CAMFO SEC14-like protein 2 OS=Camponotus floridanus GN=EAG_14108 PE=4 SV=1	IPR001251;IPR011074	CRAL-TRIO domain;CRAL/TRIO, N-terminal domain
Fcan01_01665_PA	orthomcl0000022	2.53291	2	3	12	34	3	154	22	106	2	3	1	1	sp|P58875|S14L2_BOVIN SEC14-like protein 2 OS=Bos taurus GN=SEC14L2 PE=1 SV=2	tr|I4DPQ3|I4DPQ3_PAPXU CRAL/TRIO domain-containing protein OS=Papilio xuthus PE=2 SV=1	IPR001251;IPR011074	CRAL-TRIO domain;CRAL/TRIO, N-terminal domain
Fcan01_01609_PA	orthomcl0000022	2.53291	2	3	12	34	3	154	22	106	2	3	1	1	sp|P49193|RALB_TODPA Retinal-binding protein OS=Todarodes pacificus PE=1 SV=2	tr|I4DPQ3|I4DPQ3_PAPXU CRAL/TRIO domain-containing protein OS=Papilio xuthus PE=2 SV=1	IPR001251	CRAL-TRIO domain
Fcan01_01475_PA	orthomcl0000022	2.53291	2	3	12	34	3	154	22	106	2	3	1	1	sp|P58875|S14L2_BOVIN SEC14-like protein 2 OS=Bos taurus GN=SEC14L2 PE=1 SV=2	tr|J3JV30|J3JV30_DENPD Uncharacterized protein OS=Dendroctonus ponderosae PE=2 SV=1	IPR001251;IPR011074	CRAL-TRIO domain;CRAL/TRIO, N-terminal domain
Fcan01_01394_PA	orthomcl0000022	2.53291	2	3	12	34	3	154	22	106	2	3	1	1	sp|Q99J08|S14L2_MOUSE SEC14-like protein 2 OS=Mus musculus GN=Sec14l2 PE=1 SV=1	tr|E1ZXA6|E1ZXA6_CAMFO SEC14-like protein 2 OS=Camponotus floridanus GN=EAG_14108 PE=4 SV=1	IPR011074;IPR001251;IPR009038	CRAL/TRIO, N-terminal domain;CRAL-TRIO domain;GOLD
Fcan01_01323_PA	orthomcl0000022	2.53291	2	3	12	34	3	154	22	106	2	3	1	1	sp|Q8R0F9|S14L4_MOUSE SEC14-like protein 4 OS=Mus musculus GN=Sec14l4 PE=2 SV=1	tr|L9KV22|L9KV22_TUPCH Putative SEC14-like protein 6 OS=Tupaia chinensis GN=TREES_T100016977 PE=4 SV=1	IPR001251;IPR011074	CRAL-TRIO domain;CRAL/TRIO, N-terminal domain
Fcan01_01303_PA	orthomcl0000022	2.53291	2	3	12	34	3	154	22	106	2	3	1	1	sp|Q99MS0|S14L2_RAT SEC14-like protein 2 OS=Rattus norvegicus GN=Sec14l2 PE=1 SV=1	tr|A0A026WMI2|A0A026WMI2_CERBI SEC14-like protein OS=Cerapachys biroi GN=X777_02727 PE=4 SV=1	IPR001251;IPR009038;IPR011074	CRAL-TRIO domain;GOLD;CRAL/TRIO, N-terminal domain
Fcan01_01288_PA	orthomcl0000022	2.53291	2	3	12	34	3	154	22	106	2	3	1	1	sp|P49193|RALB_TODPA Retinal-binding protein OS=Todarodes pacificus PE=1 SV=2	tr|I4DPQ3|I4DPQ3_PAPXU CRAL/TRIO domain-containing protein OS=Papilio xuthus PE=2 SV=1	IPR001251	CRAL-TRIO domain
Fcan01_01178_PA	orthomcl0000022	2.53291	2	3	12	34	3	154	22	106	2	3	1	1	sp|Q9UDX3|S14L4_HUMAN SEC14-like protein 4 OS=Homo sapiens GN=SEC14L4 PE=1 SV=1	tr|E1ZXA6|E1ZXA6_CAMFO SEC14-like protein 2 OS=Camponotus floridanus GN=EAG_14108 PE=4 SV=1	IPR001251;IPR011074	CRAL-TRIO domain;CRAL/TRIO, N-terminal domain
Fcan01_01177_PA	orthomcl0000022	2.53291	2	3	12	34	3	154	22	106	2	3	1	1	sp|P58875|S14L2_BOVIN SEC14-like protein 2 OS=Bos taurus GN=SEC14L2 PE=1 SV=2	tr|E9I1G6|E9I1G6_DAPPU Putative uncharacterized protein OS=Daphnia pulex GN=DAPPUDRAFT_120465 PE=4 SV=1	IPR001251;IPR011074	CRAL-TRIO domain;CRAL/TRIO, N-terminal domain
Fcan01_01176_PA	orthomcl0000022	2.53291	2	3	12	34	3	154	22	106	2	3	1	1	sp|P58875|S14L2_BOVIN SEC14-like protein 2 OS=Bos taurus GN=SEC14L2 PE=1 SV=2	tr|E9G4U6|E9G4U6_DAPPU SEC14-like protein OS=Daphnia pulex GN=DAPPUDRAFT_98929 PE=4 SV=1	IPR011074;IPR001251	CRAL/TRIO, N-terminal domain;CRAL-TRIO domain
Fcan01_01174_PA	orthomcl0000022	2.53291	2	3	12	34	3	154	22	106	2	3	1	1	sp|Q99MS0|S14L2_RAT SEC14-like protein 2 OS=Rattus norvegicus GN=Sec14l2 PE=1 SV=1	tr|E9G4U7|E9G4U7_DAPPU SEC14-like protein OS=Daphnia pulex GN=DAPPUDRAFT_98930 PE=4 SV=1	IPR001251	CRAL-TRIO domain
Fcan01_01173_PA	orthomcl0000022	2.53291	2	3	12	34	3	154	22	106	2	3	1	1	sp|Q9UDX3|S14L4_HUMAN SEC14-like protein 4 OS=Homo sapiens GN=SEC14L4 PE=1 SV=1	tr|E9G4U6|E9G4U6_DAPPU SEC14-like protein OS=Daphnia pulex GN=DAPPUDRAFT_98929 PE=4 SV=1	IPR011074;IPR001251	CRAL/TRIO, N-terminal domain;CRAL-TRIO domain
Fcan01_01172_PA	orthomcl0000022	2.53291	2	3	12	34	3	154	22	106	2	3	1	1	sp|P58875|S14L2_BOVIN SEC14-like protein 2 OS=Bos taurus GN=SEC14L2 PE=1 SV=2	tr|E9G4U6|E9G4U6_DAPPU SEC14-like protein OS=Daphnia pulex GN=DAPPUDRAFT_98929 PE=4 SV=1	IPR001251;IPR011074	CRAL-TRIO domain;CRAL/TRIO, N-terminal domain
Fcan01_01169_PA	orthomcl0000022	2.53291	2	3	12	34	3	154	22	106	2	3	1	1	sp|Q8R0F9|S14L4_MOUSE SEC14-like protein 4 OS=Mus musculus GN=Sec14l4 PE=2 SV=1	tr|E9G4U6|E9G4U6_DAPPU SEC14-like protein OS=Daphnia pulex GN=DAPPUDRAFT_98929 PE=4 SV=1	IPR001251;IPR011074	CRAL-TRIO domain;CRAL/TRIO, N-terminal domain
Fcan01_01047_PA	orthomcl0000022	2.53291	2	3	12	34	3	154	22	106	2	3	1	1	sp|P58875|S14L2_BOVIN SEC14-like protein 2 OS=Bos taurus GN=SEC14L2 PE=1 SV=2	tr|E9G4U7|E9G4U7_DAPPU SEC14-like protein OS=Daphnia pulex GN=DAPPUDRAFT_98930 PE=4 SV=1	IPR001251	CRAL-TRIO domain
Fcan01_00818_PA	orthomcl0000022	2.53291	2	3	12	34	3	154	22	106	2	3	1	1	sp|Q9Z1J8|S14L3_RAT SEC14-like protein 3 OS=Rattus norvegicus GN=Sec14l3 PE=1 SV=1	tr|A0A026WMI2|A0A026WMI2_CERBI SEC14-like protein OS=Cerapachys biroi GN=X777_02727 PE=4 SV=1	IPR001251;IPR009038;IPR011074	CRAL-TRIO domain;GOLD;CRAL/TRIO, N-terminal domain
Fcan01_00693_PA	orthomcl0000022	2.53291	2	3	12	34	3	154	22	106	2	3	1	1	sp|Q8R0F9|S14L4_MOUSE SEC14-like protein 4 OS=Mus musculus GN=Sec14l4 PE=2 SV=1	tr|R4UKT0|R4UKT0_COPFO Sec14p-like lipid-binding domain containing protein (Fragment) OS=Coptotermes formosanus PE=2 SV=1	IPR001251;IPR011074	CRAL-TRIO domain;CRAL/TRIO, N-terminal domain
Fcan01_00605_PA	orthomcl0000022	2.53291	2	3	12	34	3	154	22	106	2	3	1	1	sp|P58875|S14L2_BOVIN SEC14-like protein 2 OS=Bos taurus GN=SEC14L2 PE=1 SV=2	tr|A0A087U6I8|A0A087U6I8_9ARAC SEC14-like protein 2 (Fragment) OS=Stegodyphus mimosarum GN=X975_05537 PE=4 SV=1	IPR001251;IPR011074	CRAL-TRIO domain;CRAL/TRIO, N-terminal domain
Fcan01_00493_PA	orthomcl0000022	2.53291	2	3	12	34	3	154	22	106	2	3	1	1	sp|Q9UDX3|S14L4_HUMAN SEC14-like protein 4 OS=Homo sapiens GN=SEC14L4 PE=1 SV=1	tr|W4Y942|W4Y942_STRPU Uncharacterized protein OS=Strongylocentrotus purpuratus GN=Sp-Sec14L2_1 PE=4 SV=1	IPR001251;IPR009003;IPR011074	CRAL-TRIO domain;Trypsin-like cysteine/serine peptidase domain;CRAL/TRIO, N-terminal domain
Fcan01_00068_PA	orthomcl0000022	2.53291	2	3	12	34	3	154	22	106	2	3	1	1	sp|P58875|S14L2_BOVIN SEC14-like protein 2 OS=Bos taurus GN=SEC14L2 PE=1 SV=2	tr|L8J4N5|L8J4N5_9CETA SEC14-like protein 4 OS=Bos mutus GN=M91_07619 PE=4 SV=1	IPR001251;IPR011074	CRAL-TRIO domain;CRAL/TRIO, N-terminal domain
Fcan01_28680_PA	orthomcl0000063	3.11969	4	24	0	0	4	123	4	3	0	1	1	3	sp|Q9CXE0|PRDM5_MOUSE PR domain zinc finger protein 5 OS=Mus musculus GN=Prdm5 PE=2 SV=2	tr|K8ERI4|K8ERI4_9CHLO PREDICTED: similar to Zinc finger protein 271 (Zinc finger protein 7) (HZF7) (Zinc finger protein ZNFphex133) (Epstein-Barr virus-induced zinc finger protein) (ZNF-EB) (CT-ZFP48) (Zinc finger protein) OS=Bathycoccus prasinos GN=Bathy17g00740 PE=4 SV=1	IPR007087	Zinc-finger of C2H2 type;C2H2-type zinc finger;Zinc-finger double domain;Zinc finger, C2H2
Fcan01_28476_PA	orthomcl0000063	3.11969	4	24	0	0	4	123	4	3	0	1	1	3	sp|P17023|ZNF19_HUMAN Zinc finger protein 19 OS=Homo sapiens GN=ZNF19 PE=2 SV=4	tr|R7TT60|R7TT60_CAPTE Uncharacterized protein OS=Capitella teleta GN=CAPTEDRAFT_196341 PE=4 SV=1	-	Zinc-finger double domain;C2H2-type zinc finger
Fcan01_28077_PA	orthomcl0000063	3.11969	4	24	0	0	4	123	4	3	0	1	1	3	sp|Q2TL60|ZN667_MOUSE Zinc finger protein 667 OS=Mus musculus GN=Znf667 PE=2 SV=1	tr|G5CBP0|G5CBP0_HETGA Zinc finger protein 226 (Fragment) OS=Heterocephalus glaber GN=GW7_18174 PE=4 SV=1	IPR007087	Zinc-finger double domain;Zinc finger, C2H2;C2H2-type zinc finger
Fcan01_28076_PA	orthomcl0000063	3.11969	4	24	0	0	4	123	4	3	0	1	1	3	sp|Q9CXE0|PRDM5_MOUSE PR domain zinc finger protein 5 OS=Mus musculus GN=Prdm5 PE=2 SV=2	tr|K8ERI4|K8ERI4_9CHLO PREDICTED: similar to Zinc finger protein 271 (Zinc finger protein 7) (HZF7) (Zinc finger protein ZNFphex133) (Epstein-Barr virus-induced zinc finger protein) (ZNF-EB) (CT-ZFP48) (Zinc finger protein) OS=Bathycoccus prasinos GN=Bathy17g00740 PE=4 SV=1	IPR007087	Zinc-finger of C2H2 type;C2H2-type zinc finger;Zinc finger, C2H2;Zinc-finger double domain
Fcan01_27906_PA	orthomcl0000063	3.11969	4	24	0	0	4	123	4	3	0	1	1	3	sp|O88553|ZFP37_RAT Zinc finger protein 37 OS=Rattus norvegicus GN=Zfp37 PE=2 SV=1	tr|G3HPK9|G3HPK9_CRIGR Zinc finger protein 37 OS=Cricetulus griseus GN=I79_012723 PE=4 SV=1	IPR007087	Zinc-finger double domain;Zinc finger, C2H2;C2H2-type zinc finger
Fcan01_27891_PA	orthomcl0000063	3.11969	4	24	0	0	4	123	4	3	0	1	1	3	sp|P38621|ZN12_MICSA Zinc finger protein ZFMSA12A OS=Micropterus salmoides PE=2 SV=1	tr|A0A087T3V7|A0A087T3V7_9ARAC Zinc finger protein 271 (Fragment) OS=Stegodyphus mimosarum GN=X975_17180 PE=4 SV=1	IPR007087	Zinc-finger double domain;C2H2-type zinc finger;Zinc finger, C2H2
Fcan01_27883_PA	orthomcl0000063	3.11969	4	24	0	0	4	123	4	3	0	1	1	3	sp|Q8BIQ3|ZNF2_MOUSE Zinc finger protein 2 OS=Mus musculus GN=Znf2 PE=2 SV=1	tr|A0A0F7Z7K6|A0A0F7Z7K6_CROAD Zinc finger protein 160-like OS=Crotalus adamanteus PE=2 SV=1	IPR007087	Zinc-finger double domain;C2H2-type zinc-finger domain;Zinc finger, C2H2;C2H2-type zinc finger
Fcan01_27860_PA	orthomcl0000063	3.11969	4	24	0	0	4	123	4	3	0	1	1	3	sp|P10076|ZFP26_MOUSE Zinc finger protein 26 OS=Mus musculus GN=Zfp26 PE=2 SV=2	tr|G3U3V6|G3U3V6_LOXAF Uncharacterized protein (Fragment) OS=Loxodonta africana GN=ZNF629 PE=4 SV=1	IPR007087	Zinc-finger double domain;Zinc finger, C2H2;C2H2-type zinc finger
Fcan01_27556_PA	orthomcl0000063	3.11969	4	24	0	0	4	123	4	3	0	1	1	3	sp|P18720|ZG42_XENLA Gastrula zinc finger protein XlCGF42.1 (Fragment) OS=Xenopus laevis PE=3 SV=1	tr|A0A0F8AGX6|A0A0F8AGX6_LARCR Zinc finger protein 484 OS=Larimichthys crocea GN=EH28_00157 PE=4 SV=1	-	Zinc-finger double domain;C2H2-type zinc finger
Fcan01_26195_PA	orthomcl0000063	3.11969	4	24	0	0	4	123	4	3	0	1	1	3	sp|O42409|GFI1B_CHICK Zinc finger protein Gfi-1b OS=Gallus gallus GN=GFI1B PE=2 SV=1	tr|A0A087TSB1|A0A087TSB1_9ARAC Zinc finger protein 84 (Fragment) OS=Stegodyphus mimosarum GN=X975_07731 PE=4 SV=1	IPR007087	C2H2-type zinc finger;Zinc-finger double domain;Zinc-finger of C2H2 type;Zinc finger, C2H2
Fcan01_25939_PA	orthomcl0000063	3.11969	4	24	0	0	4	123	4	3	0	1	1	3	sp|Q8NB50|ZFP62_HUMAN Zinc finger protein 62 homolog OS=Homo sapiens GN=ZFP62 PE=2 SV=3	tr|G3IAA2|G3IAA2_CRIGR Zinc finger protein 208 OS=Cricetulus griseus GN=I79_020520 PE=4 SV=1	IPR007087	Zinc-finger double domain;C2H2-type zinc finger;Zinc finger, C2H2
Fcan01_25920_PA	orthomcl0000063	3.11969	4	24	0	0	4	123	4	3	0	1	1	3	sp|Q8N988|ZN557_HUMAN Zinc finger protein 557 OS=Homo sapiens GN=ZNF557 PE=2 SV=2	tr|H2LRY0|H2LRY0_ORYLA Uncharacterized protein OS=Oryzias latipes PE=4 SV=1	IPR007087	Zinc-finger double domain;C2H2-type zinc finger;Zinc finger, C2H2
Fcan01_25268_PA	orthomcl0000063	3.11969	4	24	0	0	4	123	4	3	0	1	1	3	sp|Q8CJ78|ZN628_MOUSE Zinc finger protein 628 OS=Mus musculus GN=Znf628 PE=2 SV=2	tr|G3H027|G3H027_CRIGR Zinc finger protein 2 OS=Cricetulus griseus GN=I79_003475 PE=4 SV=1	IPR007087	C2H2-type zinc finger;Zinc finger, C2H2;Zinc-finger double domain
Fcan01_25000_PA	orthomcl0000063	3.11969	4	24	0	0	4	123	4	3	0	1	1	3	sp|P10076|ZFP26_MOUSE Zinc finger protein 26 OS=Mus musculus GN=Zfp26 PE=2 SV=2	tr|I3JLU3|I3JLU3_ORENI Uncharacterized protein OS=Oreochromis niloticus PE=4 SV=1	IPR007087	Zinc finger, C2H2;Zinc-finger double domain;C2H2-type zinc finger
Fcan01_24583_PA	orthomcl0000063	3.11969	4	24	0	0	4	123	4	3	0	1	1	3	sp|Q6ZN19|ZN841_HUMAN Zinc finger protein 841 OS=Homo sapiens GN=ZNF841 PE=2 SV=1	tr|A0A0F8BL91|A0A0F8BL91_LARCR Zinc finger protein 665 OS=Larimichthys crocea GN=EH28_00329 PE=4 SV=1	IPR007087	Zinc finger, C2H2;C2H2-type zinc finger;Zinc-finger double domain
Fcan01_24582_PA	orthomcl0000063	3.11969	4	24	0	0	4	123	4	3	0	1	1	3	sp|Q6P5C7|ZN728_MOUSE Zinc finger protein 728 OS=Mus musculus GN=Znf728 PE=2 SV=1	tr|U6HDH6|U6HDH6_HYMMI Zinc finger protein OS=Hymenolepis microstoma GN=HmN_000948700 PE=4 SV=1	IPR007087	Zinc-finger double domain;C2H2-type zinc finger;Zinc finger, C2H2
Fcan01_24312_PA	orthomcl0000063	3.11969	4	24	0	0	4	123	4	3	0	1	1	3	sp|Q96PE6|ZIM3_HUMAN Zinc finger imprinted 3 OS=Homo sapiens GN=ZIM3 PE=2 SV=1	tr|K7E1T2|K7E1T2_MONDO Uncharacterized protein OS=Monodelphis domestica GN=LOC100617590 PE=4 SV=1	IPR007087	C2H2-type zinc finger;Zinc-finger double domain;Zinc finger, C2H2
Fcan01_23959_PA	orthomcl0000063	3.11969	4	24	0	0	4	123	4	3	0	1	1	3	sp|Q6ZNA1|ZN836_HUMAN Zinc finger protein 836 OS=Homo sapiens GN=ZNF836 PE=2 SV=2	tr|G3NLR6|G3NLR6_GASAC Uncharacterized protein (Fragment) OS=Gasterosteus aculeatus PE=4 SV=1	IPR007087	Zinc-finger double domain;Zinc finger, C2H2;C2H2-type zinc finger
Fcan01_23715_PA	orthomcl0000063	3.11969	4	24	0	0	4	123	4	3	0	1	1	3	sp|P10076|ZFP26_MOUSE Zinc finger protein 26 OS=Mus musculus GN=Zfp26 PE=2 SV=2	tr|J9JSS0|J9JSS0_ACYPI Uncharacterized protein OS=Acyrthosiphon pisum PE=4 SV=1	-	C2H2-type zinc finger
Fcan01_23711_PA	orthomcl0000063	3.11969	4	24	0	0	4	123	4	3	0	1	1	3	sp|P10076|ZFP26_MOUSE Zinc finger protein 26 OS=Mus musculus GN=Zfp26 PE=2 SV=2	tr|U5EUD0|U5EUD0_9DIPT Putative crooked legs (Fragment) OS=Corethrella appendiculata PE=2 SV=1	IPR007087	Zinc-finger of C2H2 type;C2H2-type zinc finger;Zinc finger, C2H2;Zinc-finger double domain
Fcan01_23710_PA	orthomcl0000063	3.11969	4	24	0	0	4	123	4	3	0	1	1	3	sp|Q6ZNA1|ZN836_HUMAN Zinc finger protein 836 OS=Homo sapiens GN=ZNF836 PE=2 SV=2	tr|J9JWR5|J9JWR5_ACYPI Uncharacterized protein OS=Acyrthosiphon pisum GN=LOC100160246 PE=4 SV=2	IPR007087	Zinc-finger double domain;C2H2-type zinc finger;Zinc finger, C2H2
Fcan01_23651_PA	orthomcl0000063	3.11969	4	24	0	0	4	123	4	3	0	1	1	3	sp|Q5JNZ3|ZN311_HUMAN Zinc finger protein 311 OS=Homo sapiens GN=ZNF311 PE=2 SV=2	tr|H0WEF1|H0WEF1_DANRE Uncharacterized protein OS=Danio rerio GN=si:ch211-162i8.4 PE=4 SV=1	-	Zinc-finger double domain;C2H2-type zinc finger
Fcan01_23608_PA	orthomcl0000063	3.11969	4	24	0	0	4	123	4	3	0	1	1	3	sp|P17141|ZFP37_MOUSE Zinc finger protein 37 OS=Mus musculus GN=Zfp37 PE=2 SV=4	tr|R0J8E1|R0J8E1_ANAPL Zinc finger protein 208 (Fragment) OS=Anas platyrhynchos GN=Anapl_17374 PE=4 SV=1	-	C2H2-type zinc finger;Zinc-finger double domain
Fcan01_23333_PA	orthomcl0000063	3.11969	4	24	0	0	4	123	4	3	0	1	1	3	sp|O75437|ZN254_HUMAN Zinc finger protein 254 OS=Homo sapiens GN=ZNF254 PE=2 SV=3	tr|C3ZDN1|C3ZDN1_BRAFL Putative uncharacterized protein (Fragment) OS=Branchiostoma floridae GN=BRAFLDRAFT_201637 PE=4 SV=1	IPR007087	C2H2-type zinc finger;Zinc-finger double domain;Zinc finger, C2H2
Fcan01_22917_PA	orthomcl0000063	3.11969	4	24	0	0	4	123	4	3	0	1	1	3	sp|P10076|ZFP26_MOUSE Zinc finger protein 26 OS=Mus musculus GN=Zfp26 PE=2 SV=2	tr|H2Y768|H2Y768_CIOSA Uncharacterized protein OS=Ciona savignyi GN=Csa.11281 PE=4 SV=1	IPR007087	C2H2-type zinc finger;Zinc finger, C2H2
Fcan01_22743_PA	orthomcl0000063	3.11969	4	24	0	0	4	123	4	3	0	1	1	3	sp|Q17QR7|ZN691_BOVIN Zinc finger protein 691 OS=Bos taurus GN=ZNF691 PE=2 SV=1	tr|A0A015ITV2|A0A015ITV2_9GLOM Azf1p OS=Rhizophagus irregularis DAOM 197198w GN=RirG_178030 PE=4 SV=1	-	C2H2-type zinc finger;Zinc-finger double domain;Zinc-finger of C2H2 type
Fcan01_22170_PA	orthomcl0000063	3.11969	4	24	0	0	4	123	4	3	0	1	1	3	sp|A2VDQ7|ZN420_BOVIN Zinc finger protein 420 OS=Bos taurus GN=ZNF420 PE=2 SV=1	tr|I3JLU3|I3JLU3_ORENI Uncharacterized protein OS=Oreochromis niloticus PE=4 SV=1	IPR007087	Zinc-finger double domain;Zinc finger, C2H2;C2H2-type zinc finger
Fcan01_22126_PA	orthomcl0000063	3.11969	4	24	0	0	4	123	4	3	0	1	1	3	sp|Q9HCG1|ZN160_HUMAN Zinc finger protein 160 OS=Homo sapiens GN=ZNF160 PE=2 SV=3	tr|L8IG21|L8IG21_9CETA Zinc finger protein 26 (Fragment) OS=Bos mutus GN=M91_14053 PE=4 SV=1	IPR007087	Zinc-finger of C2H2 type;Zinc-finger double domain;C2H2-type zinc finger;Zinc finger, C2H2
Fcan01_22110_PA	orthomcl0000063	3.11969	4	24	0	0	4	123	4	3	0	1	1	3	sp|C9JN71|ZN878_HUMAN Zinc finger protein 878 OS=Homo sapiens GN=ZNF878 PE=3 SV=2	tr|G7PZG4|G7PZG4_MACFA Putative uncharacterized protein (Fragment) OS=Macaca fascicularis GN=EGM_09298 PE=4 SV=1	IPR007087	Zinc-finger double domain;C2H2-type zinc finger;Zinc finger, C2H2
Fcan01_20862_PA	orthomcl0000063	3.11969	4	24	0	0	4	123	4	3	0	1	1	3	sp|Q8JZL0|ZN467_MOUSE Zinc finger protein 467 OS=Mus musculus GN=Znf467 PE=1 SV=1	tr|A0A0D6E1Q0|A0A0D6E1Q0_PLADU PRDM7/9B OS=Platynereis dumerilii GN=9b PE=2 SV=1	IPR007087	C2H2-type zinc finger;Zinc finger, C2H2;Zinc-finger double domain
Fcan01_20846_PA	orthomcl0000063	3.11969	4	24	0	0	4	123	4	3	0	1	1	3	sp|Q80V63|PRDM4_MOUSE PR domain zinc finger protein 4 OS=Mus musculus GN=Prdm4 PE=2 SV=2	tr|Q16ST9|Q16ST9_AEDAE AAEL010501-PA OS=Aedes aegypti GN=AAEL010501 PE=4 SV=1	-	Zinc-finger double domain;C2H2-type zinc finger
Fcan01_20819_PA	orthomcl0000063	3.11969	4	24	0	0	4	123	4	3	0	1	1	3	sp|Q8BIQ3|ZNF2_MOUSE Zinc finger protein 2 OS=Mus musculus GN=Znf2 PE=2 SV=1	tr|A0A0F8BL91|A0A0F8BL91_LARCR Zinc finger protein 665 OS=Larimichthys crocea GN=EH28_00329 PE=4 SV=1	IPR007087	Zinc finger, C2H2;Zinc-finger double domain;C2H2-type zinc finger
Fcan01_20302_PA	orthomcl0000063	3.11969	4	24	0	0	4	123	4	3	0	1	1	3	sp|Q9NW07|ZN358_HUMAN Zinc finger protein 358 OS=Homo sapiens GN=ZNF358 PE=1 SV=2	tr|Q08128|Q08128_ONCVO DNA binding protein (Fragment) OS=Onchocerca volvulus GN=OvZf1 PE=4 SV=1	IPR007087;IPR022755	Zinc finger, C2H2;C2H2-type zinc finger;Zinc finger, double-stranded RNA binding;Zinc-finger double domain
Fcan01_20300_PA	orthomcl0000063	3.11969	4	24	0	0	4	123	4	3	0	1	1	3	sp|Q9NW07|ZN358_HUMAN Zinc finger protein 358 OS=Homo sapiens GN=ZNF358 PE=1 SV=2	tr|Q08128|Q08128_ONCVO DNA binding protein (Fragment) OS=Onchocerca volvulus GN=OvZf1 PE=4 SV=1	IPR007087	C2H2-type zinc finger;Zinc-finger double domain;Zinc finger, C2H2
Fcan01_20271_PA	orthomcl0000063	3.11969	4	24	0	0	4	123	4	3	0	1	1	3	sp|Q14584|ZN266_HUMAN Zinc finger protein 266 OS=Homo sapiens GN=ZNF266 PE=1 SV=2	tr|A0A0F8BL91|A0A0F8BL91_LARCR Zinc finger protein 665 OS=Larimichthys crocea GN=EH28_00329 PE=4 SV=1	IPR007087	Zinc finger, C2H2;C2H2-type zinc finger;Zinc-finger double domain
Fcan01_20188_PA	orthomcl0000063	3.11969	4	24	0	0	4	123	4	3	0	1	1	3	sp|Q8BIQ3|ZNF2_MOUSE Zinc finger protein 2 OS=Mus musculus GN=Znf2 PE=2 SV=1	tr|H9GYB9|H9GYB9_DANRE Uncharacterized protein OS=Danio rerio PE=4 SV=1	IPR007087	Zinc-finger double domain;Zinc finger, C2H2;C2H2-type zinc finger
Fcan01_20185_PA	orthomcl0000063	3.11969	4	24	0	0	4	123	4	3	0	1	1	3	sp|Q4R6C2|ZN383_MACFA Zinc finger protein 383 OS=Macaca fascicularis GN=ZNF383 PE=2 SV=1	tr|A0A0F8ARA7|A0A0F8ARA7_LARCR Zinc finger protein 235 OS=Larimichthys crocea GN=EH28_00457 PE=4 SV=1	IPR007087	C2H2-type zinc finger;Zinc finger, C2H2
Fcan01_20184_PA	orthomcl0000063	3.11969	4	24	0	0	4	123	4	3	0	1	1	3	sp|P10076|ZFP26_MOUSE Zinc finger protein 26 OS=Mus musculus GN=Zfp26 PE=2 SV=2	tr|J9JWR5|J9JWR5_ACYPI Uncharacterized protein OS=Acyrthosiphon pisum GN=LOC100160246 PE=4 SV=2	IPR007087	C2H2-type zinc finger;Zinc-finger double domain;C2H2 type zinc-finger (2 copies);Zinc finger, C2H2
Fcan01_20183_PA	orthomcl0000063	3.11969	4	24	0	0	4	123	4	3	0	1	1	3	sp|P10076|ZFP26_MOUSE Zinc finger protein 26 OS=Mus musculus GN=Zfp26 PE=2 SV=2	tr|H9IWQ3|H9IWQ3_BOMMO Uncharacterized protein OS=Bombyx mori GN=LOC101737758 PE=4 SV=1	IPR007087	C2H2-type zinc finger;Zinc finger, C2H2;Zinc-finger double domain
Fcan01_20182_PA	orthomcl0000063	3.11969	4	24	0	0	4	123	4	3	0	1	1	3	sp|Q6IV72|ZN425_HUMAN Zinc finger protein 425 OS=Homo sapiens GN=ZNF425 PE=1 SV=1	tr|A0A087XGI1|A0A087XGI1_POEFO Uncharacterized protein OS=Poecilia formosa PE=4 SV=2	IPR007087	C2H2-type zinc finger;Zinc finger, C2H2;Zinc-finger double domain
Fcan01_20173_PA	orthomcl0000063	3.11969	4	24	0	0	4	123	4	3	0	1	1	3	sp|Q9NQX1|PRDM5_HUMAN PR domain zinc finger protein 5 OS=Homo sapiens GN=PRDM5 PE=1 SV=2	tr|W5K1F5|W5K1F5_ASTMX Uncharacterized protein OS=Astyanax mexicanus GN=ZNF596 PE=4 SV=1	IPR008598	Zinc-finger double domain;C2H2-type zinc finger;Drought induced 19 protein-like, zinc-binding domain
Fcan01_20172_PA	orthomcl0000063	3.11969	4	24	0	0	4	123	4	3	0	1	1	3	sp|Q96PE6|ZIM3_HUMAN Zinc finger imprinted 3 OS=Homo sapiens GN=ZIM3 PE=2 SV=1	tr|J9KS30|J9KS30_ACYPI Uncharacterized protein OS=Acyrthosiphon pisum PE=4 SV=2	IPR008598;IPR007087	Drought induced 19 protein-like, zinc-binding domain;Zinc finger, C2H2;Zinc-finger double domain
Fcan01_20171_PA	orthomcl0000063	3.11969	4	24	0	0	4	123	4	3	0	1	1	3	sp|P18747|ZO28_XENLA Oocyte zinc finger protein XlCOF28 (Fragment) OS=Xenopus laevis PE=3 SV=1	tr|R7V818|R7V818_CAPTE Uncharacterized protein OS=Capitella teleta GN=CAPTEDRAFT_135345 PE=4 SV=1	IPR007087	Zinc-finger double domain;C2H2-type zinc finger;Zinc finger, C2H2
Fcan01_20170_PA	orthomcl0000063	3.11969	4	24	0	0	4	123	4	3	0	1	1	3	sp|Q92010|ZBT14_CHICK Zinc finger and BTB domain-containing protein 14 OS=Gallus gallus GN=ZBTB14 PE=2 SV=1	tr|V5IET3|V5IET3_IXORI Putative regulation of transcription OS=Ixodes ricinus PE=2 SV=1	-	Zinc-finger double domain;C2H2-type zinc finger
Fcan01_20169_PA	orthomcl0000063	3.11969	4	24	0	0	4	123	4	3	0	1	1	3	sp|Q7TSH9|ZN184_MOUSE Zinc finger protein 184 OS=Mus musculus GN=Zfp184 PE=2 SV=1	tr|M4B047|M4B047_XIPMA Uncharacterized protein OS=Xiphophorus maculatus PE=4 SV=1	IPR007087	C2H2-type zinc finger;Zinc finger, C2H2
Fcan01_20168_PA	orthomcl0000063	3.11969	4	24	0	0	4	123	4	3	0	1	1	3	sp|Q9H7X3|ZN696_HUMAN Zinc finger protein 696 OS=Homo sapiens GN=ZNF696 PE=2 SV=2	tr|A0A0D9R9T2|A0A0D9R9T2_CHLSB Uncharacterized protein OS=Chlorocebus sabaeus GN=ZNF696 PE=4 SV=1	IPR007087	Zinc-finger double domain;Zinc finger, C2H2
Fcan01_20167_PA	orthomcl0000063	3.11969	4	24	0	0	4	123	4	3	0	1	1	3	sp|Q08DG8|ZN135_BOVIN Zinc finger protein 135 OS=Bos taurus GN=ZNF135 PE=2 SV=1	tr|E7FDC4|E7FDC4_DANRE Uncharacterized protein OS=Danio rerio GN=znf994 PE=4 SV=1	IPR007087	C2H2-type zinc finger;Zinc finger, C2H2;Zinc-finger double domain
Fcan01_20166_PA	orthomcl0000063	3.11969	4	24	0	0	4	123	4	3	0	1	1	3	sp|A8MXY4|ZNF99_HUMAN Zinc finger protein 99 OS=Homo sapiens GN=ZNF99 PE=2 SV=3	tr|A0A087T5M5|A0A087T5M5_9ARAC Zinc finger protein 84 (Fragment) OS=Stegodyphus mimosarum GN=X975_27098 PE=4 SV=1	IPR007087	C2H2-type zinc finger;Zinc-finger double domain;Zinc finger, C2H2
Fcan01_20165_PA	orthomcl0000063	3.11969	4	24	0	0	4	123	4	3	0	1	1	3	sp|Q6P5C7|ZN728_MOUSE Zinc finger protein 728 OS=Mus musculus GN=Znf728 PE=2 SV=1	tr|A0A087XPZ4|A0A087XPZ4_POEFO Uncharacterized protein OS=Poecilia formosa PE=4 SV=2	IPR007087	C2H2-type zinc finger;Zinc finger, C2H2
Fcan01_20163_PA	orthomcl0000063	3.11969	4	24	0	0	4	123	4	3	0	1	1	3	sp|P10076|ZFP26_MOUSE Zinc finger protein 26 OS=Mus musculus GN=Zfp26 PE=2 SV=2	tr|A0A0F8BL91|A0A0F8BL91_LARCR Zinc finger protein 665 OS=Larimichthys crocea GN=EH28_00329 PE=4 SV=1	IPR007087	Zinc finger, C2H2;C2H2-type zinc finger;Zinc-finger double domain
Fcan01_20161_PA	orthomcl0000063	3.11969	4	24	0	0	4	123	4	3	0	1	1	3	sp|Q68EA5|ZNF57_HUMAN Zinc finger protein 57 OS=Homo sapiens GN=ZNF57 PE=2 SV=3	tr|H2RT18|H2RT18_TAKRU Uncharacterized protein (Fragment) OS=Takifugu rubripes PE=4 SV=1	IPR007087	Zinc-finger double domain;Zinc finger, C2H2;C2H2-type zinc finger
Fcan01_20160_PA	orthomcl0000063	3.11969	4	24	0	0	4	123	4	3	0	1	1	3	sp|Q6P5C7|ZN728_MOUSE Zinc finger protein 728 OS=Mus musculus GN=Znf728 PE=2 SV=1	tr|L8IG21|L8IG21_9CETA Zinc finger protein 26 (Fragment) OS=Bos mutus GN=M91_14053 PE=4 SV=1	IPR007087	Zinc-finger double domain;Zinc finger, C2H2;C2H2-type zinc finger
Fcan01_20159_PA	orthomcl0000063	3.11969	4	24	0	0	4	123	4	3	0	1	1	3	sp|P18729|ZG57_XENLA Gastrula zinc finger protein XlCGF57.1 (Fragment) OS=Xenopus laevis PE=3 SV=1	tr|H2ZC07|H2ZC07_CIOSA Uncharacterized protein OS=Ciona savignyi PE=4 SV=1	IPR007087	Zinc-finger double domain;C2H2-type zinc finger;Zinc finger, C2H2
Fcan01_20156_PA	orthomcl0000063	3.11969	4	24	0	0	4	123	4	3	0	1	1	3	sp|Q5X0L4|AGUA_LEGPL Putative agmatine deiminase OS=Legionella pneumophila (strain Lens) GN=aguA PE=3 SV=1	tr|A0A0B5HNV1|A0A0B5HNV1_9ACTN Peptidyl-arginine deiminase OS=Streptomyces vietnamensis GN=SVTN_04430 PE=4 SV=1	IPR007466	Peptidyl-arginine deiminase, Porphyromonas-type;Zinc-finger double domain;C2H2-type zinc finger
Fcan01_20155_PA	orthomcl0000063	3.11969	4	24	0	0	4	123	4	3	0	1	1	3	sp|Q9UEG4|ZN629_HUMAN Zinc finger protein 629 OS=Homo sapiens GN=ZNF629 PE=1 SV=2	tr|A0A087XHS3|A0A087XHS3_POEFO Uncharacterized protein OS=Poecilia formosa PE=4 SV=2	IPR007087	Zinc-finger double domain;Zinc finger, C2H2;C2H2-type zinc finger
Fcan01_20154_PA	orthomcl0000063	3.11969	4	24	0	0	4	123	4	3	0	1	1	3	sp|Q96PE6|ZIM3_HUMAN Zinc finger imprinted 3 OS=Homo sapiens GN=ZIM3 PE=2 SV=1	tr|A0A0F8BL91|A0A0F8BL91_LARCR Zinc finger protein 665 OS=Larimichthys crocea GN=EH28_00329 PE=4 SV=1	IPR007087	Zinc-finger double domain;C2H2-type zinc finger;Zinc finger, C2H2
Fcan01_20152_PA	orthomcl0000063	3.11969	4	24	0	0	4	123	4	3	0	1	1	3	sp|P10076|ZFP26_MOUSE Zinc finger protein 26 OS=Mus musculus GN=Zfp26 PE=2 SV=2	tr|A0A0F8BL91|A0A0F8BL91_LARCR Zinc finger protein 665 OS=Larimichthys crocea GN=EH28_00329 PE=4 SV=1	IPR007087	Zinc finger, C2H2;Zinc-finger double domain;C2H2-type zinc finger
Fcan01_20149_PA	orthomcl0000063	3.11969	4	24	0	0	4	123	4	3	0	1	1	3	sp|Q96PQ6|ZN317_HUMAN Zinc finger protein 317 OS=Homo sapiens GN=ZNF317 PE=1 SV=2	tr|A0A087TKC4|A0A087TKC4_9ARAC Zinc finger protein 84 (Fragment) OS=Stegodyphus mimosarum GN=X975_08653 PE=4 SV=1	IPR007087	Zinc-finger double domain;C2H2-type zinc finger;Zinc finger, C2H2
Fcan01_20130_PA	orthomcl0000063	3.11969	4	24	0	0	4	123	4	3	0	1	1	3	sp|Q5JVG2|ZN484_HUMAN Zinc finger protein 484 OS=Homo sapiens GN=ZNF484 PE=1 SV=1	tr|A0A060XGL8|A0A060XGL8_ONCMY Oncorhynchus mykiss genomic scaffold, scaffold_1089 OS=Oncorhynchus mykiss GN=GSONMT00010079001 PE=4 SV=1	IPR007087	C2H2-type zinc finger;Zinc finger, C2H2
Fcan01_20128_PA	orthomcl0000063	3.11969	4	24	0	0	4	123	4	3	0	1	1	3	sp|Q96H86|ZN764_HUMAN Zinc finger protein 764 OS=Homo sapiens GN=ZNF764 PE=2 SV=2	tr|K8F398|K8F398_9CHLO PREDICTED: similar to Zinc finger protein 271 (Zinc finger protein 7) (HZF7) (Zinc finger protein ZNFphex133) (Epstein-Barr virus-induced zinc finger protein) (ZNF-EB) (CT-ZFP48) (Zinc finger protein) OS=Bathycoccus prasinos GN=Bathy04g02570 PE=4 SV=1	IPR007087	Zinc finger, C2H2;Zinc-finger double domain
Fcan01_20125_PA	orthomcl0000063	3.11969	4	24	0	0	4	123	4	3	0	1	1	3	sp|Q6IV72|ZN425_HUMAN Zinc finger protein 425 OS=Homo sapiens GN=ZNF425 PE=1 SV=1	tr|R7V818|R7V818_CAPTE Uncharacterized protein OS=Capitella teleta GN=CAPTEDRAFT_135345 PE=4 SV=1	IPR007087	Zinc-finger double domain;C2H2-type zinc finger;Zinc finger, C2H2
Fcan01_20075_PA	orthomcl0000063	3.11969	4	24	0	0	4	123	4	3	0	1	1	3	sp|Q8BIQ3|ZNF2_MOUSE Zinc finger protein 2 OS=Mus musculus GN=Znf2 PE=2 SV=1	tr|K1PPH7|K1PPH7_CRAGI Histone-lysine N-methyltransferase PRDM9 OS=Crassostrea gigas GN=CGI_10013102 PE=4 SV=1	IPR007087	Zinc-finger double domain;Zinc finger, C2H2;C2H2-type zinc finger
Fcan01_20073_PA	orthomcl0000063	3.11969	4	24	0	0	4	123	4	3	0	1	1	3	sp|Q8WV37|ZN480_HUMAN Zinc finger protein 480 OS=Homo sapiens GN=ZNF480 PE=1 SV=2	tr|A0A095A3J3|A0A095A3J3_SCHHA Zinc finger protein 271 OS=Schistosoma haematobium GN=MS3_08609 PE=4 SV=1	IPR007087	Zinc-finger double domain;C2H2-type zinc finger;Zinc finger, C2H2
Fcan01_20000_PA	orthomcl0000063	3.11969	4	24	0	0	4	123	4	3	0	1	1	3	sp|Q05481|ZNF91_HUMAN Zinc finger protein 91 OS=Homo sapiens GN=ZNF91 PE=2 SV=2	tr|A0A087UCN6|A0A087UCN6_9ARAC Zinc finger protein 658 (Fragment) OS=Stegodyphus mimosarum GN=X975_17589 PE=4 SV=1	IPR007087	Zinc-finger double domain;C2H2-type zinc finger;Zinc finger, C2H2
Fcan01_19995_PA	orthomcl0000063	3.11969	4	24	0	0	4	123	4	3	0	1	1	3	sp|A7MBI1|ZFP69_BOVIN Zinc finger protein ZFP69 OS=Bos taurus GN=ZFP69 PE=2 SV=1	tr|L8IG21|L8IG21_9CETA Zinc finger protein 26 (Fragment) OS=Bos mutus GN=M91_14053 PE=4 SV=1	-	C2H2-type zinc finger;Zinc-finger double domain;Zinc-finger of C2H2 type
Fcan01_19994_PA	orthomcl0000063	3.11969	4	24	0	0	4	123	4	3	0	1	1	3	sp|Q6ZNH5|ZN497_HUMAN Zinc finger protein 497 OS=Homo sapiens GN=ZNF497 PE=2 SV=2	tr|H2LRV1|H2LRV1_ORYLA Uncharacterized protein OS=Oryzias latipes PE=4 SV=1	IPR007087	Zinc finger, C2H2;Zinc-finger double domain;C2H2-type zinc finger
Fcan01_19929_PA	orthomcl0000063	3.11969	4	24	0	0	4	123	4	3	0	1	1	3	sp|Q14585|ZN345_HUMAN Zinc finger protein 345 OS=Homo sapiens GN=ZNF345 PE=2 SV=1	tr|H9FIV5|H9FIV5_MACMU Zinc finger protein 345 (Fragment) OS=Macaca mulatta GN=ZNF345 PE=2 SV=1	-	Zinc-finger double domain;C2H2-type zinc finger
Fcan01_19898_PA	orthomcl0000063	3.11969	4	24	0	0	4	123	4	3	0	1	1	3	sp|A6NNF4|ZN726_HUMAN Zinc finger protein 726 OS=Homo sapiens GN=ZNF726 PE=2 SV=4	tr|G8F220|G8F220_MACMU Zinc finger protein 626 (Fragment) OS=Macaca mulatta GN=EGK_21605 PE=4 SV=1	IPR007087	C2H2-type zinc finger;Zinc-finger double domain;Zinc finger, C2H2
Fcan01_19889_PA	orthomcl0000063	3.11969	4	24	0	0	4	123	4	3	0	1	1	3	sp|Q96PE6|ZIM3_HUMAN Zinc finger imprinted 3 OS=Homo sapiens GN=ZIM3 PE=2 SV=1	tr|Q6NTE1|Q6NTE1_HUMAN Zinc finger, imprinted 3 OS=Homo sapiens GN=ZIM3 PE=2 SV=1	IPR008598;IPR007087	Drought induced 19 protein-like, zinc-binding domain;Zinc finger, C2H2
Fcan01_19888_PA	orthomcl0000063	3.11969	4	24	0	0	4	123	4	3	0	1	1	3	sp|A8MXY4|ZNF99_HUMAN Zinc finger protein 99 OS=Homo sapiens GN=ZNF99 PE=2 SV=3	tr|I3IYZ8|I3IYZ8_ORENI Uncharacterized protein OS=Oreochromis niloticus PE=4 SV=1	IPR007087	Zinc-finger double domain;Zinc finger, C2H2;C2H2-type zinc finger
Fcan01_19885_PA	orthomcl0000063	3.11969	4	24	0	0	4	123	4	3	0	1	1	3	sp|Q5R7I8|ZNF19_PONAB Zinc finger protein 19 OS=Pongo abelii GN=ZNF19 PE=2 SV=1	tr|K1PPH7|K1PPH7_CRAGI Histone-lysine N-methyltransferase PRDM9 OS=Crassostrea gigas GN=CGI_10013102 PE=4 SV=1	IPR007087	Zinc-finger double domain;Zinc finger, C2H2
Fcan01_19883_PA	orthomcl0000063	3.11969	4	24	0	0	4	123	4	3	0	1	1	3	sp|P17030|ZNF25_HUMAN Zinc finger protein 25 OS=Homo sapiens GN=ZNF25 PE=2 SV=2	tr|X1WX70|X1WX70_ACYPI Uncharacterized protein OS=Acyrthosiphon pisum PE=4 SV=1	-	C2H2-type zinc finger;Zinc-finger double domain
Fcan01_19881_PA	orthomcl0000063	3.11969	4	24	0	0	4	123	4	3	0	1	1	3	sp|Q0VGE8|ZN816_HUMAN Zinc finger protein 816 OS=Homo sapiens GN=ZNF816 PE=2 SV=2	tr|L5L6U5|L5L6U5_PTEAL Zinc finger protein 729 OS=Pteropus alecto GN=PAL_GLEAN10006006 PE=4 SV=1	IPR007087	C2H2-type zinc finger;Zinc-finger double domain;Zinc finger, C2H2
Fcan01_19880_PA	orthomcl0000063	3.11969	4	24	0	0	4	123	4	3	0	1	1	3	sp|Q93560|BLMP1_CAEEL B lymphocyte-induced maturation protein 1 homolog OS=Caenorhabditis elegans GN=blmp-1 PE=1 SV=1	tr|A0A034WJR2|A0A034WJR2_BACDO Zinc finger protein 192 (Fragment) OS=Bactrocera dorsalis GN=ZN192 PE=4 SV=1	-	Zinc-finger double domain
Fcan01_19878_PA	orthomcl0000063	3.11969	4	24	0	0	4	123	4	3	0	1	1	3	sp|Q13105|ZBT17_HUMAN Zinc finger and BTB domain-containing protein 17 OS=Homo sapiens GN=ZBTB17 PE=1 SV=3	tr|X1WX70|X1WX70_ACYPI Uncharacterized protein OS=Acyrthosiphon pisum PE=4 SV=1	IPR007087	Zinc-finger double domain;Zinc finger, C2H2
Fcan01_19872_PA	orthomcl0000063	3.11969	4	24	0	0	4	123	4	3	0	1	1	3	sp|Q9CXE0|PRDM5_MOUSE PR domain zinc finger protein 5 OS=Mus musculus GN=Prdm5 PE=2 SV=2	tr|L8IG21|L8IG21_9CETA Zinc finger protein 26 (Fragment) OS=Bos mutus GN=M91_14053 PE=4 SV=1	IPR007087	Zinc finger, C2H2;C2H2-type zinc finger
Fcan01_19870_PA	orthomcl0000063	3.11969	4	24	0	0	4	123	4	3	0	1	1	3	sp|Q8NEP9|ZN555_HUMAN Zinc finger protein 555 OS=Homo sapiens GN=ZNF555 PE=1 SV=4	tr|A0A087YHF7|A0A087YHF7_POEFO Uncharacterized protein OS=Poecilia formosa GN=ZNF585A (9 of 26) PE=4 SV=1	IPR007087	Zinc-finger double domain;Zinc finger, C2H2;C2H2-type zinc finger
Fcan01_19866_PA	orthomcl0000063	3.11969	4	24	0	0	4	123	4	3	0	1	1	3	sp|P18729|ZG57_XENLA Gastrula zinc finger protein XlCGF57.1 (Fragment) OS=Xenopus laevis PE=3 SV=1	tr|A0A087YHF7|A0A087YHF7_POEFO Uncharacterized protein OS=Poecilia formosa GN=ZNF585A (9 of 26) PE=4 SV=1	IPR007087	Zinc-finger double domain;C2H2-type zinc finger;Zinc finger, C2H2
Fcan01_19833_PA	orthomcl0000063	3.11969	4	24	0	0	4	123	4	3	0	1	1	3	sp|Q9NW07|ZN358_HUMAN Zinc finger protein 358 OS=Homo sapiens GN=ZNF358 PE=1 SV=2	tr|A0A091V011|A0A091V011_NIPNI Zinc finger protein 629 (Fragment) OS=Nipponia nippon GN=Y956_13826 PE=4 SV=1	IPR007087	C2H2-type zinc finger;Zinc finger, C2H2
Fcan01_19138_PA	orthomcl0000063	3.11969	4	24	0	0	4	123	4	3	0	1	1	3	sp|Q86WZ6|ZN227_HUMAN Zinc finger protein 227 OS=Homo sapiens GN=ZNF227 PE=1 SV=1	tr|J9JMS6|J9JMS6_ACYPI Uncharacterized protein OS=Acyrthosiphon pisum GN=LOC100160961 PE=4 SV=2	IPR007087	Zinc-finger double domain;Zinc finger, C2H2;C2H2-type zinc finger
Fcan01_19116_PA	orthomcl0000063	3.11969	4	24	0	0	4	123	4	3	0	1	1	3	sp|Q8NHY6|ZFP28_HUMAN Zinc finger protein 28 homolog OS=Homo sapiens GN=ZFP28 PE=1 SV=1	tr|K7B8P7|K7B8P7_PANTR Zinc finger protein 28 homolog OS=Pan troglodytes GN=ZFP28 PE=2 SV=1	IPR007087	C2H2-type zinc finger;Zinc finger, C2H2
Fcan01_18015_PA	orthomcl0000063	3.11969	4	24	0	0	4	123	4	3	0	1	1	3	sp|Q96JL9|ZN333_HUMAN Zinc finger protein 333 OS=Homo sapiens GN=ZNF333 PE=2 SV=3	tr|L8HQ87|L8HQ87_9CETA Zinc finger protein 182 (Fragment) OS=Bos mutus GN=M91_10049 PE=4 SV=1	IPR007087	Zinc finger, C2H2;Zinc-finger double domain;C2H2-type zinc finger
Fcan01_17914_PA	orthomcl0000063	3.11969	4	24	0	0	4	123	4	3	0	1	1	3	sp|Q96SE7|ZN347_HUMAN Zinc finger protein 347 OS=Homo sapiens GN=ZNF347 PE=1 SV=2	tr|H2SWY0|H2SWY0_TAKRU Uncharacterized protein (Fragment) OS=Takifugu rubripes PE=4 SV=1	IPR007087	C2H2 type zinc-finger (2 copies);Zinc-finger double domain;C2H2-type zinc finger;Zinc finger, C2H2
Fcan01_17901_PA	orthomcl0000063	3.11969	4	24	0	0	4	123	4	3	0	1	1	3	sp|P10076|ZFP26_MOUSE Zinc finger protein 26 OS=Mus musculus GN=Zfp26 PE=2 SV=2	tr|L8IG21|L8IG21_9CETA Zinc finger protein 26 (Fragment) OS=Bos mutus GN=M91_14053 PE=4 SV=1	IPR007087	Zinc finger, C2H2;C2H2-type zinc finger
Fcan01_17898_PA	orthomcl0000063	3.11969	4	24	0	0	4	123	4	3	0	1	1	3	sp|P10076|ZFP26_MOUSE Zinc finger protein 26 OS=Mus musculus GN=Zfp26 PE=2 SV=2	tr|G3H6F9|G3H6F9_CRIGR Zinc finger protein 26 OS=Cricetulus griseus GN=H671_4g13258 PE=4 SV=1	IPR007087	Zinc-finger double domain;Zinc finger, C2H2;C2H2-type zinc finger
Fcan01_17896_PA	orthomcl0000063	3.11969	4	24	0	0	4	123	4	3	0	1	1	3	sp|Q8BIQ3|ZNF2_MOUSE Zinc finger protein 2 OS=Mus musculus GN=Znf2 PE=2 SV=1	tr|L8IG21|L8IG21_9CETA Zinc finger protein 26 (Fragment) OS=Bos mutus GN=M91_14053 PE=4 SV=1	IPR007087	C2H2-type zinc finger;Zinc finger, C2H2
Fcan01_17895_PA	orthomcl0000063	3.11969	4	24	0	0	4	123	4	3	0	1	1	3	sp|P10076|ZFP26_MOUSE Zinc finger protein 26 OS=Mus musculus GN=Zfp26 PE=2 SV=2	tr|X1WX70|X1WX70_ACYPI Uncharacterized protein OS=Acyrthosiphon pisum PE=4 SV=1	-	Zinc-finger double domain;C2H2-type zinc finger
Fcan01_17893_PA	orthomcl0000063	3.11969	4	24	0	0	4	123	4	3	0	1	1	3	sp|Q9HCG1|ZN160_HUMAN Zinc finger protein 160 OS=Homo sapiens GN=ZNF160 PE=2 SV=3	tr|J9JWR5|J9JWR5_ACYPI Uncharacterized protein OS=Acyrthosiphon pisum GN=LOC100160246 PE=4 SV=2	IPR007087	Zinc-finger double domain;C2H2-type zinc finger;Zinc finger, C2H2
Fcan01_17892_PA	orthomcl0000063	3.11969	4	24	0	0	4	123	4	3	0	1	1	3	sp|Q96PE6|ZIM3_HUMAN Zinc finger imprinted 3 OS=Homo sapiens GN=ZIM3 PE=2 SV=1	tr|A0A087XJR5|A0A087XJR5_POEFO Uncharacterized protein OS=Poecilia formosa PE=4 SV=2	IPR007087	C2H2-type zinc finger;Zinc-finger double domain;Zinc finger, C2H2
Fcan01_17890_PA	orthomcl0000063	3.11969	4	24	0	0	4	123	4	3	0	1	1	3	sp|Q96PE6|ZIM3_HUMAN Zinc finger imprinted 3 OS=Homo sapiens GN=ZIM3 PE=2 SV=1	tr|A0A0G2KPN2|A0A0G2KPN2_DANRE Uncharacterized protein OS=Danio rerio PE=4 SV=1	IPR007087	C2H2-type zinc finger;Zinc-finger double domain;Zinc finger, C2H2
Fcan01_17889_PA	orthomcl0000063	3.11969	4	24	0	0	4	123	4	3	0	1	1	3	sp|Q3ZCX4|ZN568_HUMAN Zinc finger protein 568 OS=Homo sapiens GN=ZNF568 PE=2 SV=2	tr|A0A0D6E1Q0|A0A0D6E1Q0_PLADU PRDM7/9B OS=Platynereis dumerilii GN=9b PE=2 SV=1	IPR007087	Zinc-finger double domain;Zinc finger, C2H2
Fcan01_17888_PA	orthomcl0000063	3.11969	4	24	0	0	4	123	4	3	0	1	1	3	sp|Q9NQX1|PRDM5_HUMAN PR domain zinc finger protein 5 OS=Homo sapiens GN=PRDM5 PE=1 SV=2	tr|X1WX70|X1WX70_ACYPI Uncharacterized protein OS=Acyrthosiphon pisum PE=4 SV=1	IPR007087	Zinc-finger of C2H2 type;C2H2-type zinc finger;Zinc finger, C2H2
Fcan01_17887_PA	orthomcl0000063	3.11969	4	24	0	0	4	123	4	3	0	1	1	3	sp|Q9UC07|ZNF69_HUMAN Zinc finger protein 69 OS=Homo sapiens GN=ZNF69 PE=1 SV=2	tr|A7RIQ4|A7RIQ4_NEMVE Predicted protein (Fragment) OS=Nematostella vectensis GN=v1g82654 PE=4 SV=1	IPR007087	Zinc finger, C2H2;Zinc-finger double domain
Fcan01_17886_PA	orthomcl0000063	3.11969	4	24	0	0	4	123	4	3	0	1	1	3	sp|Q9UEG4|ZN629_HUMAN Zinc finger protein 629 OS=Homo sapiens GN=ZNF629 PE=1 SV=2	tr|L8IG21|L8IG21_9CETA Zinc finger protein 26 (Fragment) OS=Bos mutus GN=M91_14053 PE=4 SV=1	IPR007087	C2H2-type zinc finger;Zinc finger, C2H2;Zinc-finger double domain
Fcan01_17885_PA	orthomcl0000063	3.11969	4	24	0	0	4	123	4	3	0	1	1	3	sp|P18729|ZG57_XENLA Gastrula zinc finger protein XlCGF57.1 (Fragment) OS=Xenopus laevis PE=3 SV=1	tr|A7RIQ4|A7RIQ4_NEMVE Predicted protein (Fragment) OS=Nematostella vectensis GN=v1g82654 PE=4 SV=1	IPR007087	Zinc finger, C2H2;C2H2-type zinc finger;Zinc-finger double domain
Fcan01_17781_PA	orthomcl0000063	3.11969	4	24	0	0	4	123	4	3	0	1	1	3	sp|P10076|ZFP26_MOUSE Zinc finger protein 26 OS=Mus musculus GN=Zfp26 PE=2 SV=2	tr|L8IG21|L8IG21_9CETA Zinc finger protein 26 (Fragment) OS=Bos mutus GN=M91_14053 PE=4 SV=1	IPR007087	C2H2-type zinc finger;Zinc-finger double domain;Zinc finger, C2H2
Fcan01_17694_PA	orthomcl0000063	3.11969	4	24	0	0	4	123	4	3	0	1	1	3	sp|Q05481|ZNF91_HUMAN Zinc finger protein 91 OS=Homo sapiens GN=ZNF91 PE=2 SV=2	tr|I3IYZ8|I3IYZ8_ORENI Uncharacterized protein OS=Oreochromis niloticus PE=4 SV=1	IPR007087	Zinc-finger double domain;C2H2-type zinc finger;Zinc finger, C2H2
Fcan01_17693_PA	orthomcl0000063	3.11969	4	24	0	0	4	123	4	3	0	1	1	3	sp|P18729|ZG57_XENLA Gastrula zinc finger protein XlCGF57.1 (Fragment) OS=Xenopus laevis PE=3 SV=1	tr|L8IG21|L8IG21_9CETA Zinc finger protein 26 (Fragment) OS=Bos mutus GN=M91_14053 PE=4 SV=1	IPR008598;IPR007087	C2H2-type zinc finger;Drought induced 19 protein-like, zinc-binding domain;Zinc finger, C2H2
Fcan01_17692_PA	orthomcl0000063	3.11969	4	24	0	0	4	123	4	3	0	1	1	3	sp|P10076|ZFP26_MOUSE Zinc finger protein 26 OS=Mus musculus GN=Zfp26 PE=2 SV=2	tr|L8IG21|L8IG21_9CETA Zinc finger protein 26 (Fragment) OS=Bos mutus GN=M91_14053 PE=4 SV=1	IPR007087	Zinc-finger double domain;C2H2-type zinc finger;Zinc finger, C2H2
Fcan01_17691_PA	orthomcl0000063	3.11969	4	24	0	0	4	123	4	3	0	1	1	3	sp|A6NNF4|ZN726_HUMAN Zinc finger protein 726 OS=Homo sapiens GN=ZNF726 PE=2 SV=4	tr|H2LS48|H2LS48_ORYLA Uncharacterized protein OS=Oryzias latipes PE=4 SV=1	IPR007087	Zinc finger, C2H2;Zinc-finger double domain;C2H2-type zinc finger
Fcan01_17690_PA	orthomcl0000063	3.11969	4	24	0	0	4	123	4	3	0	1	1	3	sp|Q99MD8|MYNN_MOUSE Myoneurin OS=Mus musculus GN=Mynn PE=2 SV=2	tr|K8ER24|K8ER24_9CHLO PREDICTED: similar to Zinc finger protein 271 (Zinc finger protein 7) (HZF7) (Zinc finger protein ZNFphex133) (Epstein-Barr virus-induced zinc finger protein) (ZNF-EB) (CT-ZFP48) (Zinc finger protein) OS=Bathycoccus prasinos GN=Bathy18g01330 PE=4 SV=1	IPR007087	C2H2-type zinc finger;Zinc finger, C2H2
Fcan01_17689_PA	orthomcl0000063	3.11969	4	24	0	0	4	123	4	3	0	1	1	3	sp|Q6IV72|ZN425_HUMAN Zinc finger protein 425 OS=Homo sapiens GN=ZNF425 PE=1 SV=1	tr|X1WX70|X1WX70_ACYPI Uncharacterized protein OS=Acyrthosiphon pisum PE=4 SV=1	IPR007087	Zinc-finger double domain;Zinc finger, C2H2
Fcan01_17688_PA	orthomcl0000063	3.11969	4	24	0	0	4	123	4	3	0	1	1	3	sp|Q6ZN57|ZFP2_HUMAN Zinc finger protein 2 homolog OS=Homo sapiens GN=ZFP2 PE=1 SV=1	tr|X1WX70|X1WX70_ACYPI Uncharacterized protein OS=Acyrthosiphon pisum PE=4 SV=1	IPR007087	C2H2-type zinc finger;Zinc finger, C2H2
Fcan01_17687_PA	orthomcl0000063	3.11969	4	24	0	0	4	123	4	3	0	1	1	3	sp|Q02525|ZFP39_MOUSE Zinc finger protein 39 OS=Mus musculus GN=Zfp39 PE=2 SV=2	tr|A0A096LZ44|A0A096LZ44_POEFO Uncharacterized protein OS=Poecilia formosa GN=ZNF14 PE=4 SV=1	IPR007087	C2H2-type zinc finger;Zinc finger, C2H2
Fcan01_17686_PA	orthomcl0000063	3.11969	4	24	0	0	4	123	4	3	0	1	1	3	sp|P10076|ZFP26_MOUSE Zinc finger protein 26 OS=Mus musculus GN=Zfp26 PE=2 SV=2	tr|I3K987|I3K987_ORENI Uncharacterized protein OS=Oreochromis niloticus PE=4 SV=1	IPR007087	C2H2-type zinc finger;Zinc finger, C2H2;Zinc-finger double domain
Fcan01_17652_PA	orthomcl0000063	3.11969	4	24	0	0	4	123	4	3	0	1	1	3	sp|Q6P5C7|ZN728_MOUSE Zinc finger protein 728 OS=Mus musculus GN=Znf728 PE=2 SV=1	tr|X1WX70|X1WX70_ACYPI Uncharacterized protein OS=Acyrthosiphon pisum PE=4 SV=1	IPR007087	C2H2-type zinc finger;Zinc finger, C2H2;Zinc-finger double domain
Fcan01_17649_PA	orthomcl0000063	3.11969	4	24	0	0	4	123	4	3	0	1	1	3	sp|Q3SYV7|ZN345_BOVIN Zinc finger protein 345 OS=Bos taurus GN=ZNF345 PE=2 SV=1	tr|X1WDJ1|X1WDJ1_DANRE Uncharacterized protein OS=Danio rerio GN=znf1008 PE=4 SV=1	IPR007087	Zinc finger, C2H2;C2H2-type zinc finger;Zinc-finger double domain
Fcan01_17647_PA	orthomcl0000063	3.11969	4	24	0	0	4	123	4	3	0	1	1	3	sp|Q9ULJ3|ZBT21_HUMAN Zinc finger and BTB domain-containing protein 21 OS=Homo sapiens GN=ZBTB21 PE=1 SV=2	tr|B0WL35|B0WL35_CULQU Myoneurin OS=Culex quinquefasciatus GN=CpipJ_CPIJ008303 PE=4 SV=1	IPR007087	C2H2-type zinc finger;Zinc finger, C2H2
Fcan01_17646_PA	orthomcl0000063	3.11969	4	24	0	0	4	123	4	3	0	1	1	3	sp|Q05481|ZNF91_HUMAN Zinc finger protein 91 OS=Homo sapiens GN=ZNF91 PE=2 SV=2	tr|I3IYZ8|I3IYZ8_ORENI Uncharacterized protein OS=Oreochromis niloticus PE=4 SV=1	IPR007087	Zinc-finger double domain;Zinc finger, C2H2;C2H2-type zinc finger
Fcan01_17645_PA	orthomcl0000063	3.11969	4	24	0	0	4	123	4	3	0	1	1	3	sp|Q6P5C7|ZN728_MOUSE Zinc finger protein 728 OS=Mus musculus GN=Znf728 PE=2 SV=1	tr|A0A0F8ARA7|A0A0F8ARA7_LARCR Zinc finger protein 235 OS=Larimichthys crocea GN=EH28_00457 PE=4 SV=1	IPR007087	Zinc-finger double domain;Zinc finger, C2H2
Fcan01_17634_PA	orthomcl0000063	3.11969	4	24	0	0	4	123	4	3	0	1	1	3	sp|P10076|ZFP26_MOUSE Zinc finger protein 26 OS=Mus musculus GN=Zfp26 PE=2 SV=2	tr|A0A0F8BL91|A0A0F8BL91_LARCR Zinc finger protein 665 OS=Larimichthys crocea GN=EH28_00329 PE=4 SV=1	IPR007087	Zinc-finger double domain;Zinc finger, C2H2
Fcan01_17531_PA	orthomcl0000063	3.11969	4	24	0	0	4	123	4	3	0	1	1	3	sp|P18729|ZG57_XENLA Gastrula zinc finger protein XlCGF57.1 (Fragment) OS=Xenopus laevis PE=3 SV=1	tr|A0A091VWV8|A0A091VWV8_OPIHO Zinc finger protein 180 (Fragment) OS=Opisthocomus hoazin GN=N306_01851 PE=4 SV=1	IPR007087	Zinc-finger double domain;Zinc finger, C2H2;C2H2-type zinc finger
Fcan01_16807_PA	orthomcl0000063	3.11969	4	24	0	0	4	123	4	3	0	1	1	3	sp|Q8BIQ3|ZNF2_MOUSE Zinc finger protein 2 OS=Mus musculus GN=Znf2 PE=2 SV=1	tr|G8F220|G8F220_MACMU Zinc finger protein 626 (Fragment) OS=Macaca mulatta GN=EGK_21605 PE=4 SV=1	IPR007087	C2H2-type zinc finger;Zinc finger, C2H2
Fcan01_16709_PA	orthomcl0000063	3.11969	4	24	0	0	4	123	4	3	0	1	1	3	sp|Q8NB50|ZFP62_HUMAN Zinc finger protein 62 homolog OS=Homo sapiens GN=ZFP62 PE=2 SV=3	tr|J9JWR5|J9JWR5_ACYPI Uncharacterized protein OS=Acyrthosiphon pisum GN=LOC100160246 PE=4 SV=2	IPR007087	Zinc-finger of C2H2 type;C2H2-type zinc finger;Zinc-finger double domain;Zinc finger, C2H2
Fcan01_16340_PA	orthomcl0000063	3.11969	4	24	0	0	4	123	4	3	0	1	1	3	sp|A6QLU5|ZN184_BOVIN Zinc finger protein 184 OS=Bos taurus GN=ZNF184 PE=2 SV=1	tr|H2SWY5|H2SWY5_TAKRU Uncharacterized protein (Fragment) OS=Takifugu rubripes PE=4 SV=1	-	Zinc-finger double domain;C2H2-type zinc finger
Fcan01_16242_PA	orthomcl0000063	3.11969	4	24	0	0	4	123	4	3	0	1	1	3	sp|Q8N4W9|ZN808_HUMAN Zinc finger protein 808 OS=Homo sapiens GN=ZNF808 PE=2 SV=2	tr|L8IG21|L8IG21_9CETA Zinc finger protein 26 (Fragment) OS=Bos mutus GN=M91_14053 PE=4 SV=1	IPR007087	Zinc finger, C2H2;Zinc-finger double domain;C2H2-type zinc finger
Fcan01_15659_PA	orthomcl0000063	3.11969	4	24	0	0	4	123	4	3	0	1	1	3	sp|Q9UEG4|ZN629_HUMAN Zinc finger protein 629 OS=Homo sapiens GN=ZNF629 PE=1 SV=2	tr|A7SCX8|A7SCX8_NEMVE Predicted protein (Fragment) OS=Nematostella vectensis GN=v1g113856 PE=4 SV=1	-	Zinc-finger double domain;C2H2-type zinc finger
Fcan01_13276_PA	orthomcl0000063	3.11969	4	24	0	0	4	123	4	3	0	1	1	3	sp|Q292R5|KEN_DROPS Transcription factor Ken OS=Drosophila pseudoobscura pseudoobscura GN=ken PE=3 SV=2	tr|Q17FB2|Q17FB2_AEDAE AAEL003484-PA OS=Aedes aegypti GN=AAEL003484 PE=4 SV=1	-	-
Fcan01_11716_PA	orthomcl0000063	3.11969	4	24	0	0	4	123	4	3	0	1	1	3	sp|Q6ZMW2|ZN782_HUMAN Zinc finger protein 782 OS=Homo sapiens GN=ZNF782 PE=2 SV=1	tr|M7APZ9|M7APZ9_CHEMY Zinc finger protein 84 OS=Chelonia mydas GN=UY3_16237 PE=4 SV=1	IPR007087	C2H2-type zinc finger;Zinc finger, C2H2;Zinc-finger double domain
Fcan01_11117_PA	orthomcl0000063	3.11969	4	24	0	0	4	123	4	3	0	1	1	3	sp|Q6ZMW2|ZN782_HUMAN Zinc finger protein 782 OS=Homo sapiens GN=ZNF782 PE=2 SV=1	tr|A0A0G2L2G9|A0A0G2L2G9_DANRE Uncharacterized protein OS=Danio rerio PE=4 SV=1	IPR001126;IPR007087	C2H2-type zinc finger;DNA-repair protein, UmuC-like;Zinc finger, C2H2
Fcan01_09003_PA	orthomcl0000063	3.11969	4	24	0	0	4	123	4	3	0	1	1	3	sp|Q5RC79|ZFP1_PONAB Zinc finger protein 1 homolog OS=Pongo abelii GN=ZFP1 PE=2 SV=1	tr|W6UC21|W6UC21_ECHGR Zinc finger protein 600 OS=Echinococcus granulosus GN=EGR_07031 PE=4 SV=1	IPR007087	Zinc finger, C2H2
Fcan01_08836_PA	orthomcl0000063	3.11969	4	24	0	0	4	123	4	3	0	1	1	3	sp|Q8TC21|ZN596_HUMAN Zinc finger protein 596 OS=Homo sapiens GN=ZNF596 PE=2 SV=2	tr|K8ERI4|K8ERI4_9CHLO PREDICTED: similar to Zinc finger protein 271 (Zinc finger protein 7) (HZF7) (Zinc finger protein ZNFphex133) (Epstein-Barr virus-induced zinc finger protein) (ZNF-EB) (CT-ZFP48) (Zinc finger protein) OS=Bathycoccus prasinos GN=Bathy17g00740 PE=4 SV=1	IPR007087	Zinc finger, C2H2;Zinc-finger double domain;C2H2-type zinc finger
Fcan01_00228_PA	orthomcl0000063	3.11969	4	24	0	0	4	123	4	3	0	1	1	3	sp|Q7TNU6|ZN250_MOUSE Zinc finger protein 250 OS=Mus musculus GN=Znf250 PE=2 SV=1	tr|F1NIR7|F1NIR7_CHICK Uncharacterized protein (Fragment) OS=Gallus gallus PE=4 SV=2	IPR007087	Zinc-finger double domain;C2H2-type zinc finger;Zinc finger, C2H2
Fcan01_28033_PA	orthomcl0000065	3.0706	1	2	0	0	0	116	1	28	1	15	1	1	-	tr|T1IIH4|T1IIH4_STRMM Uncharacterized protein OS=Strigamia maritima PE=4 SV=1	-	-
Fcan01_27309_PA	orthomcl0000065	3.0706	1	2	0	0	0	116	1	28	1	15	1	1	-	-	-	-
Fcan01_26987_PA	orthomcl0000065	3.0706	1	2	0	0	0	116	1	28	1	15	1	1	-	tr|A0A091B989|A0A091B989_9GAMM Uncharacterized protein OS=Arenimonas oryziterrae DSM 21050 = YC6267 GN=N789_03695 PE=4 SV=1	IPR004255	O-acyltransferase, WSD1, N-terminal
Fcan01_26878_PA	orthomcl0000065	3.0706	1	2	0	0	0	116	1	28	1	15	1	1	sp|P9WKB1|Y3087_MYCTU Putative diacyglycerol O-acyltransferase Rv3087 OS=Mycobacterium tuberculosis (strain ATCC 25618 / H37Rv) GN=Rv3087 PE=1 SV=1	tr|W0SIM3|W0SIM3_9RHOO WS/DGAT/MGAT acyltransferase OS=Sulfuritalea hydrogenivorans sk43H GN=SUTH_02604 PE=4 SV=1	-	-
Fcan01_26650_PA	orthomcl0000065	3.0706	1	2	0	0	0	116	1	28	1	15	1	1	sp|P9WKB9|Y1760_MYCTU Putative diacyglycerol O-acyltransferase Rv1760 OS=Mycobacterium tuberculosis (strain ATCC 25618 / H37Rv) GN=Rv1760 PE=1 SV=1	tr|K0HZ01|K0HZ01_9BURK Diacylglycerol O-acyltransferase OS=Acidovorax sp. KKS102 GN=C380_02490 PE=4 SV=1	IPR004255	O-acyltransferase, WSD1, N-terminal
Fcan01_26649_PA	orthomcl0000065	3.0706	1	2	0	0	0	116	1	28	1	15	1	1	sp|P9WKB7|Y221_MYCTU Putative diacyglycerol O-acyltransferase Rv0221 OS=Mycobacterium tuberculosis (strain ATCC 25618 / H37Rv) GN=Rv0221 PE=1 SV=1	tr|A0A093B4M2|A0A093B4M2_9PSEU Diacylglycerol O-acyltransferase OS=Amycolatopsis lurida NRRL 2430 GN=BB31_28965 PE=4 SV=1	IPR004255	O-acyltransferase, WSD1, N-terminal
Fcan01_26641_PA	orthomcl0000065	3.0706	1	2	0	0	0	116	1	28	1	15	1	1	sp|P9WKB7|Y221_MYCTU Putative diacyglycerol O-acyltransferase Rv0221 OS=Mycobacterium tuberculosis (strain ATCC 25618 / H37Rv) GN=Rv0221 PE=1 SV=1	tr|Q124V7|Q124V7_POLSJ Diacylglycerol O-acyltransferase OS=Polaromonas sp. (strain JS666 / ATCC BAA-500) GN=Bpro_4042 PE=4 SV=1	IPR004255	O-acyltransferase, WSD1, N-terminal
Fcan01_26128_PA	orthomcl0000065	3.0706	1	2	0	0	0	116	1	28	1	15	1	1	sp|P9WKC1|Y1425_MYCTU Putative diacyglycerol O-acyltransferase Rv1425 OS=Mycobacterium tuberculosis (strain ATCC 25618 / H37Rv) GN=Rv1425 PE=1 SV=1	tr|A7S4N5|A7S4N5_NEMVE Predicted protein OS=Nematostella vectensis GN=v1g206749 PE=4 SV=1	-	-
Fcan01_26118_PA	orthomcl0000065	3.0706	1	2	0	0	0	116	1	28	1	15	1	1	sp|Q8GGG1|WSD_ACIAD O-acyltransferase WSD OS=Acinetobacter baylyi (strain ATCC 33305 / BD413 / ADP1) GN=wax-dgaT PE=1 SV=1	tr|A0A0D1L7S8|A0A0D1L7S8_9MYCO Diacylglycerol O-acyltransferase OS=Mycobacterium llatzerense GN=TL10_10665 PE=3 SV=1	-	0
Fcan01_26022_PA	orthomcl0000065	3.0706	1	2	0	0	0	116	1	28	1	15	1	1	sp|P9WKB7|Y221_MYCTU Putative diacyglycerol O-acyltransferase Rv0221 OS=Mycobacterium tuberculosis (strain ATCC 25618 / H37Rv) GN=Rv0221 PE=1 SV=1	tr|A7S4N5|A7S4N5_NEMVE Predicted protein OS=Nematostella vectensis GN=v1g206749 PE=4 SV=1	IPR004255	O-acyltransferase, WSD1, N-terminal
Fcan01_26021_PA	orthomcl0000065	3.0706	1	2	0	0	0	116	1	28	1	15	1	1	sp|P9WKB7|Y221_MYCTU Putative diacyglycerol O-acyltransferase Rv0221 OS=Mycobacterium tuberculosis (strain ATCC 25618 / H37Rv) GN=Rv0221 PE=1 SV=1	tr|A0A0A0K092|A0A0A0K092_9MICO Diacylglycerol O-acyltransferase OS=Knoellia aerolata DSM 18566 GN=N801_05840 PE=3 SV=1	IPR004255	O-acyltransferase, WSD1, N-terminal
Fcan01_25578_PA	orthomcl0000065	3.0706	1	2	0	0	0	116	1	28	1	15	1	1	sp|P9WKB9|Y1760_MYCTU Putative diacyglycerol O-acyltransferase Rv1760 OS=Mycobacterium tuberculosis (strain ATCC 25618 / H37Rv) GN=Rv1760 PE=1 SV=1	tr|W0RL79|W0RL79_9BACT Acyltransferase, WS/DGAT/MGAT OS=Gemmatimonadetes bacterium KBS708 GN=J421_4297 PE=4 SV=1	-	0
Fcan01_25195_PA	orthomcl0000065	3.0706	1	2	0	0	0	116	1	28	1	15	1	1	sp|P9WKC8|TGS1_MYCTO Probable diacyglycerol O-acyltransferase tgs1 OS=Mycobacterium tuberculosis (strain CDC 1551 / Oshkosh) GN=tgs1 PE=2 SV=1	tr|F5XLI7|F5XLI7_MICPN Diacylglycerol O-acyltransferase OS=Microlunatus phosphovorus (strain ATCC 700054 / DSM 10555 / JCM 9379 / NBRC 101784 / NCIMB 13414 / VKM Ac-1990 / NM-1) GN=MLP_32390 PE=3 SV=1	-	0
Fcan01_25190_PA	orthomcl0000065	3.0706	1	2	0	0	0	116	1	28	1	15	1	1	sp|P9WKB9|Y1760_MYCTU Putative diacyglycerol O-acyltransferase Rv1760 OS=Mycobacterium tuberculosis (strain ATCC 25618 / H37Rv) GN=Rv1760 PE=1 SV=1	tr|F5XLI7|F5XLI7_MICPN Diacylglycerol O-acyltransferase OS=Microlunatus phosphovorus (strain ATCC 700054 / DSM 10555 / JCM 9379 / NBRC 101784 / NCIMB 13414 / VKM Ac-1990 / NM-1) GN=MLP_32390 PE=3 SV=1	-	-
Fcan01_25189_PA	orthomcl0000065	3.0706	1	2	0	0	0	116	1	28	1	15	1	1	sp|P0A651|Y3154_MYCBO Putative diacyglycerol O-acyltransferase Mb3154c OS=Mycobacterium bovis (strain ATCC BAA-935 / AF2122/97) GN=Mb3154c PE=3 SV=1	tr|T1J8F7|T1J8F7_STRMM Uncharacterized protein OS=Strigamia maritima PE=4 SV=1	-	-
Fcan01_25186_PA	orthomcl0000065	3.0706	1	2	0	0	0	116	1	28	1	15	1	1	sp|P9WKB9|Y1760_MYCTU Putative diacyglycerol O-acyltransferase Rv1760 OS=Mycobacterium tuberculosis (strain ATCC 25618 / H37Rv) GN=Rv1760 PE=1 SV=1	tr|H6RC41|H6RC41_NOCCG Diacylglycerol O-acyltransferase OS=Nocardia cyriacigeorgica (strain GUH-2) GN=NOCYR_1791 PE=3 SV=1	-	-
Fcan01_25013_PA	orthomcl0000065	3.0706	1	2	0	0	0	116	1	28	1	15	1	1	sp|Q8GGG1|WSD_ACIAD O-acyltransferase WSD OS=Acinetobacter baylyi (strain ATCC 33305 / BD413 / ADP1) GN=wax-dgaT PE=1 SV=1	tr|A7S8H4|A7S8H4_NEMVE Predicted protein OS=Nematostella vectensis GN=v1g208411 PE=4 SV=1	IPR004255	O-acyltransferase, WSD1, N-terminal
Fcan01_24367_PA	orthomcl0000065	3.0706	1	2	0	0	0	116	1	28	1	15	1	1	sp|P9WKA7|Y3480_MYCTU Putative diacyglycerol O-acyltransferase Rv3480c OS=Mycobacterium tuberculosis (strain ATCC 25618 / H37Rv) GN=Rv3480c PE=1 SV=1	tr|F5XLI7|F5XLI7_MICPN Diacylglycerol O-acyltransferase OS=Microlunatus phosphovorus (strain ATCC 700054 / DSM 10555 / JCM 9379 / NBRC 101784 / NCIMB 13414 / VKM Ac-1990 / NM-1) GN=MLP_32390 PE=3 SV=1	-	-
Fcan01_24366_PA	orthomcl0000065	3.0706	1	2	0	0	0	116	1	28	1	15	1	1	sp|P67209|Y3115_MYCBO Putative diacyglycerol O-acyltransferase Mb3115 OS=Mycobacterium bovis (strain ATCC BAA-935 / AF2122/97) GN=Mb3115 PE=3 SV=1	tr|Q2SN08|Q2SN08_HAHCH Non-ribosomal peptide synthetase modules and related protein OS=Hahella chejuensis (strain KCTC 2396) GN=HCH_01086 PE=4 SV=1	-	-
Fcan01_24115_PA	orthomcl0000065	3.0706	1	2	0	0	0	116	1	28	1	15	1	1	sp|P9WKC1|Y1425_MYCTU Putative diacyglycerol O-acyltransferase Rv1425 OS=Mycobacterium tuberculosis (strain ATCC 25618 / H37Rv) GN=Rv1425 PE=1 SV=1	tr|A0A0F7DYG7|A0A0F7DYG7_MYXFU Wax ester synthase/diacylglycerol acyltransferase OS=Myxococcus fulvus 124B02 GN=MFUL124B02_06580 PE=4 SV=1	IPR001242	Condensation domain
Fcan01_22521_PA	orthomcl0000065	3.0706	1	2	0	0	0	116	1	28	1	15	1	1	sp|P9WKB7|Y221_MYCTU Putative diacyglycerol O-acyltransferase Rv0221 OS=Mycobacterium tuberculosis (strain ATCC 25618 / H37Rv) GN=Rv0221 PE=1 SV=1	tr|A7S7Y9|A7S7Y9_NEMVE Predicted protein OS=Nematostella vectensis GN=v1g243468 PE=4 SV=1	-	-
Fcan01_22208_PA	orthomcl0000065	3.0706	1	2	0	0	0	116	1	28	1	15	1	1	sp|P9WKB8|Y1760_MYCTO Putative diacyglycerol O-acyltransferase MT1809 OS=Mycobacterium tuberculosis (strain CDC 1551 / Oshkosh) GN=MT1809 PE=3 SV=1	tr|T1IGV4|T1IGV4_STRMM Uncharacterized protein OS=Strigamia maritima PE=4 SV=1	IPR004255	O-acyltransferase, WSD1, N-terminal
Fcan01_22101_PA	orthomcl0000065	3.0706	1	2	0	0	0	116	1	28	1	15	1	1	-	tr|I0HZ36|I0HZ36_CALAS Putative wax ester synthase/diacylglycerol acyltransferase OS=Caldilinea aerophila (strain DSM 14535 / JCM 11387 / NBRC 104270 / STL-6-O1) GN=CLDAP_02340 PE=4 SV=1	-	-
Fcan01_21748_PA	orthomcl0000065	3.0706	1	2	0	0	0	116	1	28	1	15	1	1	-	-	-	-
Fcan01_21460_PA	orthomcl0000065	3.0706	1	2	0	0	0	116	1	28	1	15	1	1	sp|P9WKB8|Y1760_MYCTO Putative diacyglycerol O-acyltransferase MT1809 OS=Mycobacterium tuberculosis (strain CDC 1551 / Oshkosh) GN=MT1809 PE=3 SV=1	tr|A7S4N5|A7S4N5_NEMVE Predicted protein OS=Nematostella vectensis GN=v1g206749 PE=4 SV=1	-	-
Fcan01_20639_PA	orthomcl0000065	3.0706	1	2	0	0	0	116	1	28	1	15	1	1	sp|Q8GGG1|WSD_ACIAD O-acyltransferase WSD OS=Acinetobacter baylyi (strain ATCC 33305 / BD413 / ADP1) GN=wax-dgaT PE=1 SV=1	tr|A1SH97|A1SH97_NOCSJ Diacylglycerol O-acyltransferase OS=Nocardioides sp. (strain BAA-499 / JS614) GN=Noca_1669 PE=4 SV=1	IPR004255	O-acyltransferase, WSD1, N-terminal
Fcan01_20616_PA	orthomcl0000065	3.0706	1	2	0	0	0	116	1	28	1	15	1	1	sp|P9WKC8|TGS1_MYCTO Probable diacyglycerol O-acyltransferase tgs1 OS=Mycobacterium tuberculosis (strain CDC 1551 / Oshkosh) GN=tgs1 PE=2 SV=1	tr|L7V525|L7V525_MYCL1 Diacylglycerol O-acyltransferase OS=Mycobacterium liflandii (strain 128FXT) GN=MULP_01639 PE=3 SV=1	-	-
Fcan01_20558_PA	orthomcl0000065	3.0706	1	2	0	0	0	116	1	28	1	15	1	1	-	tr|A7S8H4|A7S8H4_NEMVE Predicted protein OS=Nematostella vectensis GN=v1g208411 PE=4 SV=1	-	-
Fcan01_20082_PA	orthomcl0000065	3.0706	1	2	0	0	0	116	1	28	1	15	1	1	-	-	-	-
Fcan01_20081_PA	orthomcl0000065	3.0706	1	2	0	0	0	116	1	28	1	15	1	1	-	tr|A0A011RPF7|A0A011RPF7_9PROT Putative diacylglycerol O-acyltransferase tgs1 OS=Candidatus Accumulibacter sp. BA-94 GN=tgs1_1 PE=4 SV=1	IPR009721	O-acyltransferase, WSD1, C-terminal
Fcan01_20002_PA	orthomcl0000065	3.0706	1	2	0	0	0	116	1	28	1	15	1	1	-	tr|W7U9R7|W7U9R7_9STRA O-acyltransferase WSD1 OS=Nannochloropsis gaditana GN=Naga_100114g6 PE=4 SV=1	-	0
Fcan01_19817_PA	orthomcl0000065	3.0706	1	2	0	0	0	116	1	28	1	15	1	1	-	tr|A0A0A2WKE0|A0A0A2WKE0_9GAMM Diacylglycerol O-acyltransferase OS=Lysobacter dokdonensis DS-58 GN=LF41_814 PE=4 SV=1	-	-
Fcan01_18918_PA	orthomcl0000065	3.0706	1	2	0	0	0	116	1	28	1	15	1	1	sp|Q8GGG1|WSD_ACIAD O-acyltransferase WSD OS=Acinetobacter baylyi (strain ATCC 33305 / BD413 / ADP1) GN=wax-dgaT PE=1 SV=1	tr|Q1QE72|Q1QE72_PSYCK Diacylglycerol O-acyltransferase OS=Psychrobacter cryohalolentis (strain K5) GN=Pcryo_0247 PE=4 SV=1	-	-
Fcan01_17882_PA	orthomcl0000065	3.0706	1	2	0	0	0	116	1	28	1	15	1	1	sp|P9WKC8|TGS1_MYCTO Probable diacyglycerol O-acyltransferase tgs1 OS=Mycobacterium tuberculosis (strain CDC 1551 / Oshkosh) GN=tgs1 PE=2 SV=1	tr|A5UW30|A5UW30_ROSS1 Diacylglycerol O-acyltransferase OS=Roseiflexus sp. (strain RS-1) GN=RoseRS_2456 PE=4 SV=1	-	0
Fcan01_17773_PA	orthomcl0000065	3.0706	1	2	0	0	0	116	1	28	1	15	1	1	sp|P67207|Y2306_MYCBO Putative diacyglycerol O-acyltransferase Mb2306 OS=Mycobacterium bovis (strain ATCC BAA-935 / AF2122/97) GN=Mb2306 PE=3 SV=1	tr|R4Z3T4|R4Z3T4_9ACTN Diacylglycerol O-acyltransferase OS=Candidatus Microthrix parvicella RN1 GN=BN381_310062 PE=3 SV=1	IPR004255	O-acyltransferase, WSD1, N-terminal
Fcan01_17708_PA	orthomcl0000065	3.0706	1	2	0	0	0	116	1	28	1	15	1	1	sp|Q8GGG1|WSD_ACIAD O-acyltransferase WSD OS=Acinetobacter baylyi (strain ATCC 33305 / BD413 / ADP1) GN=wax-dgaT PE=1 SV=1	tr|Q826D7|Q826D7_STRAW Diacylglycerol O-acyltransferase OS=Streptomyces avermitilis (strain ATCC 31267 / DSM 46492 / JCM 5070 / NCIMB 12804 / NRRL 8165 / MA-4680) GN=tgs PE=3 SV=1	-	-
Fcan01_17700_PA	orthomcl0000065	3.0706	1	2	0	0	0	116	1	28	1	15	1	1	sp|P9WKB9|Y1760_MYCTU Putative diacyglycerol O-acyltransferase Rv1760 OS=Mycobacterium tuberculosis (strain ATCC 25618 / H37Rv) GN=Rv1760 PE=1 SV=1	tr|A0A086GSJ2|A0A086GSJ2_STRSC Diacylglycerol O-acyltransferase OS=Streptomyces scabiei GN=IQ62_25445 PE=3 SV=1	-	-
Fcan01_17622_PA	orthomcl0000065	3.0706	1	2	0	0	0	116	1	28	1	15	1	1	sp|P67205|Y919_MYCBO Putative diacyglycerol O-acyltransferase Mb0919 OS=Mycobacterium bovis (strain ATCC BAA-935 / AF2122/97) GN=Mb0919 PE=3 SV=1	tr|Q2SN08|Q2SN08_HAHCH Non-ribosomal peptide synthetase modules and related protein OS=Hahella chejuensis (strain KCTC 2396) GN=HCH_01086 PE=4 SV=1	IPR004255	O-acyltransferase, WSD1, N-terminal
Fcan01_17552_PA	orthomcl0000065	3.0706	1	2	0	0	0	116	1	28	1	15	1	1	sp|P9WKC1|Y1425_MYCTU Putative diacyglycerol O-acyltransferase Rv1425 OS=Mycobacterium tuberculosis (strain ATCC 25618 / H37Rv) GN=Rv1425 PE=1 SV=1	tr|T2GSQ8|T2GSQ8_MYCAV Diacylglycerol O-acyltransferase OS=Mycobacterium avium subsp. hominissuis TH135 GN=MAH_1957 PE=3 SV=1	IPR004255	O-acyltransferase, WSD1, N-terminal
Fcan01_16451_PA	orthomcl0000065	3.0706	1	2	0	0	0	116	1	28	1	15	1	1	sp|P9WKB8|Y1760_MYCTO Putative diacyglycerol O-acyltransferase MT1809 OS=Mycobacterium tuberculosis (strain CDC 1551 / Oshkosh) GN=MT1809 PE=3 SV=1	tr|W0SIM3|W0SIM3_9RHOO WS/DGAT/MGAT acyltransferase OS=Sulfuritalea hydrogenivorans sk43H GN=SUTH_02604 PE=4 SV=1	-	-
Fcan01_15966_PA	orthomcl0000065	3.0706	1	2	0	0	0	116	1	28	1	15	1	1	-	-	-	-
Fcan01_15928_PA	orthomcl0000065	3.0706	1	2	0	0	0	116	1	28	1	15	1	1	sp|P9WKC8|TGS1_MYCTO Probable diacyglycerol O-acyltransferase tgs1 OS=Mycobacterium tuberculosis (strain CDC 1551 / Oshkosh) GN=tgs1 PE=2 SV=1	tr|A0A023E1F5|A0A023E1F5_AERSA Putative acyltransferase OS=Aeromonas salmonicida subsp. masoucida NBRC 13784 GN=ASA01S_006_00040 PE=4 SV=1	IPR001128;IPR004255	Cytochrome P450;O-acyltransferase, WSD1, N-terminal
Fcan01_15856_PA	orthomcl0000065	3.0706	1	2	0	0	0	116	1	28	1	15	1	1	sp|P9WKB7|Y221_MYCTU Putative diacyglycerol O-acyltransferase Rv0221 OS=Mycobacterium tuberculosis (strain ATCC 25618 / H37Rv) GN=Rv0221 PE=1 SV=1	tr|A0A072ULV7|A0A072ULV7_MEDTR O-acyltransferase WSD1-like protein OS=Medicago truncatula GN=MTR_4g078413 PE=4 SV=1	-	-
Fcan01_15614_PA	orthomcl0000065	3.0706	1	2	0	0	0	116	1	28	1	15	1	1	sp|P0A651|Y3154_MYCBO Putative diacyglycerol O-acyltransferase Mb3154c OS=Mycobacterium bovis (strain ATCC BAA-935 / AF2122/97) GN=Mb3154c PE=3 SV=1	tr|G8RQA7|G8RQA7_MYCRN Diacylglycerol O-acyltransferase OS=Mycobacterium rhodesiae (strain NBB3) GN=MycrhN_5908 PE=3 SV=1	IPR004255	O-acyltransferase, WSD1, N-terminal
Fcan01_15579_PA	orthomcl0000065	3.0706	1	2	0	0	0	116	1	28	1	15	1	1	sp|P9WKB9|Y1760_MYCTU Putative diacyglycerol O-acyltransferase Rv1760 OS=Mycobacterium tuberculosis (strain ATCC 25618 / H37Rv) GN=Rv1760 PE=1 SV=1	tr|Q2RZM8|Q2RZM8_SALRD Uncharacterized protein family (UPF0089) OS=Salinibacter ruber (strain DSM 13855 / M31) GN=SRU_2506 PE=4 SV=1	IPR004255	O-acyltransferase, WSD1, N-terminal
Fcan01_15572_PA	orthomcl0000065	3.0706	1	2	0	0	0	116	1	28	1	15	1	1	sp|P67205|Y919_MYCBO Putative diacyglycerol O-acyltransferase Mb0919 OS=Mycobacterium bovis (strain ATCC BAA-935 / AF2122/97) GN=Mb0919 PE=3 SV=1	tr|W0SIM3|W0SIM3_9RHOO WS/DGAT/MGAT acyltransferase OS=Sulfuritalea hydrogenivorans sk43H GN=SUTH_02604 PE=4 SV=1	IPR004255	O-acyltransferase, WSD1, N-terminal
Fcan01_15536_PA	orthomcl0000065	3.0706	1	2	0	0	0	116	1	28	1	15	1	1	-	tr|T1IIH6|T1IIH6_STRMM Uncharacterized protein OS=Strigamia maritima PE=4 SV=1	-	-
Fcan01_15535_PA	orthomcl0000065	3.0706	1	2	0	0	0	116	1	28	1	15	1	1	sp|P9WKB8|Y1760_MYCTO Putative diacyglycerol O-acyltransferase MT1809 OS=Mycobacterium tuberculosis (strain CDC 1551 / Oshkosh) GN=MT1809 PE=3 SV=1	tr|Q2SN08|Q2SN08_HAHCH Non-ribosomal peptide synthetase modules and related protein OS=Hahella chejuensis (strain KCTC 2396) GN=HCH_01086 PE=4 SV=1	IPR004255	O-acyltransferase, WSD1, N-terminal
Fcan01_15534_PA	orthomcl0000065	3.0706	1	2	0	0	0	116	1	28	1	15	1	1	sp|P67205|Y919_MYCBO Putative diacyglycerol O-acyltransferase Mb0919 OS=Mycobacterium bovis (strain ATCC BAA-935 / AF2122/97) GN=Mb0919 PE=3 SV=1	tr|Q2SN08|Q2SN08_HAHCH Non-ribosomal peptide synthetase modules and related protein OS=Hahella chejuensis (strain KCTC 2396) GN=HCH_01086 PE=4 SV=1	-	DDE superfamily endonuclease
Fcan01_15490_PA	orthomcl0000065	3.0706	1	2	0	0	0	116	1	28	1	15	1	1	sp|P9WKB9|Y1760_MYCTU Putative diacyglycerol O-acyltransferase Rv1760 OS=Mycobacterium tuberculosis (strain ATCC 25618 / H37Rv) GN=Rv1760 PE=1 SV=1	tr|U5EJ69|U5EJ69_NOCAS Diacylglycerol O-acyltransferase OS=Nocardia asteroides NBRC 15531 GN=NCAST_32_08800 PE=3 SV=1	IPR004255	O-acyltransferase, WSD1, N-terminal
Fcan01_15474_PA	orthomcl0000065	3.0706	1	2	0	0	0	116	1	28	1	15	1	1	sp|P9WKB8|Y1760_MYCTO Putative diacyglycerol O-acyltransferase MT1809 OS=Mycobacterium tuberculosis (strain CDC 1551 / Oshkosh) GN=MT1809 PE=3 SV=1	tr|A0A0F7DYG7|A0A0F7DYG7_MYXFU Wax ester synthase/diacylglycerol acyltransferase OS=Myxococcus fulvus 124B02 GN=MFUL124B02_06580 PE=4 SV=1	IPR004255	O-acyltransferase, WSD1, N-terminal
Fcan01_14863_PA	orthomcl0000065	3.0706	1	2	0	0	0	116	1	28	1	15	1	1	sp|P9WKC1|Y1425_MYCTU Putative diacyglycerol O-acyltransferase Rv1425 OS=Mycobacterium tuberculosis (strain ATCC 25618 / H37Rv) GN=Rv1425 PE=1 SV=1	tr|A1VT29|A1VT29_POLNA Diacylglycerol O-acyltransferase OS=Polaromonas naphthalenivorans (strain CJ2) GN=Pnap_3510 PE=4 SV=1	-	-
Fcan01_14862_PA	orthomcl0000065	3.0706	1	2	0	0	0	116	1	28	1	15	1	1	sp|Q8GGG1|WSD_ACIAD O-acyltransferase WSD OS=Acinetobacter baylyi (strain ATCC 33305 / BD413 / ADP1) GN=wax-dgaT PE=1 SV=1	tr|A0A011RPF7|A0A011RPF7_9PROT Putative diacylglycerol O-acyltransferase tgs1 OS=Candidatus Accumulibacter sp. BA-94 GN=tgs1_1 PE=4 SV=1	-	-
Fcan01_14628_PA	orthomcl0000065	3.0706	1	2	0	0	0	116	1	28	1	15	1	1	sp|Q8GGG1|WSD_ACIAD O-acyltransferase WSD OS=Acinetobacter baylyi (strain ATCC 33305 / BD413 / ADP1) GN=wax-dgaT PE=1 SV=1	tr|A7S4N5|A7S4N5_NEMVE Predicted protein OS=Nematostella vectensis GN=v1g206749 PE=4 SV=1	IPR009721	O-acyltransferase, WSD1, C-terminal
Fcan01_13841_PA	orthomcl0000065	3.0706	1	2	0	0	0	116	1	28	1	15	1	1	sp|P67211|Y3761_MYCBO Putative diacyglycerol O-acyltransferase Mb3761c OS=Mycobacterium bovis (strain ATCC BAA-935 / AF2122/97) GN=Mb3761c PE=3 SV=1	tr|A7S7Y9|A7S7Y9_NEMVE Predicted protein OS=Nematostella vectensis GN=v1g243468 PE=4 SV=1	-	-
Fcan01_13559_PA	orthomcl0000065	3.0706	1	2	0	0	0	116	1	28	1	15	1	1	sp|P67205|Y919_MYCBO Putative diacyglycerol O-acyltransferase Mb0919 OS=Mycobacterium bovis (strain ATCC BAA-935 / AF2122/97) GN=Mb0919 PE=3 SV=1	tr|F3NJS7|F3NJS7_9ACTN Diacylglycerol O-acyltransferase OS=Streptomyces griseoaurantiacus M045 GN=SGM_3391 PE=3 SV=1	IPR004255	O-acyltransferase, WSD1, N-terminal
Fcan01_13345_PA	orthomcl0000065	3.0706	1	2	0	0	0	116	1	28	1	15	1	1	sp|P9WKC1|Y1425_MYCTU Putative diacyglycerol O-acyltransferase Rv1425 OS=Mycobacterium tuberculosis (strain ATCC 25618 / H37Rv) GN=Rv1425 PE=1 SV=1	tr|A7S4N5|A7S4N5_NEMVE Predicted protein OS=Nematostella vectensis GN=v1g206749 PE=4 SV=1	IPR004255	O-acyltransferase, WSD1, N-terminal
Fcan01_11536_PA	orthomcl0000065	3.0706	1	2	0	0	0	116	1	28	1	15	1	1	sp|P9WKB1|Y3087_MYCTU Putative diacyglycerol O-acyltransferase Rv3087 OS=Mycobacterium tuberculosis (strain ATCC 25618 / H37Rv) GN=Rv3087 PE=1 SV=1	tr|A0A091BBF8|A0A091BBF8_9GAMM Uncharacterized protein OS=Arenimonas malthae CC-JY-1 GN=N790_00925 PE=4 SV=1	IPR004255	O-acyltransferase, WSD1, N-terminal
Fcan01_11084_PA	orthomcl0000065	3.0706	1	2	0	0	0	116	1	28	1	15	1	1	sp|P67211|Y3761_MYCBO Putative diacyglycerol O-acyltransferase Mb3761c OS=Mycobacterium bovis (strain ATCC BAA-935 / AF2122/97) GN=Mb3761c PE=3 SV=1	tr|A0A091BJ46|A0A091BJ46_9GAMM Uncharacterized protein OS=Arenimonas composti TR7-09 = DSM 18010 GN=P873_00350 PE=4 SV=1	IPR004255	O-acyltransferase, WSD1, N-terminal
Fcan01_10024_PA	orthomcl0000065	3.0706	1	2	0	0	0	116	1	28	1	15	1	1	-	tr|A7S4N5|A7S4N5_NEMVE Predicted protein OS=Nematostella vectensis GN=v1g206749 PE=4 SV=1	-	-
Fcan01_09906_PA	orthomcl0000065	3.0706	1	2	0	0	0	116	1	28	1	15	1	1	sp|Q8GGG1|WSD_ACIAD O-acyltransferase WSD OS=Acinetobacter baylyi (strain ATCC 33305 / BD413 / ADP1) GN=wax-dgaT PE=1 SV=1	tr|A7S8H4|A7S8H4_NEMVE Predicted protein OS=Nematostella vectensis GN=v1g208411 PE=4 SV=1	IPR009721;IPR004255	O-acyltransferase, WSD1, C-terminal;O-acyltransferase, WSD1, N-terminal
Fcan01_09880_PA	orthomcl0000065	3.0706	1	2	0	0	0	116	1	28	1	15	1	1	sp|P9WKB8|Y1760_MYCTO Putative diacyglycerol O-acyltransferase MT1809 OS=Mycobacterium tuberculosis (strain CDC 1551 / Oshkosh) GN=MT1809 PE=3 SV=1	tr|A7S7Y9|A7S7Y9_NEMVE Predicted protein OS=Nematostella vectensis GN=v1g243468 PE=4 SV=1	-	-
Fcan01_09875_PA	orthomcl0000065	3.0706	1	2	0	0	0	116	1	28	1	15	1	1	sp|P9WKC8|TGS1_MYCTO Probable diacyglycerol O-acyltransferase tgs1 OS=Mycobacterium tuberculosis (strain CDC 1551 / Oshkosh) GN=tgs1 PE=2 SV=1	tr|A7S4N5|A7S4N5_NEMVE Predicted protein OS=Nematostella vectensis GN=v1g206749 PE=4 SV=1	IPR004255	O-acyltransferase, WSD1, N-terminal
Fcan01_09793_PA	orthomcl0000065	3.0706	1	2	0	0	0	116	1	28	1	15	1	1	-	tr|A0A0A9X525|A0A0A9X525_LYGHE Putative diacylglycerol O-acyltransferase Rv0221/MT0231 OS=Lygus hesperus GN=CM83_79139 PE=4 SV=1	-	-
Fcan01_09146_PA	orthomcl0000065	3.0706	1	2	0	0	0	116	1	28	1	15	1	1	sp|P9WKC8|TGS1_MYCTO Probable diacyglycerol O-acyltransferase tgs1 OS=Mycobacterium tuberculosis (strain CDC 1551 / Oshkosh) GN=tgs1 PE=2 SV=1	tr|A7S4N5|A7S4N5_NEMVE Predicted protein OS=Nematostella vectensis GN=v1g206749 PE=4 SV=1	-	-
Fcan01_07647_PA	orthomcl0000065	3.0706	1	2	0	0	0	116	1	28	1	15	1	1	sp|P0A651|Y3154_MYCBO Putative diacyglycerol O-acyltransferase Mb3154c OS=Mycobacterium bovis (strain ATCC BAA-935 / AF2122/97) GN=Mb3154c PE=3 SV=1	tr|A7S7Y9|A7S7Y9_NEMVE Predicted protein OS=Nematostella vectensis GN=v1g243468 PE=4 SV=1	IPR009721	O-acyltransferase, WSD1, C-terminal
Fcan01_06930_PA	orthomcl0000065	3.0706	1	2	0	0	0	116	1	28	1	15	1	1	sp|P9WKB8|Y1760_MYCTO Putative diacyglycerol O-acyltransferase MT1809 OS=Mycobacterium tuberculosis (strain CDC 1551 / Oshkosh) GN=MT1809 PE=3 SV=1	tr|W0RL79|W0RL79_9BACT Acyltransferase, WS/DGAT/MGAT OS=Gemmatimonadetes bacterium KBS708 GN=J421_4297 PE=4 SV=1	IPR004255	O-acyltransferase, WSD1, N-terminal
Fcan01_06884_PA	orthomcl0000065	3.0706	1	2	0	0	0	116	1	28	1	15	1	1	sp|B7JW74|CLPX_CYAP8 ATP-dependent Clp protease ATP-binding subunit ClpX OS=Cyanothece sp. (strain PCC 8801) GN=clpX PE=3 SV=1	tr|A7S8H4|A7S8H4_NEMVE Predicted protein OS=Nematostella vectensis GN=v1g208411 PE=4 SV=1	-	-
Fcan01_06882_PA	orthomcl0000065	3.0706	1	2	0	0	0	116	1	28	1	15	1	1	sp|P67209|Y3115_MYCBO Putative diacyglycerol O-acyltransferase Mb3115 OS=Mycobacterium bovis (strain ATCC BAA-935 / AF2122/97) GN=Mb3115 PE=3 SV=1	tr|A7NLS0|A7NLS0_ROSCS Acyltransferase WS/DGAT/MGAT family protein OS=Roseiflexus castenholzii (strain DSM 13941 / HLO8) GN=Rcas_2386 PE=4 SV=1	IPR009721	O-acyltransferase, WSD1, C-terminal
Fcan01_06630_PA	orthomcl0000065	3.0706	1	2	0	0	0	116	1	28	1	15	1	1	sp|P9WKB7|Y221_MYCTU Putative diacyglycerol O-acyltransferase Rv0221 OS=Mycobacterium tuberculosis (strain ATCC 25618 / H37Rv) GN=Rv0221 PE=1 SV=1	tr|A0A0F5NAP5|A0A0F5NAP5_9MYCO Diacylglycerol O-acyltransferase OS=Mycobacterium nebraskense GN=WU83_16500 PE=3 SV=1	IPR004255	O-acyltransferase, WSD1, N-terminal
Fcan01_06627_PA	orthomcl0000065	3.0706	1	2	0	0	0	116	1	28	1	15	1	1	sp|P67207|Y2306_MYCBO Putative diacyglycerol O-acyltransferase Mb2306 OS=Mycobacterium bovis (strain ATCC BAA-935 / AF2122/97) GN=Mb2306 PE=3 SV=1	tr|A7S8H4|A7S8H4_NEMVE Predicted protein OS=Nematostella vectensis GN=v1g208411 PE=4 SV=1	IPR004255	O-acyltransferase, WSD1, N-terminal
Fcan01_06358_PA	orthomcl0000065	3.0706	1	2	0	0	0	116	1	28	1	15	1	1	sp|P9WKC8|TGS1_MYCTO Probable diacyglycerol O-acyltransferase tgs1 OS=Mycobacterium tuberculosis (strain CDC 1551 / Oshkosh) GN=tgs1 PE=2 SV=1	tr|A0A087UBD0|A0A087UBD0_9ARAC Putative diacylglycerol O-acyltransferase Rv2484c/MT2557 (Fragment) OS=Stegodyphus mimosarum GN=X975_16158 PE=4 SV=1	IPR004255	O-acyltransferase, WSD1, N-terminal
Fcan01_06356_PA	orthomcl0000065	3.0706	1	2	0	0	0	116	1	28	1	15	1	1	sp|P9WKC8|TGS1_MYCTO Probable diacyglycerol O-acyltransferase tgs1 OS=Mycobacterium tuberculosis (strain CDC 1551 / Oshkosh) GN=tgs1 PE=2 SV=1	tr|T1IGV4|T1IGV4_STRMM Uncharacterized protein OS=Strigamia maritima PE=4 SV=1	-	-
Fcan01_05549_PA	orthomcl0000065	3.0706	1	2	0	0	0	116	1	28	1	15	1	1	sp|Q8GGG1|WSD_ACIAD O-acyltransferase WSD OS=Acinetobacter baylyi (strain ATCC 33305 / BD413 / ADP1) GN=wax-dgaT PE=1 SV=1	tr|A7S8H4|A7S8H4_NEMVE Predicted protein OS=Nematostella vectensis GN=v1g208411 PE=4 SV=1	IPR004255	O-acyltransferase, WSD1, N-terminal
Fcan01_05534_PA	orthomcl0000065	3.0706	1	2	0	0	0	116	1	28	1	15	1	1	sp|P67211|Y3761_MYCBO Putative diacyglycerol O-acyltransferase Mb3761c OS=Mycobacterium bovis (strain ATCC BAA-935 / AF2122/97) GN=Mb3761c PE=3 SV=1	tr|A0A084T122|A0A084T122_9DELT Diacylglycerol O-acyltransferase OS=Cystobacter violaceus Cb vi76 GN=Q664_03015 PE=4 SV=1	IPR009721	O-acyltransferase, WSD1, C-terminal
Fcan01_05498_PA	orthomcl0000065	3.0706	1	2	0	0	0	116	1	28	1	15	1	1	sp|P9WKC8|TGS1_MYCTO Probable diacyglycerol O-acyltransferase tgs1 OS=Mycobacterium tuberculosis (strain CDC 1551 / Oshkosh) GN=tgs1 PE=2 SV=1	tr|A0A091BJ46|A0A091BJ46_9GAMM Uncharacterized protein OS=Arenimonas composti TR7-09 = DSM 18010 GN=P873_00350 PE=4 SV=1	IPR004255;IPR009721	O-acyltransferase, WSD1, N-terminal;O-acyltransferase, WSD1, C-terminal
Fcan01_05413_PA	orthomcl0000065	3.0706	1	2	0	0	0	116	1	28	1	15	1	1	-	tr|F1WNW0|F1WNW0_MORCA Diacylglycerol O-acyltransferase OS=Moraxella catarrhalis 12P80B1 GN=E9O_04364 PE=4 SV=1	-	-
Fcan01_05392_PA	orthomcl0000065	3.0706	1	2	0	0	0	116	1	28	1	15	1	1	sp|P9WKC1|Y1425_MYCTU Putative diacyglycerol O-acyltransferase Rv1425 OS=Mycobacterium tuberculosis (strain ATCC 25618 / H37Rv) GN=Rv1425 PE=1 SV=1	tr|A0A0A7CPI1|A0A0A7CPI1_9STRA Secreted protein OS=Achlya hypogyna PE=4 SV=1	-	-
Fcan01_04944_PA	orthomcl0000065	3.0706	1	2	0	0	0	116	1	28	1	15	1	1	sp|P0A651|Y3154_MYCBO Putative diacyglycerol O-acyltransferase Mb3154c OS=Mycobacterium bovis (strain ATCC BAA-935 / AF2122/97) GN=Mb3154c PE=3 SV=1	tr|I0RSR4|I0RSR4_MYCXE Diacylglycerol O-acyltransferase OS=Mycobacterium xenopi RIVM700367 GN=MXEN_09274 PE=3 SV=1	IPR004255	O-acyltransferase, WSD1, N-terminal
Fcan01_04905_PA	orthomcl0000065	3.0706	1	2	0	0	0	116	1	28	1	15	1	1	sp|P67211|Y3761_MYCBO Putative diacyglycerol O-acyltransferase Mb3761c OS=Mycobacterium bovis (strain ATCC BAA-935 / AF2122/97) GN=Mb3761c PE=3 SV=1	tr|A4T0S4|A4T0S4_MYCGI Diacylglycerol O-acyltransferase OS=Mycobacterium gilvum (strain PYR-GCK) GN=Mflv_0349 PE=3 SV=1	IPR004255	O-acyltransferase, WSD1, N-terminal
Fcan01_04769_PA	orthomcl0000065	3.0706	1	2	0	0	0	116	1	28	1	15	1	1	sp|P0A651|Y3154_MYCBO Putative diacyglycerol O-acyltransferase Mb3154c OS=Mycobacterium bovis (strain ATCC BAA-935 / AF2122/97) GN=Mb3154c PE=3 SV=1	tr|A7S4N5|A7S4N5_NEMVE Predicted protein OS=Nematostella vectensis GN=v1g206749 PE=4 SV=1	IPR004255	O-acyltransferase, WSD1, N-terminal
Fcan01_04765_PA	orthomcl0000065	3.0706	1	2	0	0	0	116	1	28	1	15	1	1	sp|Q5UQI3|CP51_MIMIV Probable lanosterol 14-alpha demethylase OS=Acanthamoeba polyphaga mimivirus GN=MIMI_L808 PE=3 SV=1	tr|L7RBR2|L7RBR2_9VIRU Cytochrome P450 fused to 2OG-Fe(II) oxygenase domain OS=Acanthamoeba polyphaga moumouvirus GN=Moumou_00081 PE=4 SV=1	IPR004255;IPR001128	O-acyltransferase, WSD1, N-terminal;Cytochrome P450
Fcan01_04693_PA	orthomcl0000065	3.0706	1	2	0	0	0	116	1	28	1	15	1	1	sp|P0A651|Y3154_MYCBO Putative diacyglycerol O-acyltransferase Mb3154c OS=Mycobacterium bovis (strain ATCC BAA-935 / AF2122/97) GN=Mb3154c PE=3 SV=1	tr|A7S8H4|A7S8H4_NEMVE Predicted protein OS=Nematostella vectensis GN=v1g208411 PE=4 SV=1	-	-
Fcan01_04691_PA	orthomcl0000065	3.0706	1	2	0	0	0	116	1	28	1	15	1	1	-	tr|A0A0A9YGT8|A0A0A9YGT8_LYGHE Putative diacylglycerol O-acyltransferase Rv0221/MT0231 (Fragment) OS=Lygus hesperus GN=CM83_79138 PE=4 SV=1	-	-
Fcan01_04665_PA	orthomcl0000065	3.0706	1	2	0	0	0	116	1	28	1	15	1	1	-	tr|A7S8H4|A7S8H4_NEMVE Predicted protein OS=Nematostella vectensis GN=v1g208411 PE=4 SV=1	-	-
Fcan01_04293_PA	orthomcl0000065	3.0706	1	2	0	0	0	116	1	28	1	15	1	1	-	tr|Q027N2|Q027N2_SOLUE Diacylglycerol O-acyltransferase OS=Solibacter usitatus (strain Ellin6076) GN=Acid_1785 PE=4 SV=1	IPR010828	Alcohol acetyltransferase
Fcan01_04082_PA	orthomcl0000065	3.0706	1	2	0	0	0	116	1	28	1	15	1	1	sp|P9WKB9|Y1760_MYCTU Putative diacyglycerol O-acyltransferase Rv1760 OS=Mycobacterium tuberculosis (strain ATCC 25618 / H37Rv) GN=Rv1760 PE=1 SV=1	tr|A7S8H4|A7S8H4_NEMVE Predicted protein OS=Nematostella vectensis GN=v1g208411 PE=4 SV=1	IPR009721;IPR004255	O-acyltransferase, WSD1, C-terminal;O-acyltransferase, WSD1, N-terminal
Fcan01_03102_PA	orthomcl0000065	3.0706	1	2	0	0	0	116	1	28	1	15	1	1	-	tr|A7S4N5|A7S4N5_NEMVE Predicted protein OS=Nematostella vectensis GN=v1g206749 PE=4 SV=1	-	-
Fcan01_02215_PA	orthomcl0000065	3.0706	1	2	0	0	0	116	1	28	1	15	1	1	sp|P9WKC8|TGS1_MYCTO Probable diacyglycerol O-acyltransferase tgs1 OS=Mycobacterium tuberculosis (strain CDC 1551 / Oshkosh) GN=tgs1 PE=2 SV=1	tr|E3HYM6|E3HYM6_RHOVT Acyltransferase, WS/DGAT/MGAT OS=Rhodomicrobium vannielii (strain ATCC 17100 / ATH 3.1.1 / DSM 162 / LMG 4299) GN=Rvan_0485 PE=4 SV=1	IPR004255	O-acyltransferase, WSD1, N-terminal
Fcan01_01647_PA	orthomcl0000065	3.0706	1	2	0	0	0	116	1	28	1	15	1	1	-	tr|W0RL79|W0RL79_9BACT Acyltransferase, WS/DGAT/MGAT OS=Gemmatimonadetes bacterium KBS708 GN=J421_4297 PE=4 SV=1	-	-
Fcan01_01096_PA	orthomcl0000065	3.0706	1	2	0	0	0	116	1	28	1	15	1	1	-	tr|A7NLM3|A7NLM3_ROSCS Acyltransferase WS/DGAT/MGAT family protein OS=Roseiflexus castenholzii (strain DSM 13941 / HLO8) GN=Rcas_2331 PE=4 SV=1	-	-
Fcan01_01060_PA	orthomcl0000065	3.0706	1	2	0	0	0	116	1	28	1	15	1	1	sp|P9WKC8|TGS1_MYCTO Probable diacyglycerol O-acyltransferase tgs1 OS=Mycobacterium tuberculosis (strain CDC 1551 / Oshkosh) GN=tgs1 PE=2 SV=1	tr|A7S8H4|A7S8H4_NEMVE Predicted protein OS=Nematostella vectensis GN=v1g208411 PE=4 SV=1	IPR009721;IPR004255	O-acyltransferase, WSD1, C-terminal;O-acyltransferase, WSD1, N-terminal
Fcan01_01028_PA	orthomcl0000065	3.0706	1	2	0	0	0	116	1	28	1	15	1	1	-	tr|L9PDL8|L9PDL8_9BURK Putative diacylglycerol O-acyltransferase OS=Janthinobacterium sp. HH01 GN=Jab_2c09810 PE=4 SV=1	-	-
Fcan01_00914_PA	orthomcl0000065	3.0706	1	2	0	0	0	116	1	28	1	15	1	1	sp|P9WKA7|Y3480_MYCTU Putative diacyglycerol O-acyltransferase Rv3480c OS=Mycobacterium tuberculosis (strain ATCC 25618 / H37Rv) GN=Rv3480c PE=1 SV=1	tr|J9INR6|J9INR6_9SPIT Diacylglycerol O-acyltransferase OS=Oxytricha trifallax GN=OXYTRI_19102 PE=4 SV=1	IPR004255;IPR009721	O-acyltransferase, WSD1, N-terminal;O-acyltransferase, WSD1, C-terminal
Fcan01_00888_PA	orthomcl0000065	3.0706	1	2	0	0	0	116	1	28	1	15	1	1	sp|Q8GGG1|WSD_ACIAD O-acyltransferase WSD OS=Acinetobacter baylyi (strain ATCC 33305 / BD413 / ADP1) GN=wax-dgaT PE=1 SV=1	tr|L9PDL8|L9PDL8_9BURK Putative diacylglycerol O-acyltransferase OS=Janthinobacterium sp. HH01 GN=Jab_2c09810 PE=4 SV=1	-	-
Fcan01_00887_PA	orthomcl0000065	3.0706	1	2	0	0	0	116	1	28	1	15	1	1	-	tr|A0A0A2WKE0|A0A0A2WKE0_9GAMM Diacylglycerol O-acyltransferase OS=Lysobacter dokdonensis DS-58 GN=LF41_814 PE=4 SV=1	IPR004255	O-acyltransferase, WSD1, N-terminal
Fcan01_00886_PA	orthomcl0000065	3.0706	1	2	0	0	0	116	1	28	1	15	1	1	sp|Q8GGG1|WSD_ACIAD O-acyltransferase WSD OS=Acinetobacter baylyi (strain ATCC 33305 / BD413 / ADP1) GN=wax-dgaT PE=1 SV=1	tr|A7S4N5|A7S4N5_NEMVE Predicted protein OS=Nematostella vectensis GN=v1g206749 PE=4 SV=1	IPR004255	O-acyltransferase, WSD1, N-terminal
Fcan01_00885_PA	orthomcl0000065	3.0706	1	2	0	0	0	116	1	28	1	15	1	1	sp|P67207|Y2306_MYCBO Putative diacyglycerol O-acyltransferase Mb2306 OS=Mycobacterium bovis (strain ATCC BAA-935 / AF2122/97) GN=Mb2306 PE=3 SV=1	tr|A7S4N5|A7S4N5_NEMVE Predicted protein OS=Nematostella vectensis GN=v1g206749 PE=4 SV=1	IPR004255	O-acyltransferase, WSD1, N-terminal
Fcan01_00884_PA	orthomcl0000065	3.0706	1	2	0	0	0	116	1	28	1	15	1	1	sp|Q8GGG1|WSD_ACIAD O-acyltransferase WSD OS=Acinetobacter baylyi (strain ATCC 33305 / BD413 / ADP1) GN=wax-dgaT PE=1 SV=1	tr|A7S4N5|A7S4N5_NEMVE Predicted protein OS=Nematostella vectensis GN=v1g206749 PE=4 SV=1	-	-
Fcan01_00883_PA	orthomcl0000065	3.0706	1	2	0	0	0	116	1	28	1	15	1	1	sp|P0A651|Y3154_MYCBO Putative diacyglycerol O-acyltransferase Mb3154c OS=Mycobacterium bovis (strain ATCC BAA-935 / AF2122/97) GN=Mb3154c PE=3 SV=1	tr|A7S7Y9|A7S7Y9_NEMVE Predicted protein OS=Nematostella vectensis GN=v1g243468 PE=4 SV=1	IPR004255	O-acyltransferase, WSD1, N-terminal
Fcan01_00876_PA	orthomcl0000065	3.0706	1	2	0	0	0	116	1	28	1	15	1	1	sp|P67205|Y919_MYCBO Putative diacyglycerol O-acyltransferase Mb0919 OS=Mycobacterium bovis (strain ATCC BAA-935 / AF2122/97) GN=Mb0919 PE=3 SV=1	tr|L7LCD9|L7LCD9_9ACTN Diacylglycerol O-acyltransferase OS=Gordonia hirsuta DSM 44140 = NBRC 16056 GN=GOHSU_52_00030 PE=3 SV=1	IPR004255	O-acyltransferase, WSD1, N-terminal
Fcan01_00657_PA	orthomcl0000065	3.0706	1	2	0	0	0	116	1	28	1	15	1	1	-	tr|K1IVV0|K1IVV0_9GAMM Acyltransferase, WS/DGAT/MGAT OS=Aeromonas veronii AMC35 GN=HMPREF1170_02468 PE=4 SV=1	-	-
Fcan01_00572_PA	orthomcl0000065	3.0706	1	2	0	0	0	116	1	28	1	15	1	1	sp|P9WKB9|Y1760_MYCTU Putative diacyglycerol O-acyltransferase Rv1760 OS=Mycobacterium tuberculosis (strain ATCC 25618 / H37Rv) GN=Rv1760 PE=1 SV=1	tr|A7S4N5|A7S4N5_NEMVE Predicted protein OS=Nematostella vectensis GN=v1g206749 PE=4 SV=1	IPR004255	O-acyltransferase, WSD1, N-terminal
Fcan01_00218_PA	orthomcl0000065	3.0706	1	2	0	0	0	116	1	28	1	15	1	1	sp|P0A651|Y3154_MYCBO Putative diacyglycerol O-acyltransferase Mb3154c OS=Mycobacterium bovis (strain ATCC BAA-935 / AF2122/97) GN=Mb3154c PE=3 SV=1	tr|T1J0S2|T1J0S2_STRMM Uncharacterized protein OS=Strigamia maritima PE=4 SV=1	-	0
Fcan01_00184_PA	orthomcl0000065	3.0706	1	2	0	0	0	116	1	28	1	15	1	1	sp|P9WKB1|Y3087_MYCTU Putative diacyglycerol O-acyltransferase Rv3087 OS=Mycobacterium tuberculosis (strain ATCC 25618 / H37Rv) GN=Rv3087 PE=1 SV=1	tr|L9PDL8|L9PDL8_9BURK Putative diacylglycerol O-acyltransferase OS=Janthinobacterium sp. HH01 GN=Jab_2c09810 PE=4 SV=1	-	-
Fcan01_00148_PA	orthomcl0000065	3.0706	1	2	0	0	0	116	1	28	1	15	1	1	sp|P0A651|Y3154_MYCBO Putative diacyglycerol O-acyltransferase Mb3154c OS=Mycobacterium bovis (strain ATCC BAA-935 / AF2122/97) GN=Mb3154c PE=3 SV=1	tr|V9XJ80|V9XJ80_9NOCA Uncharacterized protein OS=Rhodococcus pyridinivorans SB3094 GN=Y013_12095 PE=4 SV=1	IPR004255	O-acyltransferase, WSD1, N-terminal
Fcan01_00088_PA	orthomcl0000065	3.0706	1	2	0	0	0	116	1	28	1	15	1	1	sp|P9WKB9|Y1760_MYCTU Putative diacyglycerol O-acyltransferase Rv1760 OS=Mycobacterium tuberculosis (strain ATCC 25618 / H37Rv) GN=Rv1760 PE=1 SV=1	tr|A5UWY0|A5UWY0_ROSS1 Diacylglycerol O-acyltransferase OS=Roseiflexus sp. (strain RS-1) GN=RoseRS_2761 PE=4 SV=1	-	-
Fcan01_00080_PA	orthomcl0000065	3.0706	1	2	0	0	0	116	1	28	1	15	1	1	sp|P9WKB1|Y3087_MYCTU Putative diacyglycerol O-acyltransferase Rv3087 OS=Mycobacterium tuberculosis (strain ATCC 25618 / H37Rv) GN=Rv3087 PE=1 SV=1	tr|U1QVM4|U1QVM4_9EURY Acyltransferase, WS/DGAT/MGAT OS=halophilic archaeon J07HX64 GN=J07HX64_01667 PE=4 SV=1	-	-
Fcan01_00079_PA	orthomcl0000065	3.0706	1	2	0	0	0	116	1	28	1	15	1	1	sp|P9WKB3|Y2484_MYCTU Putative diacyglycerol O-acyltransferase Rv2484c OS=Mycobacterium tuberculosis (strain ATCC 25618 / H37Rv) GN=Rv2484c PE=1 SV=1	tr|W0SIM3|W0SIM3_9RHOO WS/DGAT/MGAT acyltransferase OS=Sulfuritalea hydrogenivorans sk43H GN=SUTH_02604 PE=4 SV=1	IPR004255	O-acyltransferase, WSD1, N-terminal
Fcan01_00078_PA	orthomcl0000065	3.0706	1	2	0	0	0	116	1	28	1	15	1	1	-	tr|A7S8H4|A7S8H4_NEMVE Predicted protein OS=Nematostella vectensis GN=v1g208411 PE=4 SV=1	-	-
Fcan01_00073_PA	orthomcl0000065	3.0706	1	2	0	0	0	116	1	28	1	15	1	1	-	tr|A7S8H4|A7S8H4_NEMVE Predicted protein OS=Nematostella vectensis GN=v1g208411 PE=4 SV=1	-	-
Fcan01_00065_PA	orthomcl0000065	3.0706	1	2	0	0	0	116	1	28	1	15	1	1	sp|P9WKB8|Y1760_MYCTO Putative diacyglycerol O-acyltransferase MT1809 OS=Mycobacterium tuberculosis (strain CDC 1551 / Oshkosh) GN=MT1809 PE=3 SV=1	tr|A7NLM3|A7NLM3_ROSCS Acyltransferase WS/DGAT/MGAT family protein OS=Roseiflexus castenholzii (strain DSM 13941 / HLO8) GN=Rcas_2331 PE=4 SV=1	-	-
Fcan01_00064_PA	orthomcl0000065	3.0706	1	2	0	0	0	116	1	28	1	15	1	1	sp|Q8GGG1|WSD_ACIAD O-acyltransferase WSD OS=Acinetobacter baylyi (strain ATCC 33305 / BD413 / ADP1) GN=wax-dgaT PE=1 SV=1	tr|A7NLM3|A7NLM3_ROSCS Acyltransferase WS/DGAT/MGAT family protein OS=Roseiflexus castenholzii (strain DSM 13941 / HLO8) GN=Rcas_2331 PE=4 SV=1	-	0
Fcan01_00036_PA	orthomcl0000065	3.0706	1	2	0	0	0	116	1	28	1	15	1	1	sp|P9WKB8|Y1760_MYCTO Putative diacyglycerol O-acyltransferase MT1809 OS=Mycobacterium tuberculosis (strain CDC 1551 / Oshkosh) GN=MT1809 PE=3 SV=1	tr|A0A0A0K092|A0A0A0K092_9MICO Diacylglycerol O-acyltransferase OS=Knoellia aerolata DSM 18566 GN=N801_05840 PE=3 SV=1	-	-
Fcan01_00035_PA	orthomcl0000065	3.0706	1	2	0	0	0	116	1	28	1	15	1	1	sp|P0A651|Y3154_MYCBO Putative diacyglycerol O-acyltransferase Mb3154c OS=Mycobacterium bovis (strain ATCC BAA-935 / AF2122/97) GN=Mb3154c PE=3 SV=1	tr|N8RI70|N8RI70_9GAMM O-acyltransferase WSD OS=Acinetobacter parvus NIPH 1103 GN=F989_01133 PE=4 SV=1	-	-
Fcan01_00034_PA	orthomcl0000065	3.0706	1	2	0	0	0	116	1	28	1	15	1	1	sp|P9WKB9|Y1760_MYCTU Putative diacyglycerol O-acyltransferase Rv1760 OS=Mycobacterium tuberculosis (strain ATCC 25618 / H37Rv) GN=Rv1760 PE=1 SV=1	tr|J1RUA8|J1RUA8_9NOCA Diacylglycerol O-acyltransferase OS=Rhodococcus sp. JVH1 GN=JVH1_0320 PE=3 SV=1	IPR004255	O-acyltransferase, WSD1, N-terminal
Fcan01_28728_PA	orthomcl0000146	3.15759	1	0	1	7	0	78	0	6	1	1	0	1	-	-	-	-
Fcan01_28487_PA	orthomcl0000146	3.15759	1	0	1	7	0	78	0	6	1	1	0	1	sp|P80384|ALL2_LEPDS Mite group 2 allergen Lep d 2 OS=Lepidoglyphus destructor PE=1 SV=2	tr|A7XZH4|A7XZH4_ALEOV Group 2 allergen Ale o 2 OS=Aleuroglyphus ovatus PE=2 SV=1	IPR014756	Immunoglobulin E-set
Fcan01_28415_PA	orthomcl0000146	3.15759	1	0	1	7	0	78	0	6	1	1	0	1	sp|Q965E2|ALL2_PSOOV Mite group 2 allergen Pso o 2 OS=Psoroptes ovis GN=ALLA PE=1 SV=1	tr|Q1M2N2|Q1M2N2_LEPDS Type 2 allergen Lep d 2.042 OS=Lepidoglyphus destructor PE=2 SV=1	IPR014756	Immunoglobulin E-set
Fcan01_28148_PA	orthomcl0000146	3.15759	1	0	1	7	0	78	0	6	1	1	0	1	-	-	IPR014756	Immunoglobulin E-set
Fcan01_27850_PA	orthomcl0000146	3.15759	1	0	1	7	0	78	0	6	1	1	0	1	sp|Q965E2|ALL2_PSOOV Mite group 2 allergen Pso o 2 OS=Psoroptes ovis GN=ALLA PE=1 SV=1	tr|A0A023GMJ0|A0A023GMJ0_9ACAR Putative major epididymal secretory protein he1 OS=Amblyomma triste PE=2 SV=1	IPR014756	Immunoglobulin E-set
Fcan01_27715_PA	orthomcl0000146	3.15759	1	0	1	7	0	78	0	6	1	1	0	1	sp|Q9NFQ4|ALL22_GLYDO Mite group 2 allergen Gly d 2.02 OS=Glycyphagus domesticus PE=1 SV=1	-	IPR014756	Immunoglobulin E-set
Fcan01_27634_PA	orthomcl0000146	3.15759	1	0	1	7	0	78	0	6	1	1	0	1	-	-	-	-
Fcan01_25899_PA	orthomcl0000146	3.15759	1	0	1	7	0	78	0	6	1	1	0	1	-	-	IPR014756	Immunoglobulin E-set
Fcan01_25844_PA	orthomcl0000146	3.15759	1	0	1	7	0	78	0	6	1	1	0	1	-	tr|W8BXD9|W8BXD9_CERCA Uncharacterized protein OS=Ceratitis capitata PE=2 SV=1	-	-
Fcan01_25236_PA	orthomcl0000146	3.15759	1	0	1	7	0	78	0	6	1	1	0	1	sp|P80384|ALL2_LEPDS Mite group 2 allergen Lep d 2 OS=Lepidoglyphus destructor PE=1 SV=2	tr|A7XZH4|A7XZH4_ALEOV Group 2 allergen Ale o 2 OS=Aleuroglyphus ovatus PE=2 SV=1	IPR003172;IPR014756	MD-2-related lipid-recognition domain;Immunoglobulin E-set
Fcan01_24853_PA	orthomcl0000146	3.15759	1	0	1	7	0	78	0	6	1	1	0	1	sp|Q9NFQ4|ALL22_GLYDO Mite group 2 allergen Gly d 2.02 OS=Glycyphagus domesticus PE=1 SV=1	-	IPR014756	Immunoglobulin E-set
Fcan01_23718_PA	orthomcl0000146	3.15759	1	0	1	7	0	78	0	6	1	1	0	1	sp|P80384|ALL2_LEPDS Mite group 2 allergen Lep d 2 OS=Lepidoglyphus destructor PE=1 SV=2	tr|A7XZH4|A7XZH4_ALEOV Group 2 allergen Ale o 2 OS=Aleuroglyphus ovatus PE=2 SV=1	IPR014756	Immunoglobulin E-set
Fcan01_23650_PA	orthomcl0000146	3.15759	1	0	1	7	0	78	0	6	1	1	0	1	sp|P79345|NPC2_BOVIN Epididymal secretory protein E1 OS=Bos taurus GN=NPC2 PE=1 SV=1	tr|I4DJ01|I4DJ01_PAPXU Uncharacterized protein OS=Papilio xuthus PE=2 SV=1	IPR014756	Immunoglobulin E-set
Fcan01_23336_PA	orthomcl0000146	3.15759	1	0	1	7	0	78	0	6	1	1	0	1	sp|P80384|ALL2_LEPDS Mite group 2 allergen Lep d 2 OS=Lepidoglyphus destructor PE=1 SV=2	tr|A7XZH4|A7XZH4_ALEOV Group 2 allergen Ale o 2 OS=Aleuroglyphus ovatus PE=2 SV=1	IPR014756	Immunoglobulin E-set
Fcan01_22760_PA	orthomcl0000146	3.15759	1	0	1	7	0	78	0	6	1	1	0	1	sp|P80384|ALL2_LEPDS Mite group 2 allergen Lep d 2 OS=Lepidoglyphus destructor PE=1 SV=2	tr|A7XZH4|A7XZH4_ALEOV Group 2 allergen Ale o 2 OS=Aleuroglyphus ovatus PE=2 SV=1	IPR014756	Immunoglobulin E-set
Fcan01_22400_PA	orthomcl0000146	3.15759	1	0	1	7	0	78	0	6	1	1	0	1	-	tr|Q8H872|Q8H872_ORYSJ Putative polyprotein OS=Oryza sativa subsp. japonica GN=OSJNBb0005F01.8 PE=4 SV=1	-	-
Fcan01_22191_PA	orthomcl0000146	3.15759	1	0	1	7	0	78	0	6	1	1	0	1	-	-	-	-
Fcan01_22040_PA	orthomcl0000146	3.15759	1	0	1	7	0	78	0	6	1	1	0	1	sp|P80384|ALL2_LEPDS Mite group 2 allergen Lep d 2 OS=Lepidoglyphus destructor PE=1 SV=2	-	IPR014756	Immunoglobulin E-set
Fcan01_22022_PA	orthomcl0000146	3.15759	1	0	1	7	0	78	0	6	1	1	0	1	sp|P80384|ALL2_LEPDS Mite group 2 allergen Lep d 2 OS=Lepidoglyphus destructor PE=1 SV=2	tr|Q2TUH5|Q2TUH5_9ACAR Group 2 allergen Sui m 2 OS=Suidasia medanensis PE=2 SV=1	IPR014756	Immunoglobulin E-set
Fcan01_20889_PA	orthomcl0000146	3.15759	1	0	1	7	0	78	0	6	1	1	0	1	-	-	-	-
Fcan01_20866_PA	orthomcl0000146	3.15759	1	0	1	7	0	78	0	6	1	1	0	1	-	tr|A7XZH4|A7XZH4_ALEOV Group 2 allergen Ale o 2 OS=Aleuroglyphus ovatus PE=2 SV=1	-	-
Fcan01_20840_PA	orthomcl0000146	3.15759	1	0	1	7	0	78	0	6	1	1	0	1	sp|Q9Z6J7|EX7L_CHLPN Exodeoxyribonuclease 7 large subunit OS=Chlamydia pneumoniae GN=xseA PE=3 SV=1	-	-	-
Fcan01_20743_PA	orthomcl0000146	3.15759	1	0	1	7	0	78	0	6	1	1	0	1	-	-	-	-
Fcan01_20695_PA	orthomcl0000146	3.15759	1	0	1	7	0	78	0	6	1	1	0	1	-	tr|A0A0C3QFK0|A0A0C3QFK0_9HOMO Uncharacterized protein OS=Tulasnella calospora MUT 4182 GN=M407DRAFT_25741 PE=4 SV=1	-	-
Fcan01_20687_PA	orthomcl0000146	3.15759	1	0	1	7	0	78	0	6	1	1	0	1	sp|Q9Z6J7|EX7L_CHLPN Exodeoxyribonuclease 7 large subunit OS=Chlamydia pneumoniae GN=xseA PE=3 SV=1	-	-	-
Fcan01_20686_PA	orthomcl0000146	3.15759	1	0	1	7	0	78	0	6	1	1	0	1	sp|Q9Z6J7|EX7L_CHLPN Exodeoxyribonuclease 7 large subunit OS=Chlamydia pneumoniae GN=xseA PE=3 SV=1	-	-	-
Fcan01_20651_PA	orthomcl0000146	3.15759	1	0	1	7	0	78	0	6	1	1	0	1	sp|P80384|ALL2_LEPDS Mite group 2 allergen Lep d 2 OS=Lepidoglyphus destructor PE=1 SV=2	-	IPR014756	Immunoglobulin E-set
Fcan01_20630_PA	orthomcl0000146	3.15759	1	0	1	7	0	78	0	6	1	1	0	1	-	-	IPR014756	Immunoglobulin E-set
Fcan01_20629_PA	orthomcl0000146	3.15759	1	0	1	7	0	78	0	6	1	1	0	1	-	-	IPR014756	Immunoglobulin E-set
Fcan01_20628_PA	orthomcl0000146	3.15759	1	0	1	7	0	78	0	6	1	1	0	1	-	-	-	-
Fcan01_20617_PA	orthomcl0000146	3.15759	1	0	1	7	0	78	0	6	1	1	0	1	sp|Q9Z6J7|EX7L_CHLPN Exodeoxyribonuclease 7 large subunit OS=Chlamydia pneumoniae GN=xseA PE=3 SV=1	-	-	-
Fcan01_20560_PA	orthomcl0000146	3.15759	1	0	1	7	0	78	0	6	1	1	0	1	sp|Q9P2E9|RRBP1_HUMAN Ribosome-binding protein 1 OS=Homo sapiens GN=RRBP1 PE=1 SV=4	tr|C9Z0Y9|C9Z0Y9_STRSW Putative sortase-sorted protein OS=Streptomyces scabies (strain 87.22) GN=SCAB_55701 PE=4 SV=1	-	-
Fcan01_19992_PA	orthomcl0000146	3.15759	1	0	1	7	0	78	0	6	1	1	0	1	-	-	-	-
Fcan01_19991_PA	orthomcl0000146	3.15759	1	0	1	7	0	78	0	6	1	1	0	1	sp|P12271|RLBP1_HUMAN Retinaldehyde-binding protein 1 OS=Homo sapiens GN=RLBP1 PE=1 SV=2	tr|A0A084VM67|A0A084VM67_9DIPT AGAP009314-PA-like protein OS=Anopheles sinensis GN=ZHAS_00006384 PE=4 SV=1	IPR011074;IPR001251	CRAL/TRIO, N-terminal domain;CRAL-TRIO domain
Fcan01_19942_PA	orthomcl0000146	3.15759	1	0	1	7	0	78	0	6	1	1	0	1	-	-	IPR014756	Immunoglobulin E-set
Fcan01_19905_PA	orthomcl0000146	3.15759	1	0	1	7	0	78	0	6	1	1	0	1	-	-	IPR014756	Immunoglobulin E-set
Fcan01_19297_PA	orthomcl0000146	3.15759	1	0	1	7	0	78	0	6	1	1	0	1	sp|P80384|ALL2_LEPDS Mite group 2 allergen Lep d 2 OS=Lepidoglyphus destructor PE=1 SV=2	tr|Q1M2N3|Q1M2N3_LEPDS Type 2 allergen Lep d 2.039 OS=Lepidoglyphus destructor PE=2 SV=1	IPR014756	Immunoglobulin E-set
Fcan01_19169_PA	orthomcl0000146	3.15759	1	0	1	7	0	78	0	6	1	1	0	1	sp|Q965E2|ALL2_PSOOV Mite group 2 allergen Pso o 2 OS=Psoroptes ovis GN=ALLA PE=1 SV=1	tr|A0A023GMJ0|A0A023GMJ0_9ACAR Putative major epididymal secretory protein he1 OS=Amblyomma triste PE=2 SV=1	IPR014756	Immunoglobulin E-set
Fcan01_18423_PA	orthomcl0000146	3.15759	1	0	1	7	0	78	0	6	1	1	0	1	-	tr|A0A034UWX1|A0A034UWX1_BACDO Uncharacterized protein (Fragment) OS=Bactrocera dorsalis PE=4 SV=1	-	-
Fcan01_17610_PA	orthomcl0000146	3.15759	1	0	1	7	0	78	0	6	1	1	0	1	-	-	-	-
Fcan01_17607_PA	orthomcl0000146	3.15759	1	0	1	7	0	78	0	6	1	1	0	1	-	-	IPR014756	Immunoglobulin E-set
Fcan01_17606_PA	orthomcl0000146	3.15759	1	0	1	7	0	78	0	6	1	1	0	1	-	-	-	-
Fcan01_17439_PA	orthomcl0000146	3.15759	1	0	1	7	0	78	0	6	1	1	0	1	-	-	-	-
Fcan01_17171_PA	orthomcl0000146	3.15759	1	0	1	7	0	78	0	6	1	1	0	1	-	-	IPR014756	Immunoglobulin E-set
Fcan01_17165_PA	orthomcl0000146	3.15759	1	0	1	7	0	78	0	6	1	1	0	1	sp|Q965E2|ALL2_PSOOV Mite group 2 allergen Pso o 2 OS=Psoroptes ovis GN=ALLA PE=1 SV=1	tr|A7XZH4|A7XZH4_ALEOV Group 2 allergen Ale o 2 OS=Aleuroglyphus ovatus PE=2 SV=1	IPR014756	Immunoglobulin E-set
Fcan01_16694_PA	orthomcl0000146	3.15759	1	0	1	7	0	78	0	6	1	1	0	1	-	-	IPR014756	Immunoglobulin E-set
Fcan01_16681_PA	orthomcl0000146	3.15759	1	0	1	7	0	78	0	6	1	1	0	1	-	-	IPR014756	Immunoglobulin E-set
Fcan01_16636_PA	orthomcl0000146	3.15759	1	0	1	7	0	78	0	6	1	1	0	1	-	-	-	-
Fcan01_15974_PA	orthomcl0000146	3.15759	1	0	1	7	0	78	0	6	1	1	0	1	-	tr|A0A034UWX1|A0A034UWX1_BACDO Uncharacterized protein (Fragment) OS=Bactrocera dorsalis PE=4 SV=1	-	-
Fcan01_15843_PA	orthomcl0000146	3.15759	1	0	1	7	0	78	0	6	1	1	0	1	-	-	-	-
Fcan01_15508_PA	orthomcl0000146	3.15759	1	0	1	7	0	78	0	6	1	1	0	1	-	tr|A0A023GMJ0|A0A023GMJ0_9ACAR Putative major epididymal secretory protein he1 OS=Amblyomma triste PE=2 SV=1	-	-
Fcan01_15337_PA	orthomcl0000146	3.15759	1	0	1	7	0	78	0	6	1	1	0	1	-	tr|A0A034UWX1|A0A034UWX1_BACDO Uncharacterized protein (Fragment) OS=Bactrocera dorsalis PE=4 SV=1	IPR028002	Myb/SANT-like DNA-binding domain
Fcan01_15335_PA	orthomcl0000146	3.15759	1	0	1	7	0	78	0	6	1	1	0	1	-	tr|A0A034UWX1|A0A034UWX1_BACDO Uncharacterized protein (Fragment) OS=Bactrocera dorsalis PE=4 SV=1	-	-
Fcan01_15033_PA	orthomcl0000146	3.15759	1	0	1	7	0	78	0	6	1	1	0	1	sp|Q965E2|ALL2_PSOOV Mite group 2 allergen Pso o 2 OS=Psoroptes ovis GN=ALLA PE=1 SV=1	tr|A0A023GMJ0|A0A023GMJ0_9ACAR Putative major epididymal secretory protein he1 OS=Amblyomma triste PE=2 SV=1	IPR014756	Immunoglobulin E-set
Fcan01_15032_PA	orthomcl0000146	3.15759	1	0	1	7	0	78	0	6	1	1	0	1	sp|Q965E2|ALL2_PSOOV Mite group 2 allergen Pso o 2 OS=Psoroptes ovis GN=ALLA PE=1 SV=1	tr|A0A023GMJ0|A0A023GMJ0_9ACAR Putative major epididymal secretory protein he1 OS=Amblyomma triste PE=2 SV=1	IPR014756	Immunoglobulin E-set
Fcan01_11705_PA	orthomcl0000146	3.15759	1	0	1	7	0	78	0	6	1	1	0	1	-	tr|A0A034UWX1|A0A034UWX1_BACDO Uncharacterized protein (Fragment) OS=Bactrocera dorsalis PE=4 SV=1	IPR028002	Myb/SANT-like DNA-binding domain
Fcan01_10201_PA	orthomcl0000146	3.15759	1	0	1	7	0	78	0	6	1	1	0	1	-	-	-	-
Fcan01_10132_PA	orthomcl0000146	3.15759	1	0	1	7	0	78	0	6	1	1	0	1	-	-	-	-
Fcan01_09016_PA	orthomcl0000146	3.15759	1	0	1	7	0	78	0	6	1	1	0	1	-	-	-	-
Fcan01_09015_PA	orthomcl0000146	3.15759	1	0	1	7	0	78	0	6	1	1	0	1	-	tr|Q6MKA4|Q6MKA4_BDEBA MCP methyl chemotaxis protein OS=Bdellovibrio bacteriovorus (strain ATCC 15356 / DSM 50701 / NCIB 9529 / HD100) GN=mcp PE=4 SV=1	-	-
Fcan01_07180_PA	orthomcl0000146	3.15759	1	0	1	7	0	78	0	6	1	1	0	1	-	-	IPR014756	Immunoglobulin E-set
Fcan01_06653_PA	orthomcl0000146	3.15759	1	0	1	7	0	78	0	6	1	1	0	1	-	-	-	-
Fcan01_06496_PA	orthomcl0000146	3.15759	1	0	1	7	0	78	0	6	1	1	0	1	sp|Q9Z6J7|EX7L_CHLPN Exodeoxyribonuclease 7 large subunit OS=Chlamydia pneumoniae GN=xseA PE=3 SV=1	-	-	-
Fcan01_05348_PA	orthomcl0000146	3.15759	1	0	1	7	0	78	0	6	1	1	0	1	-	-	-	-
Fcan01_05235_PA	orthomcl0000146	3.15759	1	0	1	7	0	78	0	6	1	1	0	1	-	-	-	-
Fcan01_04963_PA	orthomcl0000146	3.15759	1	0	1	7	0	78	0	6	1	1	0	1	-	-	-	-
Fcan01_04962_PA	orthomcl0000146	3.15759	1	0	1	7	0	78	0	6	1	1	0	1	-	-	-	-
Fcan01_04889_PA	orthomcl0000146	3.15759	1	0	1	7	0	78	0	6	1	1	0	1	sp|Q965E2|ALL2_PSOOV Mite group 2 allergen Pso o 2 OS=Psoroptes ovis GN=ALLA PE=1 SV=1	tr|Q2TUH5|Q2TUH5_9ACAR Group 2 allergen Sui m 2 OS=Suidasia medanensis PE=2 SV=1	IPR014756	Immunoglobulin E-set
Fcan01_04698_PA	orthomcl0000146	3.15759	1	0	1	7	0	78	0	6	1	1	0	1	-	-	-	-
Fcan01_04658_PA	orthomcl0000146	3.15759	1	0	1	7	0	78	0	6	1	1	0	1	sp|Q965E2|ALL2_PSOOV Mite group 2 allergen Pso o 2 OS=Psoroptes ovis GN=ALLA PE=1 SV=1	tr|Q2TUH5|Q2TUH5_9ACAR Group 2 allergen Sui m 2 OS=Suidasia medanensis PE=2 SV=1	-	-
Fcan01_04007_PA	orthomcl0000146	3.15759	1	0	1	7	0	78	0	6	1	1	0	1	-	-	-	-
Fcan01_04006_PA	orthomcl0000146	3.15759	1	0	1	7	0	78	0	6	1	1	0	1	-	tr|V7C0H9|V7C0H9_PHAVU Uncharacterized protein (Fragment) OS=Phaseolus vulgaris GN=PHAVU_005G151300g PE=3 SV=1	-	-
Fcan01_01988_PA	orthomcl0000146	3.15759	1	0	1	7	0	78	0	6	1	1	0	1	-	-	IPR014756	Immunoglobulin E-set
Fcan01_01599_PA	orthomcl0000146	3.15759	1	0	1	7	0	78	0	6	1	1	0	1	sp|Q965E2|ALL2_PSOOV Mite group 2 allergen Pso o 2 OS=Psoroptes ovis GN=ALLA PE=1 SV=1	tr|A7XZH4|A7XZH4_ALEOV Group 2 allergen Ale o 2 OS=Aleuroglyphus ovatus PE=2 SV=1	IPR014756	Immunoglobulin E-set
Fcan01_01470_PA	orthomcl0000146	3.15759	1	0	1	7	0	78	0	6	1	1	0	1	-	-	-	-
Fcan01_01460_PA	orthomcl0000146	3.15759	1	0	1	7	0	78	0	6	1	1	0	1	-	tr|A7XZH4|A7XZH4_ALEOV Group 2 allergen Ale o 2 OS=Aleuroglyphus ovatus PE=2 SV=1	IPR014756	Immunoglobulin E-set
Fcan01_01253_PA	orthomcl0000146	3.15759	1	0	1	7	0	78	0	6	1	1	0	1	sp|P44836|HGP3_HAEIN Probable hemoglobin and hemoglobin-haptoglobin-binding protein 3 OS=Haemophilus influenzae (strain ATCC 51907 / DSM 11121 / KW20 / Rd) GN=HI_0712 PE=1 SV=1	tr|E4ZBJ9|E4ZBJ9_NEIL0 Putative opacity protein OS=Neisseria lactamica (strain 020-06) GN=NLA_4860 PE=4 SV=1	IPR014756;IPR006970	Immunoglobulin E-set;PT repeat
Fcan01_00602_PA	orthomcl0000146	3.15759	1	0	1	7	0	78	0	6	1	1	0	1	-	-	-	-
Fcan01_28359_PA	orthomcl0000083	2.88945	1	0	0	7	0	75	5	22	1	27	0	8	-	tr|A7SSU6|A7SSU6_NEMVE Predicted protein OS=Nematostella vectensis GN=v1g216923 PE=4 SV=1	-	-
Fcan01_28008_PA	orthomcl0000083	2.88945	1	0	0	7	0	75	5	22	1	27	0	8	-	tr|A7S861|A7S861_NEMVE Predicted protein OS=Nematostella vectensis GN=v1g208277 PE=4 SV=1	-	-
Fcan01_27273_PA	orthomcl0000083	2.88945	1	0	0	7	0	75	5	22	1	27	0	8	-	tr|A7SSU6|A7SSU6_NEMVE Predicted protein OS=Nematostella vectensis GN=v1g216923 PE=4 SV=1	-	-
Fcan01_26562_PA	orthomcl0000083	2.88945	1	0	0	7	0	75	5	22	1	27	0	8	sp|Q8I7P9|POL5_DROME Retrovirus-related Pol polyprotein from transposon opus OS=Drosophila melanogaster GN=pol PE=3 SV=1	tr|B7S993|B7S993_GLYIN Reverse transcriptase and recombinase OS=Glyptapanteles indiensis GN=GIP_L7_0070 PE=4 SV=1	IPR011010;IPR000477;IPR010998;IPR002104	DNA breaking-rejoining enzyme, catalytic core;Reverse transcriptase domain;Integrase, Lambda-type, N-terminal;Integrase, catalytic
Fcan01_26059_PA	orthomcl0000083	2.88945	1	0	0	7	0	75	5	22	1	27	0	8	sp|Q5RAM9|ZN664_PONAB Zinc finger protein 664 OS=Pongo abelii GN=ZNF664 PE=2 SV=1	tr|B7S993|B7S993_GLYIN Reverse transcriptase and recombinase OS=Glyptapanteles indiensis GN=GIP_L7_0070 PE=4 SV=1	IPR007087;IPR011010;IPR000477;IPR002104	Zinc finger, C2H2;DNA breaking-rejoining enzyme, catalytic core;Reverse transcriptase domain;Integrase, catalytic;C2H2-type zinc finger
Fcan01_26050_PA	orthomcl0000083	2.88945	1	0	0	7	0	75	5	22	1	27	0	8	-	tr|A7T249|A7T249_NEMVE Predicted protein OS=Nematostella vectensis GN=v1g221204 PE=4 SV=1	-	-
Fcan01_25999_PA	orthomcl0000083	2.88945	1	0	0	7	0	75	5	22	1	27	0	8	-	tr|A7SSU6|A7SSU6_NEMVE Predicted protein OS=Nematostella vectensis GN=v1g216923 PE=4 SV=1	-	-
Fcan01_25998_PA	orthomcl0000083	2.88945	1	0	0	7	0	75	5	22	1	27	0	8	sp|P37903|USPF_ECOLI Universal stress protein F OS=Escherichia coli (strain K12) GN=uspF PE=1 SV=2	tr|A7SSU6|A7SSU6_NEMVE Predicted protein OS=Nematostella vectensis GN=v1g216923 PE=4 SV=1	-	-
Fcan01_25996_PA	orthomcl0000083	2.88945	1	0	0	7	0	75	5	22	1	27	0	8	sp|P03363|POL_HTLV2 Gag-Pro-Pol polyprotein OS=Human T-cell leukemia virus 2 GN=gag-pro-pol PE=1 SV=4	tr|E2ADB2|E2ADB2_CAMFO Transposon Ty3-G Gag-Pol polyprotein (Fragment) OS=Camponotus floridanus GN=EAG_00426 PE=4 SV=1	-	0
Fcan01_25984_PA	orthomcl0000083	2.88945	1	0	0	7	0	75	5	22	1	27	0	8	-	tr|A7S861|A7S861_NEMVE Predicted protein OS=Nematostella vectensis GN=v1g208277 PE=4 SV=1	-	-
Fcan01_25160_PA	orthomcl0000083	2.88945	1	0	0	7	0	75	5	22	1	27	0	8	-	tr|A7T249|A7T249_NEMVE Predicted protein OS=Nematostella vectensis GN=v1g221204 PE=4 SV=1	-	-
Fcan01_25158_PA	orthomcl0000083	2.88945	1	0	0	7	0	75	5	22	1	27	0	8	-	tr|A7SWJ3|A7SWJ3_NEMVE Predicted protein OS=Nematostella vectensis GN=v1g218585 PE=4 SV=1	-	-
Fcan01_25144_PA	orthomcl0000083	2.88945	1	0	0	7	0	75	5	22	1	27	0	8	sp|P45069|FTSZ_HAEIN Cell division protein FtsZ OS=Haemophilus influenzae (strain ATCC 51907 / DSM 11121 / KW20 / Rd) GN=ftsZ PE=3 SV=1	tr|A7SAW9|A7SAW9_NEMVE Predicted protein OS=Nematostella vectensis GN=v1g209440 PE=4 SV=1	-	-
Fcan01_25143_PA	orthomcl0000083	2.88945	1	0	0	7	0	75	5	22	1	27	0	8	-	tr|B7S993|B7S993_GLYIN Reverse transcriptase and recombinase OS=Glyptapanteles indiensis GN=GIP_L7_0070 PE=4 SV=1	IPR012337	Reverse transcriptase-like;Ribonuclease H-like domain
Fcan01_25142_PA	orthomcl0000083	2.88945	1	0	0	7	0	75	5	22	1	27	0	8	-	tr|A7S861|A7S861_NEMVE Predicted protein OS=Nematostella vectensis GN=v1g208277 PE=4 SV=1	-	-
Fcan01_25141_PA	orthomcl0000083	2.88945	1	0	0	7	0	75	5	22	1	27	0	8	-	tr|A7T249|A7T249_NEMVE Predicted protein OS=Nematostella vectensis GN=v1g221204 PE=4 SV=1	-	-
Fcan01_25136_PA	orthomcl0000083	2.88945	1	0	0	7	0	75	5	22	1	27	0	8	-	tr|K7JXC6|K7JXC6_NASVI Uncharacterized protein OS=Nasonia vitripennis PE=4 SV=1	-	0
Fcan01_25135_PA	orthomcl0000083	2.88945	1	0	0	7	0	75	5	22	1	27	0	8	-	tr|V4AJS3|V4AJS3_LOTGI Uncharacterized protein OS=Lottia gigantea GN=LOTGIDRAFT_170822 PE=4 SV=1	-	-
Fcan01_25127_PA	orthomcl0000083	2.88945	1	0	0	7	0	75	5	22	1	27	0	8	-	tr|A7SWJ3|A7SWJ3_NEMVE Predicted protein OS=Nematostella vectensis GN=v1g218585 PE=4 SV=1	-	-
Fcan01_25114_PA	orthomcl0000083	2.88945	1	0	0	7	0	75	5	22	1	27	0	8	-	tr|K7JXC6|K7JXC6_NASVI Uncharacterized protein OS=Nasonia vitripennis PE=4 SV=1	-	-
Fcan01_25111_PA	orthomcl0000083	2.88945	1	0	0	7	0	75	5	22	1	27	0	8	-	tr|A7SH17|A7SH17_NEMVE Predicted protein OS=Nematostella vectensis GN=v1g212174 PE=4 SV=1	-	-
Fcan01_24546_PA	orthomcl0000083	2.88945	1	0	0	7	0	75	5	22	1	27	0	8	-	tr|A7S861|A7S861_NEMVE Predicted protein OS=Nematostella vectensis GN=v1g208277 PE=4 SV=1	-	-
Fcan01_24446_PA	orthomcl0000083	2.88945	1	0	0	7	0	75	5	22	1	27	0	8	sp|Q89703|POL_CSVMV Putative enzymatic polyprotein OS=Cassava vein mosaic virus GN=ORF 3 PE=3 SV=1	tr|B7S993|B7S993_GLYIN Reverse transcriptase and recombinase OS=Glyptapanteles indiensis GN=GIP_L7_0070 PE=4 SV=1	IPR004107;IPR000477;IPR011010;IPR002104	Integrase, SAM-like, N-terminal;Reverse transcriptase domain;DNA breaking-rejoining enzyme, catalytic core;Integrase, catalytic
Fcan01_23311_PA	orthomcl0000083	2.88945	1	0	0	7	0	75	5	22	1	27	0	8	-	tr|A0A0A9VRR5|A0A0A9VRR5_LYGHE Protein P (Fragment) OS=Lygus hesperus GN=P_6 PE=4 SV=1	-	-
Fcan01_22383_PA	orthomcl0000083	2.88945	1	0	0	7	0	75	5	22	1	27	0	8	sp|P10948|RAB3B_BOVIN Ras-related protein Rab-3B OS=Bos taurus GN=RAB3B PE=2 SV=1	tr|B4J7T0|B4J7T0_DROGR GH20618 OS=Drosophila grimshawi GN=Dgri\GH20618 PE=4 SV=1	IPR027417	P-loop containing nucleoside triphosphate hydrolase
Fcan01_22263_PA	orthomcl0000083	2.88945	1	0	0	7	0	75	5	22	1	27	0	8	-	tr|A7SSU6|A7SSU6_NEMVE Predicted protein OS=Nematostella vectensis GN=v1g216923 PE=4 SV=1	-	-
Fcan01_22260_PA	orthomcl0000083	2.88945	1	0	0	7	0	75	5	22	1	27	0	8	-	tr|A7SH17|A7SH17_NEMVE Predicted protein OS=Nematostella vectensis GN=v1g212174 PE=4 SV=1	-	-
Fcan01_22259_PA	orthomcl0000083	2.88945	1	0	0	7	0	75	5	22	1	27	0	8	-	tr|A7SWJ3|A7SWJ3_NEMVE Predicted protein OS=Nematostella vectensis GN=v1g218585 PE=4 SV=1	-	-
Fcan01_21778_PA	orthomcl0000083	2.88945	1	0	0	7	0	75	5	22	1	27	0	8	-	tr|A7T249|A7T249_NEMVE Predicted protein OS=Nematostella vectensis GN=v1g221204 PE=4 SV=1	-	-
Fcan01_21760_PA	orthomcl0000083	2.88945	1	0	0	7	0	75	5	22	1	27	0	8	-	tr|A7S861|A7S861_NEMVE Predicted protein OS=Nematostella vectensis GN=v1g208277 PE=4 SV=1	-	-
Fcan01_21759_PA	orthomcl0000083	2.88945	1	0	0	7	0	75	5	22	1	27	0	8	sp|P21414|POL_GALV Pol polyprotein OS=Gibbon ape leukemia virus GN=pol PE=3 SV=1	tr|D7GY04|D7GY04_TRICA Putative uncharacterized protein OS=Tribolium castaneum GN=TcasGA2_TC015886 PE=4 SV=1	IPR000477	Reverse transcriptase domain
Fcan01_21758_PA	orthomcl0000083	2.88945	1	0	0	7	0	75	5	22	1	27	0	8	-	tr|A7SH17|A7SH17_NEMVE Predicted protein OS=Nematostella vectensis GN=v1g212174 PE=4 SV=1	-	-
Fcan01_21739_PA	orthomcl0000083	2.88945	1	0	0	7	0	75	5	22	1	27	0	8	sp|Q89703|POL_CSVMV Putative enzymatic polyprotein OS=Cassava vein mosaic virus GN=ORF 3 PE=3 SV=1	tr|B7S993|B7S993_GLYIN Reverse transcriptase and recombinase OS=Glyptapanteles indiensis GN=GIP_L7_0070 PE=4 SV=1	IPR000477	Reverse transcriptase domain
Fcan01_21015_PA	orthomcl0000083	2.88945	1	0	0	7	0	75	5	22	1	27	0	8	sp|P0C679|DPOL_HBVD5 Protein P OS=Hepatitis B virus genotype D subtype ayw (isolate Australia/AustKW/1991) GN=P PE=3 SV=1	tr|D7GY04|D7GY04_TRICA Putative uncharacterized protein OS=Tribolium castaneum GN=TcasGA2_TC015886 PE=4 SV=1	IPR000477	Reverse transcriptase domain
Fcan01_21014_PA	orthomcl0000083	2.88945	1	0	0	7	0	75	5	22	1	27	0	8	-	tr|A7SSU6|A7SSU6_NEMVE Predicted protein OS=Nematostella vectensis GN=v1g216923 PE=4 SV=1	-	-
Fcan01_20187_PA	orthomcl0000083	2.88945	1	0	0	7	0	75	5	22	1	27	0	8	sp|Q89703|POL_CSVMV Putative enzymatic polyprotein OS=Cassava vein mosaic virus GN=ORF 3 PE=3 SV=1	tr|B7S993|B7S993_GLYIN Reverse transcriptase and recombinase OS=Glyptapanteles indiensis GN=GIP_L7_0070 PE=4 SV=1	IPR002104;IPR000477;IPR011010	Integrase, catalytic;Reverse transcriptase domain;DNA breaking-rejoining enzyme, catalytic core
Fcan01_18902_PA	orthomcl0000083	2.88945	1	0	0	7	0	75	5	22	1	27	0	8	sp|Q8I7P9|POL5_DROME Retrovirus-related Pol polyprotein from transposon opus OS=Drosophila melanogaster GN=pol PE=3 SV=1	tr|A0A0A9WWG2|A0A0A9WWG2_LYGHE Putative enzymatic polyprotein OS=Lygus hesperus GN=CM83_34267 PE=4 SV=1	IPR002104;IPR000477;IPR011010	Integrase, catalytic;Reverse transcriptase domain;DNA breaking-rejoining enzyme, catalytic core
Fcan01_18899_PA	orthomcl0000083	2.88945	1	0	0	7	0	75	5	22	1	27	0	8	-	tr|D7GY04|D7GY04_TRICA Putative uncharacterized protein OS=Tribolium castaneum GN=TcasGA2_TC015886 PE=4 SV=1	-	-
Fcan01_18898_PA	orthomcl0000083	2.88945	1	0	0	7	0	75	5	22	1	27	0	8	-	tr|A7SWJ3|A7SWJ3_NEMVE Predicted protein OS=Nematostella vectensis GN=v1g218585 PE=4 SV=1	-	-
Fcan01_18896_PA	orthomcl0000083	2.88945	1	0	0	7	0	75	5	22	1	27	0	8	-	tr|A7T249|A7T249_NEMVE Predicted protein OS=Nematostella vectensis GN=v1g221204 PE=4 SV=1	-	-
Fcan01_18847_PA	orthomcl0000083	2.88945	1	0	0	7	0	75	5	22	1	27	0	8	sp|Q2YAZ6|RL4_NITMU 50S ribosomal protein L4 OS=Nitrosospira multiformis (strain ATCC 25196 / NCIMB 11849) GN=rplD PE=3 SV=1	tr|A7SH17|A7SH17_NEMVE Predicted protein OS=Nematostella vectensis GN=v1g212174 PE=4 SV=1	-	-
Fcan01_18846_PA	orthomcl0000083	2.88945	1	0	0	7	0	75	5	22	1	27	0	8	-	tr|A0A0A9WLE8|A0A0A9WLE8_LYGHE Enzymatic polyprotein (Fragment) OS=Lygus hesperus GN=CM83_75866 PE=4 SV=1	IPR012337	Reverse transcriptase-like;Ribonuclease H-like domain
Fcan01_18822_PA	orthomcl0000083	2.88945	1	0	0	7	0	75	5	22	1	27	0	8	sp|Q7LHG5|YI31B_YEAST Transposon Ty3-I Gag-Pol polyprotein OS=Saccharomyces cerevisiae (strain ATCC 204508 / S288c) GN=TY3B-I PE=3 SV=2	tr|B7S993|B7S993_GLYIN Reverse transcriptase and recombinase OS=Glyptapanteles indiensis GN=GIP_L7_0070 PE=4 SV=1	IPR010998;IPR000477	Integrase, Lambda-type, N-terminal;Reverse transcriptase domain
Fcan01_18791_PA	orthomcl0000083	2.88945	1	0	0	7	0	75	5	22	1	27	0	8	sp|P03363|POL_HTLV2 Gag-Pro-Pol polyprotein OS=Human T-cell leukemia virus 2 GN=gag-pro-pol PE=1 SV=4	tr|A0A0A9ZI08|A0A0A9ZI08_LYGHE Transposon Ty3-I Gag-Pol polyprotein OS=Lygus hesperus GN=TY3B-I_21 PE=4 SV=1	IPR000477	Reverse transcriptase domain
Fcan01_18422_PA	orthomcl0000083	2.88945	1	0	0	7	0	75	5	22	1	27	0	8	-	tr|A7SH17|A7SH17_NEMVE Predicted protein OS=Nematostella vectensis GN=v1g212174 PE=4 SV=1	-	-
Fcan01_18406_PA	orthomcl0000083	2.88945	1	0	0	7	0	75	5	22	1	27	0	8	-	tr|A0A0A9XBL9|A0A0A9XBL9_LYGHE Transposon Ty3-G Gag-Pol polyprotein (Fragment) OS=Lygus hesperus GN=TY3B-G_42 PE=4 SV=1	IPR011010;IPR002104;IPR004107;IPR010998	DNA breaking-rejoining enzyme, catalytic core;Integrase, catalytic;Integrase, SAM-like, N-terminal;Integrase, Lambda-type, N-terminal
Fcan01_18355_PA	orthomcl0000083	2.88945	1	0	0	7	0	75	5	22	1	27	0	8	-	tr|A7T249|A7T249_NEMVE Predicted protein OS=Nematostella vectensis GN=v1g221204 PE=4 SV=1	-	-
Fcan01_18335_PA	orthomcl0000083	2.88945	1	0	0	7	0	75	5	22	1	27	0	8	-	tr|A7S861|A7S861_NEMVE Predicted protein OS=Nematostella vectensis GN=v1g208277 PE=4 SV=1	-	-
Fcan01_18334_PA	orthomcl0000083	2.88945	1	0	0	7	0	75	5	22	1	27	0	8	-	tr|A7T249|A7T249_NEMVE Predicted protein OS=Nematostella vectensis GN=v1g221204 PE=4 SV=1	-	-
Fcan01_18333_PA	orthomcl0000083	2.88945	1	0	0	7	0	75	5	22	1	27	0	8	-	tr|A7SH17|A7SH17_NEMVE Predicted protein OS=Nematostella vectensis GN=v1g212174 PE=4 SV=1	-	-
Fcan01_18241_PA	orthomcl0000083	2.88945	1	0	0	7	0	75	5	22	1	27	0	8	-	tr|A0A0A9ZI08|A0A0A9ZI08_LYGHE Transposon Ty3-I Gag-Pol polyprotein OS=Lygus hesperus GN=TY3B-I_21 PE=4 SV=1	-	-
Fcan01_12509_PA	orthomcl0000083	2.88945	1	0	0	7	0	75	5	22	1	27	0	8	-	tr|A7SSU6|A7SSU6_NEMVE Predicted protein OS=Nematostella vectensis GN=v1g216923 PE=4 SV=1	-	-
Fcan01_12415_PA	orthomcl0000083	2.88945	1	0	0	7	0	75	5	22	1	27	0	8	-	tr|A7SSU6|A7SSU6_NEMVE Predicted protein OS=Nematostella vectensis GN=v1g216923 PE=4 SV=1	-	-
Fcan01_12085_PA	orthomcl0000083	2.88945	1	0	0	7	0	75	5	22	1	27	0	8	-	tr|A7SSU6|A7SSU6_NEMVE Predicted protein OS=Nematostella vectensis GN=v1g216923 PE=4 SV=1	-	-
Fcan01_12084_PA	orthomcl0000083	2.88945	1	0	0	7	0	75	5	22	1	27	0	8	-	tr|A7SSU6|A7SSU6_NEMVE Predicted protein OS=Nematostella vectensis GN=v1g216923 PE=4 SV=1	-	-
Fcan01_11844_PA	orthomcl0000083	2.88945	1	0	0	7	0	75	5	22	1	27	0	8	-	tr|A0A0A9XD11|A0A0A9XD11_LYGHE Major capsid protein (Fragment) OS=Lygus hesperus GN=42 PE=4 SV=1	-	-
Fcan01_10791_PA	orthomcl0000083	2.88945	1	0	0	7	0	75	5	22	1	27	0	8	sp|P03556|POL_CAMVD Enzymatic polyprotein OS=Cauliflower mosaic virus (strain D/H) GN=ORF V PE=3 SV=1	tr|A0A0A9WLE8|A0A0A9WLE8_LYGHE Enzymatic polyprotein (Fragment) OS=Lygus hesperus GN=CM83_75866 PE=4 SV=1	IPR012337;IPR010998	Ribonuclease H-like domain;Integrase, Lambda-type, N-terminal
Fcan01_10790_PA	orthomcl0000083	2.88945	1	0	0	7	0	75	5	22	1	27	0	8	-	tr|A7S861|A7S861_NEMVE Predicted protein OS=Nematostella vectensis GN=v1g208277 PE=4 SV=1	-	-
Fcan01_10640_PA	orthomcl0000083	2.88945	1	0	0	7	0	75	5	22	1	27	0	8	-	tr|A7S861|A7S861_NEMVE Predicted protein OS=Nematostella vectensis GN=v1g208277 PE=4 SV=1	-	-
Fcan01_09105_PA	orthomcl0000083	2.88945	1	0	0	7	0	75	5	22	1	27	0	8	-	tr|A7S861|A7S861_NEMVE Predicted protein OS=Nematostella vectensis GN=v1g208277 PE=4 SV=1	-	-
Fcan01_09104_PA	orthomcl0000083	2.88945	1	0	0	7	0	75	5	22	1	27	0	8	sp|P27502|POL_RTBVP Polyprotein P3 OS=Rice tungro bacilliform virus (isolate Philippines) PE=1 SV=1	tr|A0A0A9WLE8|A0A0A9WLE8_LYGHE Enzymatic polyprotein (Fragment) OS=Lygus hesperus GN=CM83_75866 PE=4 SV=1	IPR012337	Ribonuclease H-like domain
Fcan01_08962_PA	orthomcl0000083	2.88945	1	0	0	7	0	75	5	22	1	27	0	8	-	tr|A7T249|A7T249_NEMVE Predicted protein OS=Nematostella vectensis GN=v1g221204 PE=4 SV=1	-	-
Fcan01_08961_PA	orthomcl0000083	2.88945	1	0	0	7	0	75	5	22	1	27	0	8	-	tr|A0A0A9Y6Y9|A0A0A9Y6Y9_LYGHE Putative tyrosine recombinase XerC-like protein (Fragment) OS=Lygus hesperus GN=CM83_69058 PE=4 SV=1	IPR011010;IPR002104	DNA breaking-rejoining enzyme, catalytic core;Integrase, catalytic
Fcan01_08927_PA	orthomcl0000083	2.88945	1	0	0	7	0	75	5	22	1	27	0	8	sp|Q8MKK4|TRE12_DROME Facilitated trehalose transporter Tret1-2 homolog OS=Drosophila melanogaster GN=Tret1-2 PE=2 SV=1	tr|A0A026WMX6|A0A026WMX6_CERBI Facilitated trehalose transporter Tret1 (Fragment) OS=Cerapachys biroi GN=X777_01607 PE=3 SV=1	IPR000477;IPR016196;IPR005828	Reverse transcriptase domain;Major facilitator superfamily domain, general substrate transporter;General substrate transporter
Fcan01_08878_PA	orthomcl0000083	2.88945	1	0	0	7	0	75	5	22	1	27	0	8	-	tr|A7T249|A7T249_NEMVE Predicted protein OS=Nematostella vectensis GN=v1g221204 PE=4 SV=1	-	-
Fcan01_08876_PA	orthomcl0000083	2.88945	1	0	0	7	0	75	5	22	1	27	0	8	-	tr|A7SSU6|A7SSU6_NEMVE Predicted protein OS=Nematostella vectensis GN=v1g216923 PE=4 SV=1	-	-
Fcan01_08833_PA	orthomcl0000083	2.88945	1	0	0	7	0	75	5	22	1	27	0	8	-	tr|A7T249|A7T249_NEMVE Predicted protein OS=Nematostella vectensis GN=v1g221204 PE=4 SV=1	-	-
Fcan01_08811_PA	orthomcl0000083	2.88945	1	0	0	7	0	75	5	22	1	27	0	8	sp|P03363|POL_HTLV2 Gag-Pro-Pol polyprotein OS=Human T-cell leukemia virus 2 GN=gag-pro-pol PE=1 SV=4	tr|E2ADB2|E2ADB2_CAMFO Transposon Ty3-G Gag-Pol polyprotein (Fragment) OS=Camponotus floridanus GN=EAG_00426 PE=4 SV=1	-	0
Fcan01_08739_PA	orthomcl0000083	2.88945	1	0	0	7	0	75	5	22	1	27	0	8	sp|Q00962|POL_CAMVN Enzymatic polyprotein OS=Cauliflower mosaic virus (strain NY8153) GN=ORF V PE=3 SV=1	tr|A0A0A9WLE8|A0A0A9WLE8_LYGHE Enzymatic polyprotein (Fragment) OS=Lygus hesperus GN=CM83_75866 PE=4 SV=1	IPR012337	Ribonuclease H-like domain;Reverse transcriptase-like
Fcan01_08738_PA	orthomcl0000083	2.88945	1	0	0	7	0	75	5	22	1	27	0	8	-	tr|A7S861|A7S861_NEMVE Predicted protein OS=Nematostella vectensis GN=v1g208277 PE=4 SV=1	-	-
Fcan01_07929_PA	orthomcl0000083	2.88945	1	0	0	7	0	75	5	22	1	27	0	8	-	tr|A7S861|A7S861_NEMVE Predicted protein OS=Nematostella vectensis GN=v1g208277 PE=4 SV=1	-	-
Fcan01_05871_PA	orthomcl0000083	2.88945	1	0	0	7	0	75	5	22	1	27	0	8	-	tr|A7S861|A7S861_NEMVE Predicted protein OS=Nematostella vectensis GN=v1g208277 PE=4 SV=1	-	-
Fcan01_04183_PA	orthomcl0000083	2.88945	1	0	0	7	0	75	5	22	1	27	0	8	-	tr|A7RX03|A7RX03_NEMVE Predicted protein OS=Nematostella vectensis GN=v1g203407 PE=4 SV=1	-	-
Fcan01_04182_PA	orthomcl0000083	2.88945	1	0	0	7	0	75	5	22	1	27	0	8	sp|Q6XKE6|POLG_PVCV2 Genome polyprotein OS=Petunia vein clearing virus (isolate Hohn) PE=3 SV=1	tr|A0A0A9ZI08|A0A0A9ZI08_LYGHE Transposon Ty3-I Gag-Pol polyprotein OS=Lygus hesperus GN=TY3B-I_21 PE=4 SV=1	IPR000477	Reverse transcriptase domain
Fcan01_01844_PA	orthomcl0000083	2.88945	1	0	0	7	0	75	5	22	1	27	0	8	-	tr|A7S861|A7S861_NEMVE Predicted protein OS=Nematostella vectensis GN=v1g208277 PE=4 SV=1	-	-
Fcan01_28537_PA	orthomcl0000048	2.21235	0	0	0	44	2	64	10	0	1	30	10	34	sp|P34257|TC3A_CAEEL Transposable element Tc3 transposase OS=Caenorhabditis elegans GN=tc3a PE=1 SV=1	tr|A0A087SZI6|A0A087SZI6_9ARAC Transposable element Tc3 transposase (Fragment) OS=Stegodyphus mimosarum GN=X975_04357 PE=4 SV=1	IPR009057;IPR002492	Homeodomain-like;DDE superfamily endonuclease;Transposase, Tc1-like
Fcan01_28533_PA	orthomcl0000048	2.21235	0	0	0	44	2	64	10	0	1	30	10	34	sp|P34257|TC3A_CAEEL Transposable element Tc3 transposase OS=Caenorhabditis elegans GN=tc3a PE=1 SV=1	tr|A0A087TDV4|A0A087TDV4_9ARAC Transposable element Tc3 transposase (Fragment) OS=Stegodyphus mimosarum GN=X975_20342 PE=4 SV=1	IPR002492;IPR025246	Transposase, Tc1-like;Transposase IS30-like HTH domain;DDE superfamily endonuclease
Fcan01_27539_PA	orthomcl0000048	2.21235	0	0	0	44	2	64	10	0	1	30	10	34	sp|P03934|TC1A_CAEEL Transposable element Tc1 transposase OS=Caenorhabditis elegans GN=tc1a PE=3 SV=1	tr|A0A087TB20|A0A087TB20_9ARAC Transposable element Tcb1 transposase (Fragment) OS=Stegodyphus mimosarum GN=X975_09140 PE=4 SV=1	IPR002492	Transposase, Tc1-like
Fcan01_27496_PA	orthomcl0000048	2.21235	0	0	0	44	2	64	10	0	1	30	10	34	sp|P03934|TC1A_CAEEL Transposable element Tc1 transposase OS=Caenorhabditis elegans GN=tc1a PE=3 SV=1	tr|A0A034VZC4|A0A034VZC4_BACDO Transposable element Tc1 transposase OS=Bactrocera dorsalis GN=TC1A PE=4 SV=1	IPR002492;IPR009057	Transposase, Tc1-like;Homeodomain-like
Fcan01_27410_PA	orthomcl0000048	2.21235	0	0	0	44	2	64	10	0	1	30	10	34	sp|P03934|TC1A_CAEEL Transposable element Tc1 transposase OS=Caenorhabditis elegans GN=tc1a PE=3 SV=1	tr|A0A087SXN8|A0A087SXN8_9ARAC Transposable element Tc1 transposase (Fragment) OS=Stegodyphus mimosarum GN=X975_12932 PE=4 SV=1	IPR009057;IPR002492	Homeodomain-like;Transposase, Tc1-like
Fcan01_27330_PA	orthomcl0000048	2.21235	0	0	0	44	2	64	10	0	1	30	10	34	sp|P35072|TCB1_CAEBR Transposable element Tcb1 transposase OS=Caenorhabditis briggsae PE=3 SV=1	tr|A0A034WTK7|A0A034WTK7_BACDO Transposable element Tcb2 transposase OS=Bactrocera dorsalis GN=TCB2 PE=4 SV=1	IPR002492;IPR009057	Homeodomain-like domain;Transposase, Tc1-like;DDE superfamily endonuclease
Fcan01_27057_PA	orthomcl0000048	2.21235	0	0	0	44	2	64	10	0	1	30	10	34	sp|P35072|TCB1_CAEBR Transposable element Tcb1 transposase OS=Caenorhabditis briggsae PE=3 SV=1	tr|A0A034WTK7|A0A034WTK7_BACDO Transposable element Tcb2 transposase OS=Bactrocera dorsalis GN=TCB2 PE=4 SV=1	IPR009057;IPR002492	Homeodomain-like;DDE superfamily endonuclease;Transposase, Tc1-like
Fcan01_27024_PA	orthomcl0000048	2.21235	0	0	0	44	2	64	10	0	1	30	10	34	sp|P03934|TC1A_CAEEL Transposable element Tc1 transposase OS=Caenorhabditis elegans GN=tc1a PE=3 SV=1	tr|A0A034VZC4|A0A034VZC4_BACDO Transposable element Tc1 transposase OS=Bactrocera dorsalis GN=TC1A PE=4 SV=1	IPR009057;IPR002492	DDE superfamily endonuclease;Homeodomain-like;Transposase, Tc1-like
Fcan01_26956_PA	orthomcl0000048	2.21235	0	0	0	44	2	64	10	0	1	30	10	34	sp|P35072|TCB1_CAEBR Transposable element Tcb1 transposase OS=Caenorhabditis briggsae PE=3 SV=1	tr|A0A034WTK7|A0A034WTK7_BACDO Transposable element Tcb2 transposase OS=Bactrocera dorsalis GN=TCB2 PE=4 SV=1	IPR009057;IPR002492	Homeodomain-like;Transposase, Tc1-like;Homeodomain-like domain;DDE superfamily endonuclease
Fcan01_26621_PA	orthomcl0000048	2.21235	0	0	0	44	2	64	10	0	1	30	10	34	sp|P34257|TC3A_CAEEL Transposable element Tc3 transposase OS=Caenorhabditis elegans GN=tc3a PE=1 SV=1	tr|A0A087TT92|A0A087TT92_9ARAC Transposable element Tc3 transposase (Fragment) OS=Stegodyphus mimosarum GN=X975_00516 PE=4 SV=1	IPR001387	Cro/C1-type helix-turn-helix domain
Fcan01_26556_PA	orthomcl0000048	2.21235	0	0	0	44	2	64	10	0	1	30	10	34	sp|P34257|TC3A_CAEEL Transposable element Tc3 transposase OS=Caenorhabditis elegans GN=tc3a PE=1 SV=1	tr|A0A087TDV4|A0A087TDV4_9ARAC Transposable element Tc3 transposase (Fragment) OS=Stegodyphus mimosarum GN=X975_20342 PE=4 SV=1	IPR002492	DDE superfamily endonuclease;Transposase, Tc1-like
Fcan01_25872_PA	orthomcl0000048	2.21235	0	0	0	44	2	64	10	0	1	30	10	34	sp|P34257|TC3A_CAEEL Transposable element Tc3 transposase OS=Caenorhabditis elegans GN=tc3a PE=1 SV=1	tr|A0A087SZI6|A0A087SZI6_9ARAC Transposable element Tc3 transposase (Fragment) OS=Stegodyphus mimosarum GN=X975_04357 PE=4 SV=1	IPR002492;IPR009057	Transposase, Tc1-like;Homeodomain-like;DDE superfamily endonuclease
Fcan01_25284_PA	orthomcl0000048	2.21235	0	0	0	44	2	64	10	0	1	30	10	34	sp|P34257|TC3A_CAEEL Transposable element Tc3 transposase OS=Caenorhabditis elegans GN=tc3a PE=1 SV=1	tr|A0A087TT92|A0A087TT92_9ARAC Transposable element Tc3 transposase (Fragment) OS=Stegodyphus mimosarum GN=X975_00516 PE=4 SV=1	IPR002492;IPR009057	Transposase, Tc1-like;Homeodomain-like
Fcan01_25082_PA	orthomcl0000048	2.21235	0	0	0	44	2	64	10	0	1	30	10	34	sp|P03934|TC1A_CAEEL Transposable element Tc1 transposase OS=Caenorhabditis elegans GN=tc1a PE=3 SV=1	tr|A0A034VZC4|A0A034VZC4_BACDO Transposable element Tc1 transposase OS=Bactrocera dorsalis GN=TC1A PE=4 SV=1	-	DDE superfamily endonuclease
Fcan01_25005_PA	orthomcl0000048	2.21235	0	0	0	44	2	64	10	0	1	30	10	34	sp|P35072|TCB1_CAEBR Transposable element Tcb1 transposase OS=Caenorhabditis briggsae PE=3 SV=1	tr|A0A034VZC4|A0A034VZC4_BACDO Transposable element Tc1 transposase OS=Bactrocera dorsalis GN=TC1A PE=4 SV=1	IPR009057;IPR002492	Homeodomain-like domain;Transposase, Tc1-like;DDE superfamily endonuclease
Fcan01_24973_PA	orthomcl0000048	2.21235	0	0	0	44	2	64	10	0	1	30	10	34	sp|P03934|TC1A_CAEEL Transposable element Tc1 transposase OS=Caenorhabditis elegans GN=tc1a PE=3 SV=1	tr|E2A8C4|E2A8C4_CAMFO Transposable element Tcb2 transposase (Fragment) OS=Camponotus floridanus GN=EAG_00453 PE=4 SV=1	-	-
Fcan01_24513_PA	orthomcl0000048	2.21235	0	0	0	44	2	64	10	0	1	30	10	34	sp|P35072|TCB1_CAEBR Transposable element Tcb1 transposase OS=Caenorhabditis briggsae PE=3 SV=1	tr|A0A034VZC4|A0A034VZC4_BACDO Transposable element Tc1 transposase OS=Bactrocera dorsalis GN=TC1A PE=4 SV=1	IPR009057;IPR002492	Homeodomain-like;Homeodomain-like domain;Transposase, Tc1-like
Fcan01_24468_PA	orthomcl0000048	2.21235	0	0	0	44	2	64	10	0	1	30	10	34	sp|P35072|TCB1_CAEBR Transposable element Tcb1 transposase OS=Caenorhabditis briggsae PE=3 SV=1	tr|A0A0A1HAY8|A0A0A1HAY8_XENTR Putative transposase OS=Xenopus tropicalis GN=tnp PE=4 SV=1	IPR002492;IPR009057	Transposase, Tc1-like;DDE superfamily endonuclease;Homeodomain-like
Fcan01_24192_PA	orthomcl0000048	2.21235	0	0	0	44	2	64	10	0	1	30	10	34	sp|P03934|TC1A_CAEEL Transposable element Tc1 transposase OS=Caenorhabditis elegans GN=tc1a PE=3 SV=1	tr|A0A034WTK7|A0A034WTK7_BACDO Transposable element Tcb2 transposase OS=Bactrocera dorsalis GN=TCB2 PE=4 SV=1	IPR009057;IPR002492	Homeodomain-like;Helix-turn-helix domain;Transposase, Tc1-like;DDE superfamily endonuclease
Fcan01_23714_PA	orthomcl0000048	2.21235	0	0	0	44	2	64	10	0	1	30	10	34	sp|P03934|TC1A_CAEEL Transposable element Tc1 transposase OS=Caenorhabditis elegans GN=tc1a PE=3 SV=1	tr|A0A034VZC4|A0A034VZC4_BACDO Transposable element Tc1 transposase OS=Bactrocera dorsalis GN=TC1A PE=4 SV=1	IPR009057	DDE superfamily endonuclease;Homeodomain-like
Fcan01_22870_PA	orthomcl0000048	2.21235	0	0	0	44	2	64	10	0	1	30	10	34	sp|P34257|TC3A_CAEEL Transposable element Tc3 transposase OS=Caenorhabditis elegans GN=tc3a PE=1 SV=1	tr|A0A087TT92|A0A087TT92_9ARAC Transposable element Tc3 transposase (Fragment) OS=Stegodyphus mimosarum GN=X975_00516 PE=4 SV=1	IPR009057;IPR025246;IPR002492	Homeodomain-like;Transposase IS30-like HTH domain;Transposase, Tc1-like
Fcan01_22171_PA	orthomcl0000048	2.21235	0	0	0	44	2	64	10	0	1	30	10	34	sp|P34257|TC3A_CAEEL Transposable element Tc3 transposase OS=Caenorhabditis elegans GN=tc3a PE=1 SV=1	tr|W4P2A2|W4P2A2_9EUKA Transposase OS=Capsaspora owczarzaki PE=4 SV=1	-	-
Fcan01_19958_PA	orthomcl0000048	2.21235	0	0	0	44	2	64	10	0	1	30	10	34	sp|P03934|TC1A_CAEEL Transposable element Tc1 transposase OS=Caenorhabditis elegans GN=tc1a PE=3 SV=1	tr|A0A0G2KJI4|A0A0G2KJI4_DANRE Uncharacterized protein OS=Danio rerio PE=4 SV=1	-	-
Fcan01_19859_PA	orthomcl0000048	2.21235	0	0	0	44	2	64	10	0	1	30	10	34	sp|P35072|TCB1_CAEBR Transposable element Tcb1 transposase OS=Caenorhabditis briggsae PE=3 SV=1	tr|A0A034WTK7|A0A034WTK7_BACDO Transposable element Tcb2 transposase OS=Bactrocera dorsalis GN=TCB2 PE=4 SV=1	IPR002492;IPR009057	Transposase, Tc1-like;Homeodomain-like;DDE superfamily endonuclease;Homeodomain-like domain
Fcan01_19755_PA	orthomcl0000048	2.21235	0	0	0	44	2	64	10	0	1	30	10	34	sp|P03934|TC1A_CAEEL Transposable element Tc1 transposase OS=Caenorhabditis elegans GN=tc1a PE=3 SV=1	tr|A0A034WTK7|A0A034WTK7_BACDO Transposable element Tcb2 transposase OS=Bactrocera dorsalis GN=TCB2 PE=4 SV=1	IPR009057;IPR002492	Homeodomain-like;Transposase, Tc1-like;DDE superfamily endonuclease;Helix-turn-helix domain
Fcan01_19197_PA	orthomcl0000048	2.21235	0	0	0	44	2	64	10	0	1	30	10	34	sp|P03934|TC1A_CAEEL Transposable element Tc1 transposase OS=Caenorhabditis elegans GN=tc1a PE=3 SV=1	tr|A0A034VZC4|A0A034VZC4_BACDO Transposable element Tc1 transposase OS=Bactrocera dorsalis GN=TC1A PE=4 SV=1	IPR009057	Homeodomain-like
Fcan01_19196_PA	orthomcl0000048	2.21235	0	0	0	44	2	64	10	0	1	30	10	34	sp|P35072|TCB1_CAEBR Transposable element Tcb1 transposase OS=Caenorhabditis briggsae PE=3 SV=1	tr|I1CJF4|I1CJF4_RHIO9 Uncharacterized protein OS=Rhizopus delemar (strain RA 99-880 / ATCC MYA-4621 / FGSC 9543 / NRRL 43880) GN=RO3G_13295 PE=4 SV=1	-	-
Fcan01_19070_PA	orthomcl0000048	2.21235	0	0	0	44	2	64	10	0	1	30	10	34	sp|P03934|TC1A_CAEEL Transposable element Tc1 transposase OS=Caenorhabditis elegans GN=tc1a PE=3 SV=1	tr|A0A034VZC4|A0A034VZC4_BACDO Transposable element Tc1 transposase OS=Bactrocera dorsalis GN=TC1A PE=4 SV=1	IPR009057	Homeodomain-like
Fcan01_19042_PA	orthomcl0000048	2.21235	0	0	0	44	2	64	10	0	1	30	10	34	sp|P34257|TC3A_CAEEL Transposable element Tc3 transposase OS=Caenorhabditis elegans GN=tc3a PE=1 SV=1	tr|A0A087TT92|A0A087TT92_9ARAC Transposable element Tc3 transposase (Fragment) OS=Stegodyphus mimosarum GN=X975_00516 PE=4 SV=1	IPR002492;IPR009057	DDE superfamily endonuclease;Transposase, Tc1-like;Homeodomain-like
Fcan01_19021_PA	orthomcl0000048	2.21235	0	0	0	44	2	64	10	0	1	30	10	34	sp|P03934|TC1A_CAEEL Transposable element Tc1 transposase OS=Caenorhabditis elegans GN=tc1a PE=3 SV=1	tr|I1CJF4|I1CJF4_RHIO9 Uncharacterized protein OS=Rhizopus delemar (strain RA 99-880 / ATCC MYA-4621 / FGSC 9543 / NRRL 43880) GN=RO3G_13295 PE=4 SV=1	IPR002492	Transposase, Tc1-like
Fcan01_18845_PA	orthomcl0000048	2.21235	0	0	0	44	2	64	10	0	1	30	10	34	sp|P34257|TC3A_CAEEL Transposable element Tc3 transposase OS=Caenorhabditis elegans GN=tc3a PE=1 SV=1	tr|A0A087TT92|A0A087TT92_9ARAC Transposable element Tc3 transposase (Fragment) OS=Stegodyphus mimosarum GN=X975_00516 PE=4 SV=1	IPR009057;IPR002492	Homeodomain-like;Transposase, Tc1-like
Fcan01_18268_PA	orthomcl0000048	2.21235	0	0	0	44	2	64	10	0	1	30	10	34	sp|P03934|TC1A_CAEEL Transposable element Tc1 transposase OS=Caenorhabditis elegans GN=tc1a PE=3 SV=1	tr|B5RI68|B5RI68_SALSA Transposase-like OS=Salmo salar PE=2 SV=1	-	-
Fcan01_18187_PA	orthomcl0000048	2.21235	0	0	0	44	2	64	10	0	1	30	10	34	sp|P34257|TC3A_CAEEL Transposable element Tc3 transposase OS=Caenorhabditis elegans GN=tc3a PE=1 SV=1	tr|A0A087TT92|A0A087TT92_9ARAC Transposable element Tc3 transposase (Fragment) OS=Stegodyphus mimosarum GN=X975_00516 PE=4 SV=1	-	Winged helix-turn helix;DDE superfamily endonuclease
Fcan01_18152_PA	orthomcl0000048	2.21235	0	0	0	44	2	64	10	0	1	30	10	34	sp|Q04202|TCB2_CAEBR Transposable element Tcb2 transposase OS=Caenorhabditis briggsae PE=3 SV=1	tr|Q16925|Q16925_ANOAL Transposase OS=Anopheles albimanus GN=Tucur PE=4 SV=1	IPR002492	Transposase, Tc1-like
Fcan01_18150_PA	orthomcl0000048	2.21235	0	0	0	44	2	64	10	0	1	30	10	34	sp|Q04202|TCB2_CAEBR Transposable element Tcb2 transposase OS=Caenorhabditis briggsae PE=3 SV=1	tr|Q16925|Q16925_ANOAL Transposase OS=Anopheles albimanus GN=Tucur PE=4 SV=1	IPR002492	Transposase, Tc1-like
Fcan01_17523_PA	orthomcl0000048	2.21235	0	0	0	44	2	64	10	0	1	30	10	34	sp|P34257|TC3A_CAEEL Transposable element Tc3 transposase OS=Caenorhabditis elegans GN=tc3a PE=1 SV=1	tr|A0A087TT92|A0A087TT92_9ARAC Transposable element Tc3 transposase (Fragment) OS=Stegodyphus mimosarum GN=X975_00516 PE=4 SV=1	IPR009057;IPR025246;IPR002492	Homeodomain-like;Transposase IS30-like HTH domain;DDE superfamily endonuclease;Transposase, Tc1-like
Fcan01_17348_PA	orthomcl0000048	2.21235	0	0	0	44	2	64	10	0	1	30	10	34	sp|P03934|TC1A_CAEEL Transposable element Tc1 transposase OS=Caenorhabditis elegans GN=tc1a PE=3 SV=1	tr|Q16925|Q16925_ANOAL Transposase OS=Anopheles albimanus GN=Tucur PE=4 SV=1	IPR002492;IPR009057	Transposase, Tc1-like;DDE superfamily endonuclease;Homeodomain-like
Fcan01_17158_PA	orthomcl0000048	2.21235	0	0	0	44	2	64	10	0	1	30	10	34	sp|Q04202|TCB2_CAEBR Transposable element Tcb2 transposase OS=Caenorhabditis briggsae PE=3 SV=1	tr|A0A034VZC4|A0A034VZC4_BACDO Transposable element Tc1 transposase OS=Bactrocera dorsalis GN=TC1A PE=4 SV=1	IPR002492;IPR009057	Transposase, Tc1-like;Homeodomain-like
Fcan01_17037_PA	orthomcl0000048	2.21235	0	0	0	44	2	64	10	0	1	30	10	34	sp|P34257|TC3A_CAEEL Transposable element Tc3 transposase OS=Caenorhabditis elegans GN=tc3a PE=1 SV=1	tr|A0A087TT92|A0A087TT92_9ARAC Transposable element Tc3 transposase (Fragment) OS=Stegodyphus mimosarum GN=X975_00516 PE=4 SV=1	IPR009057;IPR025246;IPR002492	Homeodomain-like;Transposase IS30-like HTH domain;DDE superfamily endonuclease;Transposase, Tc1-like
Fcan01_16890_PA	orthomcl0000048	2.21235	0	0	0	44	2	64	10	0	1	30	10	34	sp|P35072|TCB1_CAEBR Transposable element Tcb1 transposase OS=Caenorhabditis briggsae PE=3 SV=1	tr|A0A034VZC4|A0A034VZC4_BACDO Transposable element Tc1 transposase OS=Bactrocera dorsalis GN=TC1A PE=4 SV=1	IPR002492;IPR009057	Transposase, Tc1-like;Homeodomain-like;Homeodomain-like domain
Fcan01_16881_PA	orthomcl0000048	2.21235	0	0	0	44	2	64	10	0	1	30	10	34	sp|P35072|TCB1_CAEBR Transposable element Tcb1 transposase OS=Caenorhabditis briggsae PE=3 SV=1	tr|W5LUJ1|W5LUJ1_ASTMX Uncharacterized protein OS=Astyanax mexicanus PE=4 SV=1	-	-
Fcan01_16786_PA	orthomcl0000048	2.21235	0	0	0	44	2	64	10	0	1	30	10	34	sp|P34257|TC3A_CAEEL Transposable element Tc3 transposase OS=Caenorhabditis elegans GN=tc3a PE=1 SV=1	tr|A0A087TT92|A0A087TT92_9ARAC Transposable element Tc3 transposase (Fragment) OS=Stegodyphus mimosarum GN=X975_00516 PE=4 SV=1	IPR002492;IPR009057	Transposase, Tc1-like;DDE superfamily endonuclease;Homeodomain-like
Fcan01_16442_PA	orthomcl0000048	2.21235	0	0	0	44	2	64	10	0	1	30	10	34	sp|P03934|TC1A_CAEEL Transposable element Tc1 transposase OS=Caenorhabditis elegans GN=tc1a PE=3 SV=1	tr|A0A034VZC4|A0A034VZC4_BACDO Transposable element Tc1 transposase OS=Bactrocera dorsalis GN=TC1A PE=4 SV=1	IPR009057	Homeodomain-like
Fcan01_15519_PA	orthomcl0000048	2.21235	0	0	0	44	2	64	10	0	1	30	10	34	sp|P03934|TC1A_CAEEL Transposable element Tc1 transposase OS=Caenorhabditis elegans GN=tc1a PE=3 SV=1	tr|Q16925|Q16925_ANOAL Transposase OS=Anopheles albimanus GN=Tucur PE=4 SV=1	IPR002492;IPR009057	DDE superfamily endonuclease;Transposase, Tc1-like;Homeodomain-like
Fcan01_15513_PA	orthomcl0000048	2.21235	0	0	0	44	2	64	10	0	1	30	10	34	sp|P03934|TC1A_CAEEL Transposable element Tc1 transposase OS=Caenorhabditis elegans GN=tc1a PE=3 SV=1	tr|A0A034VZC4|A0A034VZC4_BACDO Transposable element Tc1 transposase OS=Bactrocera dorsalis GN=TC1A PE=4 SV=1	IPR002492;IPR009057	Transposase, Tc1-like;Homeodomain-like
Fcan01_15413_PA	orthomcl0000048	2.21235	0	0	0	44	2	64	10	0	1	30	10	34	sp|P34257|TC3A_CAEEL Transposable element Tc3 transposase OS=Caenorhabditis elegans GN=tc3a PE=1 SV=1	tr|A7RWN7|A7RWN7_NEMVE Predicted protein OS=Nematostella vectensis GN=v1g203271 PE=4 SV=1	IPR011050	DDE superfamily endonuclease;Pectin lyase fold/virulence factor
Fcan01_15328_PA	orthomcl0000048	2.21235	0	0	0	44	2	64	10	0	1	30	10	34	sp|P03934|TC1A_CAEEL Transposable element Tc1 transposase OS=Caenorhabditis elegans GN=tc1a PE=3 SV=1	tr|A0A034VZC4|A0A034VZC4_BACDO Transposable element Tc1 transposase OS=Bactrocera dorsalis GN=TC1A PE=4 SV=1	IPR009057	Homeodomain-like
Fcan01_13649_PA	orthomcl0000048	2.21235	0	0	0	44	2	64	10	0	1	30	10	34	sp|P35072|TCB1_CAEBR Transposable element Tcb1 transposase OS=Caenorhabditis briggsae PE=3 SV=1	tr|A0A034VZC4|A0A034VZC4_BACDO Transposable element Tc1 transposase OS=Bactrocera dorsalis GN=TC1A PE=4 SV=1	IPR002492;IPR009057	Transposase, Tc1-like;Homeodomain-like
Fcan01_12263_PA	orthomcl0000048	2.21235	0	0	0	44	2	64	10	0	1	30	10	34	sp|P35072|TCB1_CAEBR Transposable element Tcb1 transposase OS=Caenorhabditis briggsae PE=3 SV=1	tr|A0A034VZC4|A0A034VZC4_BACDO Transposable element Tc1 transposase OS=Bactrocera dorsalis GN=TC1A PE=4 SV=1	IPR009057;IPR002492	Homeodomain-like;Homeodomain-like domain;DDE superfamily endonuclease;Transposase, Tc1-like
Fcan01_12185_PA	orthomcl0000048	2.21235	0	0	0	44	2	64	10	0	1	30	10	34	sp|P35072|TCB1_CAEBR Transposable element Tcb1 transposase OS=Caenorhabditis briggsae PE=3 SV=1	tr|A0A034WTK7|A0A034WTK7_BACDO Transposable element Tcb2 transposase OS=Bactrocera dorsalis GN=TCB2 PE=4 SV=1	IPR002492;IPR009057	DDE superfamily endonuclease;Transposase, Tc1-like;Homeodomain-like
Fcan01_11933_PA	orthomcl0000048	2.21235	0	0	0	44	2	64	10	0	1	30	10	34	sp|P03934|TC1A_CAEEL Transposable element Tc1 transposase OS=Caenorhabditis elegans GN=tc1a PE=3 SV=1	tr|A0A034VZC4|A0A034VZC4_BACDO Transposable element Tc1 transposase OS=Bactrocera dorsalis GN=TC1A PE=4 SV=1	IPR009057	Homeodomain-like
Fcan01_11932_PA	orthomcl0000048	2.21235	0	0	0	44	2	64	10	0	1	30	10	34	sp|P34257|TC3A_CAEEL Transposable element Tc3 transposase OS=Caenorhabditis elegans GN=tc3a PE=1 SV=1	tr|A0A087TT92|A0A087TT92_9ARAC Transposable element Tc3 transposase (Fragment) OS=Stegodyphus mimosarum GN=X975_00516 PE=4 SV=1	IPR025246;IPR009057;IPR002492	Transposase IS30-like HTH domain;Homeodomain-like;Transposase, Tc1-like;DDE superfamily endonuclease
Fcan01_11814_PA	orthomcl0000048	2.21235	0	0	0	44	2	64	10	0	1	30	10	34	sp|P35072|TCB1_CAEBR Transposable element Tcb1 transposase OS=Caenorhabditis briggsae PE=3 SV=1	tr|A0A0B8RNX6|A0A0B8RNX6_BOIIR Transposase OS=Boiga irregularis PE=4 SV=1	IPR009057;IPR002492	DDE superfamily endonuclease;Homeodomain-like;Transposase, Tc1-like
Fcan01_11767_PA	orthomcl0000048	2.21235	0	0	0	44	2	64	10	0	1	30	10	34	sp|P35072|TCB1_CAEBR Transposable element Tcb1 transposase OS=Caenorhabditis briggsae PE=3 SV=1	tr|U6NUU1|U6NUU1_HAECO Transposase domain containing protein OS=Haemonchus contortus GN=HCOI_00350200 PE=4 SV=1	IPR009057;IPR002492	Homeodomain-like;Transposase, Tc1-like
Fcan01_11663_PA	orthomcl0000048	2.21235	0	0	0	44	2	64	10	0	1	30	10	34	sp|P35072|TCB1_CAEBR Transposable element Tcb1 transposase OS=Caenorhabditis briggsae PE=3 SV=1	tr|A0A034VZC4|A0A034VZC4_BACDO Transposable element Tc1 transposase OS=Bactrocera dorsalis GN=TC1A PE=4 SV=1	IPR009057;IPR002492	Homeodomain-like;Transposase, Tc1-like
Fcan01_11511_PA	orthomcl0000048	2.21235	0	0	0	44	2	64	10	0	1	30	10	34	sp|P34257|TC3A_CAEEL Transposable element Tc3 transposase OS=Caenorhabditis elegans GN=tc3a PE=1 SV=1	tr|A0A087TT92|A0A087TT92_9ARAC Transposable element Tc3 transposase (Fragment) OS=Stegodyphus mimosarum GN=X975_00516 PE=4 SV=1	-	DDE superfamily endonuclease
Fcan01_11431_PA	orthomcl0000048	2.21235	0	0	0	44	2	64	10	0	1	30	10	34	sp|P03934|TC1A_CAEEL Transposable element Tc1 transposase OS=Caenorhabditis elegans GN=tc1a PE=3 SV=1	tr|U6PD33|U6PD33_HAECO Paired box protein and Transposase domain containing protein OS=Haemonchus contortus GN=HCOI_01517800 PE=4 SV=1	IPR009057;IPR002492	Homeodomain-like;Transposase, Tc1-like
Fcan01_11380_PA	orthomcl0000048	2.21235	0	0	0	44	2	64	10	0	1	30	10	34	sp|P35072|TCB1_CAEBR Transposable element Tcb1 transposase OS=Caenorhabditis briggsae PE=3 SV=1	tr|U6NUU1|U6NUU1_HAECO Transposase domain containing protein OS=Haemonchus contortus GN=HCOI_00350200 PE=4 SV=1	IPR009057;IPR002492	Homeodomain-like;Transposase, Tc1-like
Fcan01_10845_PA	orthomcl0000048	2.21235	0	0	0	44	2	64	10	0	1	30	10	34	sp|P34257|TC3A_CAEEL Transposable element Tc3 transposase OS=Caenorhabditis elegans GN=tc3a PE=1 SV=1	tr|A0A087TT92|A0A087TT92_9ARAC Transposable element Tc3 transposase (Fragment) OS=Stegodyphus mimosarum GN=X975_00516 PE=4 SV=1	IPR002492;IPR009057	Transposase, Tc1-like;Homeodomain-like;DDE superfamily endonuclease
Fcan01_10582_PA	orthomcl0000048	2.21235	0	0	0	44	2	64	10	0	1	30	10	34	sp|P35072|TCB1_CAEBR Transposable element Tcb1 transposase OS=Caenorhabditis briggsae PE=3 SV=1	tr|A0A034WTK7|A0A034WTK7_BACDO Transposable element Tcb2 transposase OS=Bactrocera dorsalis GN=TCB2 PE=4 SV=1	IPR002492;IPR009057	Transposase, Tc1-like;Homeodomain-like domain;DDE superfamily endonuclease
Fcan01_08963_PA	orthomcl0000048	2.21235	0	0	0	44	2	64	10	0	1	30	10	34	sp|P35072|TCB1_CAEBR Transposable element Tcb1 transposase OS=Caenorhabditis briggsae PE=3 SV=1	tr|A0A034WTK7|A0A034WTK7_BACDO Transposable element Tcb2 transposase OS=Bactrocera dorsalis GN=TCB2 PE=4 SV=1	IPR002492;IPR009057	Transposase, Tc1-like;Homeodomain-like;Homeodomain-like domain
Fcan01_08861_PA	orthomcl0000048	2.21235	0	0	0	44	2	64	10	0	1	30	10	34	sp|P03934|TC1A_CAEEL Transposable element Tc1 transposase OS=Caenorhabditis elegans GN=tc1a PE=3 SV=1	tr|Q16925|Q16925_ANOAL Transposase OS=Anopheles albimanus GN=Tucur PE=4 SV=1	IPR009057;IPR002492	Homeodomain-like;DDE superfamily endonuclease;Transposase, Tc1-like
Fcan01_08814_PA	orthomcl0000048	2.21235	0	0	0	44	2	64	10	0	1	30	10	34	sp|P03934|TC1A_CAEEL Transposable element Tc1 transposase OS=Caenorhabditis elegans GN=tc1a PE=3 SV=1	tr|A0A034VZC4|A0A034VZC4_BACDO Transposable element Tc1 transposase OS=Bactrocera dorsalis GN=TC1A PE=4 SV=1	IPR001810;IPR002492;IPR009057	F-box domain;Transposase, Tc1-like;DDE superfamily endonuclease;Homeodomain-like
Fcan01_01400_PA	orthomcl0000048	2.21235	0	0	0	44	2	64	10	0	1	30	10	34	sp|P35072|TCB1_CAEBR Transposable element Tcb1 transposase OS=Caenorhabditis briggsae PE=3 SV=1	tr|A0A034VZC4|A0A034VZC4_BACDO Transposable element Tc1 transposase OS=Bactrocera dorsalis GN=TC1A PE=4 SV=1	IPR009057;IPR013126;IPR002492	DDE superfamily endonuclease;Homeodomain-like;Heat shock protein 70 family;Transposase, Tc1-like
Fcan01_26506_PA	orthomcl0000041	2.27161	25	36	8	10	30	61	0	8	0	0	0	30	sp|Q86LG1|PPK28_DROME Pickpocket protein 28 OS=Drosophila melanogaster GN=ppk28 PE=1 SV=2	tr|Q29IB8|Q29IB8_DROPS GA18445 OS=Drosophila pseudoobscura pseudoobscura GN=Dpse\GA18445 PE=3 SV=2	IPR001873	Na+ channel, amiloride-sensitive
Fcan01_26486_PA	orthomcl0000041	2.27161	25	36	8	10	30	61	0	8	0	0	0	30	-	tr|W5JCG6|W5JCG6_ANODA Pickpocket OS=Anopheles darlingi GN=AND_006295 PE=3 SV=1	IPR001873	Na+ channel, amiloride-sensitive
Fcan01_26038_PA	orthomcl0000041	2.27161	25	36	8	10	30	61	0	8	0	0	0	30	sp|Q86LG1|PPK28_DROME Pickpocket protein 28 OS=Drosophila melanogaster GN=ppk28 PE=1 SV=2	tr|B3M5Z2|B3M5Z2_DROAN GF10647 OS=Drosophila ananassae GN=Dana\GF10647 PE=3 SV=1	IPR001873	Na+ channel, amiloride-sensitive
Fcan01_25558_PA	orthomcl0000041	2.27161	25	36	8	10	30	61	0	8	0	0	0	30	sp|Q86LG1|PPK28_DROME Pickpocket protein 28 OS=Drosophila melanogaster GN=ppk28 PE=1 SV=2	tr|E9FVP0|E9FVP0_DAPPU Putative amiloride-sensitive sodium channel OS=Daphnia pulex GN=DAPPUDRAFT_310815 PE=3 SV=1	IPR001873	Na+ channel, amiloride-sensitive
Fcan01_25337_PA	orthomcl0000041	2.27161	25	36	8	10	30	61	0	8	0	0	0	30	sp|Q86LG1|PPK28_DROME Pickpocket protein 28 OS=Drosophila melanogaster GN=ppk28 PE=1 SV=2	tr|W5JCG6|W5JCG6_ANODA Pickpocket OS=Anopheles darlingi GN=AND_006295 PE=3 SV=1	IPR001873	Na+ channel, amiloride-sensitive
Fcan01_25323_PA	orthomcl0000041	2.27161	25	36	8	10	30	61	0	8	0	0	0	30	sp|Q86LG1|PPK28_DROME Pickpocket protein 28 OS=Drosophila melanogaster GN=ppk28 PE=1 SV=2	tr|W5JCG6|W5JCG6_ANODA Pickpocket OS=Anopheles darlingi GN=AND_006295 PE=3 SV=1	IPR001873	Na+ channel, amiloride-sensitive
Fcan01_25321_PA	orthomcl0000041	2.27161	25	36	8	10	30	61	0	8	0	0	0	30	sp|Q86LG1|PPK28_DROME Pickpocket protein 28 OS=Drosophila melanogaster GN=ppk28 PE=1 SV=2	tr|B4JL61|B4JL61_DROGR GH11924 OS=Drosophila grimshawi GN=Dgri\GH11924 PE=3 SV=1	IPR001873	Na+ channel, amiloride-sensitive
Fcan01_24695_PA	orthomcl0000041	2.27161	25	36	8	10	30	61	0	8	0	0	0	30	sp|Q86LG1|PPK28_DROME Pickpocket protein 28 OS=Drosophila melanogaster GN=ppk28 PE=1 SV=2	tr|Q29IB8|Q29IB8_DROPS GA18445 OS=Drosophila pseudoobscura pseudoobscura GN=Dpse\GA18445 PE=3 SV=2	IPR001873	Na+ channel, amiloride-sensitive
Fcan01_22451_PA	orthomcl0000041	2.27161	25	36	8	10	30	61	0	8	0	0	0	30	sp|Q86LG1|PPK28_DROME Pickpocket protein 28 OS=Drosophila melanogaster GN=ppk28 PE=1 SV=2	tr|B4M1J5|B4M1J5_DROVI GJ19317 OS=Drosophila virilis GN=Dvir\GJ19317 PE=3 SV=1	IPR001873	Na+ channel, amiloride-sensitive
Fcan01_21872_PA	orthomcl0000041	2.27161	25	36	8	10	30	61	0	8	0	0	0	30	sp|Q86LG1|PPK28_DROME Pickpocket protein 28 OS=Drosophila melanogaster GN=ppk28 PE=1 SV=2	tr|A0A0A9XIS3|A0A0A9XIS3_LYGHE Sodium channel protein Nach (Fragment) OS=Lygus hesperus GN=Nach_1 PE=3 SV=1	IPR001873	Na+ channel, amiloride-sensitive
Fcan01_20908_PA	orthomcl0000041	2.27161	25	36	8	10	30	61	0	8	0	0	0	30	sp|Q86LG1|PPK28_DROME Pickpocket protein 28 OS=Drosophila melanogaster GN=ppk28 PE=1 SV=2	tr|B4J2V4|B4J2V4_DROGR GH16657 OS=Drosophila grimshawi GN=Dgri\GH16657 PE=3 SV=1	IPR001873	Na+ channel, amiloride-sensitive
Fcan01_20692_PA	orthomcl0000041	2.27161	25	36	8	10	30	61	0	8	0	0	0	30	sp|Q86LG1|PPK28_DROME Pickpocket protein 28 OS=Drosophila melanogaster GN=ppk28 PE=1 SV=2	tr|B4M1J5|B4M1J5_DROVI GJ19317 OS=Drosophila virilis GN=Dvir\GJ19317 PE=3 SV=1	IPR001873	Na+ channel, amiloride-sensitive
Fcan01_20211_PA	orthomcl0000041	2.27161	25	36	8	10	30	61	0	8	0	0	0	30	sp|Q86LG1|PPK28_DROME Pickpocket protein 28 OS=Drosophila melanogaster GN=ppk28 PE=1 SV=2	tr|B3M6H9|B3M6H9_DROAN GF23723 OS=Drosophila ananassae GN=Dana\GF23723 PE=3 SV=1	IPR001873	Na+ channel, amiloride-sensitive
Fcan01_18767_PA	orthomcl0000041	2.27161	25	36	8	10	30	61	0	8	0	0	0	30	sp|Q86LG1|PPK28_DROME Pickpocket protein 28 OS=Drosophila melanogaster GN=ppk28 PE=1 SV=2	tr|B4R639|B4R639_DROSI GD17312 OS=Drosophila simulans GN=Dsim\GD17312 PE=3 SV=1	IPR001873	Na+ channel, amiloride-sensitive
Fcan01_18301_PA	orthomcl0000041	2.27161	25	36	8	10	30	61	0	8	0	0	0	30	sp|Q86LG1|PPK28_DROME Pickpocket protein 28 OS=Drosophila melanogaster GN=ppk28 PE=1 SV=2	tr|A0A084WGS5|A0A084WGS5_9DIPT AGAP011611-PA-like protein OS=Anopheles sinensis GN=ZHAS_00017521 PE=3 SV=1	IPR001873	Na+ channel, amiloride-sensitive
Fcan01_17995_PA	orthomcl0000041	2.27161	25	36	8	10	30	61	0	8	0	0	0	30	sp|Q86LG1|PPK28_DROME Pickpocket protein 28 OS=Drosophila melanogaster GN=ppk28 PE=1 SV=2	tr|A0A026WH41|A0A026WH41_CERBI Sodium channel protein Nach OS=Cerapachys biroi GN=X777_05624 PE=3 SV=1	IPR001873	Na+ channel, amiloride-sensitive
Fcan01_17975_PA	orthomcl0000041	2.27161	25	36	8	10	30	61	0	8	0	0	0	30	sp|Q86LG1|PPK28_DROME Pickpocket protein 28 OS=Drosophila melanogaster GN=ppk28 PE=1 SV=2	tr|E2A269|E2A269_CAMFO Amiloride-sensitive cation channel 4-A OS=Camponotus floridanus GN=EAG_09411 PE=3 SV=1	IPR001873	Na+ channel, amiloride-sensitive
Fcan01_17001_PA	orthomcl0000041	2.27161	25	36	8	10	30	61	0	8	0	0	0	30	sp|Q86LG1|PPK28_DROME Pickpocket protein 28 OS=Drosophila melanogaster GN=ppk28 PE=1 SV=2	-	-	-
Fcan01_17000_PA	orthomcl0000041	2.27161	25	36	8	10	30	61	0	8	0	0	0	30	sp|Q86LG1|PPK28_DROME Pickpocket protein 28 OS=Drosophila melanogaster GN=ppk28 PE=1 SV=2	tr|W8AU79|W8AU79_CERCA Sodium channel protein Nach OS=Ceratitis capitata GN=NACH PE=2 SV=1	IPR001873	Na+ channel, amiloride-sensitive
Fcan01_16777_PA	orthomcl0000041	2.27161	25	36	8	10	30	61	0	8	0	0	0	30	sp|Q86LG1|PPK28_DROME Pickpocket protein 28 OS=Drosophila melanogaster GN=ppk28 PE=1 SV=2	tr|Q16GX7|Q16GX7_AEDAE AAEL014230-PA (Fragment) OS=Aedes aegypti GN=AAEL014230 PE=3 SV=1	IPR001873	Na+ channel, amiloride-sensitive
Fcan01_16663_PA	orthomcl0000041	2.27161	25	36	8	10	30	61	0	8	0	0	0	30	sp|Q86LG1|PPK28_DROME Pickpocket protein 28 OS=Drosophila melanogaster GN=ppk28 PE=1 SV=2	tr|B0X0R9|B0X0R9_CULQU Pickpocket OS=Culex quinquefasciatus GN=CpipJ_CPIJ012543 PE=3 SV=1	IPR001873	Na+ channel, amiloride-sensitive
Fcan01_15753_PA	orthomcl0000041	2.27161	25	36	8	10	30	61	0	8	0	0	0	30	sp|Q7TNS7|ASIC4_MOUSE Acid-sensing ion channel 4 OS=Mus musculus GN=Asic4 PE=2 SV=1	tr|B5DZE5|B5DZE5_DROPS GA24082 OS=Drosophila pseudoobscura pseudoobscura GN=Dpse\GA24082 PE=3 SV=1	IPR001873	Na+ channel, amiloride-sensitive
Fcan01_15649_PA	orthomcl0000041	2.27161	25	36	8	10	30	61	0	8	0	0	0	30	sp|Q86LG1|PPK28_DROME Pickpocket protein 28 OS=Drosophila melanogaster GN=ppk28 PE=1 SV=2	tr|A0A084WGS5|A0A084WGS5_9DIPT AGAP011611-PA-like protein OS=Anopheles sinensis GN=ZHAS_00017521 PE=3 SV=1	IPR001873	Na+ channel, amiloride-sensitive
Fcan01_15648_PA	orthomcl0000041	2.27161	25	36	8	10	30	61	0	8	0	0	0	30	-	-	-	-
Fcan01_15645_PA	orthomcl0000041	2.27161	25	36	8	10	30	61	0	8	0	0	0	30	sp|Q86LG1|PPK28_DROME Pickpocket protein 28 OS=Drosophila melanogaster GN=ppk28 PE=1 SV=2	tr|B3M6H9|B3M6H9_DROAN GF23723 OS=Drosophila ananassae GN=Dana\GF23723 PE=3 SV=1	IPR001873	Na+ channel, amiloride-sensitive
Fcan01_15517_PA	orthomcl0000041	2.27161	25	36	8	10	30	61	0	8	0	0	0	30	sp|Q86LG1|PPK28_DROME Pickpocket protein 28 OS=Drosophila melanogaster GN=ppk28 PE=1 SV=2	tr|A0A084WGS5|A0A084WGS5_9DIPT AGAP011611-PA-like protein OS=Anopheles sinensis GN=ZHAS_00017521 PE=3 SV=1	IPR001873	Na+ channel, amiloride-sensitive
Fcan01_15514_PA	orthomcl0000041	2.27161	25	36	8	10	30	61	0	8	0	0	0	30	-	-	-	-
Fcan01_15186_PA	orthomcl0000041	2.27161	25	36	8	10	30	61	0	8	0	0	0	30	sp|Q86LG1|PPK28_DROME Pickpocket protein 28 OS=Drosophila melanogaster GN=ppk28 PE=1 SV=2	tr|A0A026WH41|A0A026WH41_CERBI Sodium channel protein Nach OS=Cerapachys biroi GN=X777_05624 PE=3 SV=1	IPR001873	Na+ channel, amiloride-sensitive
Fcan01_15185_PA	orthomcl0000041	2.27161	25	36	8	10	30	61	0	8	0	0	0	30	sp|Q86LG1|PPK28_DROME Pickpocket protein 28 OS=Drosophila melanogaster GN=ppk28 PE=1 SV=2	tr|Q9W250|Q9W250_DROME Pickpocket 12 OS=Drosophila melanogaster GN=ppk12 PE=2 SV=2	IPR001873	Na+ channel, amiloride-sensitive
Fcan01_15092_PA	orthomcl0000041	2.27161	25	36	8	10	30	61	0	8	0	0	0	30	sp|Q86LG1|PPK28_DROME Pickpocket protein 28 OS=Drosophila melanogaster GN=ppk28 PE=1 SV=2	tr|W8BES3|W8BES3_CERCA Sodium channel protein Nach OS=Ceratitis capitata GN=NACH PE=2 SV=1	IPR001873	Na+ channel, amiloride-sensitive
Fcan01_15019_PA	orthomcl0000041	2.27161	25	36	8	10	30	61	0	8	0	0	0	30	sp|Q86LG1|PPK28_DROME Pickpocket protein 28 OS=Drosophila melanogaster GN=ppk28 PE=1 SV=2	tr|B4J2V4|B4J2V4_DROGR GH16657 OS=Drosophila grimshawi GN=Dgri\GH16657 PE=3 SV=1	IPR001873	Na+ channel, amiloride-sensitive
Fcan01_15001_PA	orthomcl0000041	2.27161	25	36	8	10	30	61	0	8	0	0	0	30	sp|Q86LG1|PPK28_DROME Pickpocket protein 28 OS=Drosophila melanogaster GN=ppk28 PE=1 SV=2	tr|A0A084WGS4|A0A084WGS4_9DIPT AGAP011610-PA-like protein OS=Anopheles sinensis GN=ZHAS_00017520 PE=3 SV=1	IPR001873	Na+ channel, amiloride-sensitive
Fcan01_14497_PA	orthomcl0000041	2.27161	25	36	8	10	30	61	0	8	0	0	0	30	sp|Q86LG1|PPK28_DROME Pickpocket protein 28 OS=Drosophila melanogaster GN=ppk28 PE=1 SV=2	tr|A0A026WH41|A0A026WH41_CERBI Sodium channel protein Nach OS=Cerapachys biroi GN=X777_05624 PE=3 SV=1	IPR001873	Na+ channel, amiloride-sensitive
Fcan01_14409_PA	orthomcl0000041	2.27161	25	36	8	10	30	61	0	8	0	0	0	30	sp|Q86LG1|PPK28_DROME Pickpocket protein 28 OS=Drosophila melanogaster GN=ppk28 PE=1 SV=2	tr|B3NW89|B3NW89_DROER GG19083 OS=Drosophila erecta GN=Dere\GG19083 PE=3 SV=1	IPR001873	Na+ channel, amiloride-sensitive
Fcan01_14362_PA	orthomcl0000041	2.27161	25	36	8	10	30	61	0	8	0	0	0	30	-	-	IPR001873	Na+ channel, amiloride-sensitive
Fcan01_13066_PA	orthomcl0000041	2.27161	25	36	8	10	30	61	0	8	0	0	0	30	sp|Q86LG1|PPK28_DROME Pickpocket protein 28 OS=Drosophila melanogaster GN=ppk28 PE=1 SV=2	tr|A0A0A9XIS3|A0A0A9XIS3_LYGHE Sodium channel protein Nach (Fragment) OS=Lygus hesperus GN=Nach_1 PE=3 SV=1	IPR001873	Na+ channel, amiloride-sensitive
Fcan01_13005_PA	orthomcl0000041	2.27161	25	36	8	10	30	61	0	8	0	0	0	30	sp|Q86LG1|PPK28_DROME Pickpocket protein 28 OS=Drosophila melanogaster GN=ppk28 PE=1 SV=2	tr|A0A0A9XE52|A0A0A9XE52_LYGHE Sodium channel protein Nach (Fragment) OS=Lygus hesperus GN=Nach_0 PE=3 SV=1	IPR001873	Na+ channel, amiloride-sensitive
Fcan01_13004_PA	orthomcl0000041	2.27161	25	36	8	10	30	61	0	8	0	0	0	30	sp|Q86LG1|PPK28_DROME Pickpocket protein 28 OS=Drosophila melanogaster GN=ppk28 PE=1 SV=2	tr|A0A0A9XIS3|A0A0A9XIS3_LYGHE Sodium channel protein Nach (Fragment) OS=Lygus hesperus GN=Nach_1 PE=3 SV=1	IPR001873	Na+ channel, amiloride-sensitive
Fcan01_11806_PA	orthomcl0000041	2.27161	25	36	8	10	30	61	0	8	0	0	0	30	sp|Q86LG1|PPK28_DROME Pickpocket protein 28 OS=Drosophila melanogaster GN=ppk28 PE=1 SV=2	tr|B3M5Z2|B3M5Z2_DROAN GF10647 OS=Drosophila ananassae GN=Dana\GF10647 PE=3 SV=1	IPR001873	Na+ channel, amiloride-sensitive
Fcan01_11570_PA	orthomcl0000041	2.27161	25	36	8	10	30	61	0	8	0	0	0	30	sp|Q86LG1|PPK28_DROME Pickpocket protein 28 OS=Drosophila melanogaster GN=ppk28 PE=1 SV=2	tr|B3M6H9|B3M6H9_DROAN GF23723 OS=Drosophila ananassae GN=Dana\GF23723 PE=3 SV=1	IPR001873	Na+ channel, amiloride-sensitive
Fcan01_11242_PA	orthomcl0000041	2.27161	25	36	8	10	30	61	0	8	0	0	0	30	sp|Q86LG1|PPK28_DROME Pickpocket protein 28 OS=Drosophila melanogaster GN=ppk28 PE=1 SV=2	tr|A0A084WGS5|A0A084WGS5_9DIPT AGAP011611-PA-like protein OS=Anopheles sinensis GN=ZHAS_00017521 PE=3 SV=1	IPR001873	Na+ channel, amiloride-sensitive
Fcan01_10094_PA	orthomcl0000041	2.27161	25	36	8	10	30	61	0	8	0	0	0	30	sp|Q86LG1|PPK28_DROME Pickpocket protein 28 OS=Drosophila melanogaster GN=ppk28 PE=1 SV=2	tr|F4X372|F4X372_ACREC Sodium channel protein Nach OS=Acromyrmex echinatior GN=G5I_12764 PE=3 SV=1	IPR001873	Na+ channel, amiloride-sensitive
Fcan01_10093_PA	orthomcl0000041	2.27161	25	36	8	10	30	61	0	8	0	0	0	30	-	-	-	-
Fcan01_10092_PA	orthomcl0000041	2.27161	25	36	8	10	30	61	0	8	0	0	0	30	-	-	-	-
Fcan01_09389_PA	orthomcl0000041	2.27161	25	36	8	10	30	61	0	8	0	0	0	30	sp|Q86LG1|PPK28_DROME Pickpocket protein 28 OS=Drosophila melanogaster GN=ppk28 PE=1 SV=2	tr|B3M5Z2|B3M5Z2_DROAN GF10647 OS=Drosophila ananassae GN=Dana\GF10647 PE=3 SV=1	IPR001873	Na+ channel, amiloride-sensitive
Fcan01_08513_PA	orthomcl0000041	2.27161	25	36	8	10	30	61	0	8	0	0	0	30	sp|Q86LG1|PPK28_DROME Pickpocket protein 28 OS=Drosophila melanogaster GN=ppk28 PE=1 SV=2	tr|E2BNL2|E2BNL2_HARSA Sodium channel protein Nach (Fragment) OS=Harpegnathos saltator GN=EAI_01950 PE=3 SV=1	IPR001873	Na+ channel, amiloride-sensitive
Fcan01_08511_PA	orthomcl0000041	2.27161	25	36	8	10	30	61	0	8	0	0	0	30	sp|Q86LG1|PPK28_DROME Pickpocket protein 28 OS=Drosophila melanogaster GN=ppk28 PE=1 SV=2	tr|A0A0C9RL33|A0A0C9RL33_9HYME Accn4b protein OS=Fopius arisanus GN=accn4b PE=3 SV=1	IPR001873	Na+ channel, amiloride-sensitive
Fcan01_07168_PA	orthomcl0000041	2.27161	25	36	8	10	30	61	0	8	0	0	0	30	sp|Q86LG1|PPK28_DROME Pickpocket protein 28 OS=Drosophila melanogaster GN=ppk28 PE=1 SV=2	tr|A0A026WH41|A0A026WH41_CERBI Sodium channel protein Nach OS=Cerapachys biroi GN=X777_05624 PE=3 SV=1	IPR001873	Na+ channel, amiloride-sensitive
Fcan01_06462_PA	orthomcl0000041	2.27161	25	36	8	10	30	61	0	8	0	0	0	30	sp|Q86LG1|PPK28_DROME Pickpocket protein 28 OS=Drosophila melanogaster GN=ppk28 PE=1 SV=2	tr|A0A026WH41|A0A026WH41_CERBI Sodium channel protein Nach OS=Cerapachys biroi GN=X777_05624 PE=3 SV=1	IPR001251;IPR001873;IPR011074	CRAL-TRIO domain;Na+ channel, amiloride-sensitive;CRAL/TRIO, N-terminal domain
Fcan01_06450_PA	orthomcl0000041	2.27161	25	36	8	10	30	61	0	8	0	0	0	30	sp|Q86LG1|PPK28_DROME Pickpocket protein 28 OS=Drosophila melanogaster GN=ppk28 PE=1 SV=2	tr|A0A026WH41|A0A026WH41_CERBI Sodium channel protein Nach OS=Cerapachys biroi GN=X777_05624 PE=3 SV=1	IPR000209;IPR001873	Peptidase S8/S53 domain;Na+ channel, amiloride-sensitive
Fcan01_06449_PA	orthomcl0000041	2.27161	25	36	8	10	30	61	0	8	0	0	0	30	sp|Q86LG1|PPK28_DROME Pickpocket protein 28 OS=Drosophila melanogaster GN=ppk28 PE=1 SV=2	tr|A0A026WH41|A0A026WH41_CERBI Sodium channel protein Nach OS=Cerapachys biroi GN=X777_05624 PE=3 SV=1	IPR001873	Na+ channel, amiloride-sensitive
Fcan01_04113_PA	orthomcl0000041	2.27161	25	36	8	10	30	61	0	8	0	0	0	30	sp|Q86LG1|PPK28_DROME Pickpocket protein 28 OS=Drosophila melanogaster GN=ppk28 PE=1 SV=2	tr|W8BES3|W8BES3_CERCA Sodium channel protein Nach OS=Ceratitis capitata GN=NACH PE=2 SV=1	IPR001873	Na+ channel, amiloride-sensitive
Fcan01_04038_PA	orthomcl0000041	2.27161	25	36	8	10	30	61	0	8	0	0	0	30	sp|Q86LG1|PPK28_DROME Pickpocket protein 28 OS=Drosophila melanogaster GN=ppk28 PE=1 SV=2	tr|F4X372|F4X372_ACREC Sodium channel protein Nach OS=Acromyrmex echinatior GN=G5I_12764 PE=3 SV=1	IPR001873	Na+ channel, amiloride-sensitive
Fcan01_01612_PA	orthomcl0000041	2.27161	25	36	8	10	30	61	0	8	0	0	0	30	sp|Q86LG1|PPK28_DROME Pickpocket protein 28 OS=Drosophila melanogaster GN=ppk28 PE=1 SV=2	tr|A0A026WH41|A0A026WH41_CERBI Sodium channel protein Nach OS=Cerapachys biroi GN=X777_05624 PE=3 SV=1	IPR001873	Na+ channel, amiloride-sensitive
Fcan01_01572_PA	orthomcl0000041	2.27161	25	36	8	10	30	61	0	8	0	0	0	30	sp|Q86LG1|PPK28_DROME Pickpocket protein 28 OS=Drosophila melanogaster GN=ppk28 PE=1 SV=2	tr|A0A026WH41|A0A026WH41_CERBI Sodium channel protein Nach OS=Cerapachys biroi GN=X777_05624 PE=3 SV=1	IPR001873	Na+ channel, amiloride-sensitive
Fcan01_01127_PA	orthomcl0000041	2.27161	25	36	8	10	30	61	0	8	0	0	0	30	sp|Q86LG1|PPK28_DROME Pickpocket protein 28 OS=Drosophila melanogaster GN=ppk28 PE=1 SV=2	tr|A0A026WH41|A0A026WH41_CERBI Sodium channel protein Nach OS=Cerapachys biroi GN=X777_05624 PE=3 SV=1	IPR001873	Na+ channel, amiloride-sensitive
Fcan01_01118_PA	orthomcl0000041	2.27161	25	36	8	10	30	61	0	8	0	0	0	30	sp|Q86LG1|PPK28_DROME Pickpocket protein 28 OS=Drosophila melanogaster GN=ppk28 PE=1 SV=2	tr|A0A026WH41|A0A026WH41_CERBI Sodium channel protein Nach OS=Cerapachys biroi GN=X777_05624 PE=3 SV=1	IPR001873	Na+ channel, amiloride-sensitive
Fcan01_00947_PA	orthomcl0000041	2.27161	25	36	8	10	30	61	0	8	0	0	0	30	sp|Q86LG1|PPK28_DROME Pickpocket protein 28 OS=Drosophila melanogaster GN=ppk28 PE=1 SV=2	tr|E9FVP0|E9FVP0_DAPPU Putative amiloride-sensitive sodium channel OS=Daphnia pulex GN=DAPPUDRAFT_310815 PE=3 SV=1	IPR001873	Na+ channel, amiloride-sensitive
Fcan01_00940_PA	orthomcl0000041	2.27161	25	36	8	10	30	61	0	8	0	0	0	30	sp|Q86LG1|PPK28_DROME Pickpocket protein 28 OS=Drosophila melanogaster GN=ppk28 PE=1 SV=2	tr|A0A026WH41|A0A026WH41_CERBI Sodium channel protein Nach OS=Cerapachys biroi GN=X777_05624 PE=3 SV=1	IPR001873	Na+ channel, amiloride-sensitive
Fcan01_00822_PA	orthomcl0000041	2.27161	25	36	8	10	30	61	0	8	0	0	0	30	sp|Q86LG1|PPK28_DROME Pickpocket protein 28 OS=Drosophila melanogaster GN=ppk28 PE=1 SV=2	tr|A0A026WH41|A0A026WH41_CERBI Sodium channel protein Nach OS=Cerapachys biroi GN=X777_05624 PE=3 SV=1	IPR001873	Na+ channel, amiloride-sensitive
Fcan01_00304_PA	orthomcl0000041	2.27161	25	36	8	10	30	61	0	8	0	0	0	30	sp|B6YXP0|Y1363_THEON UPF0282 protein TON_1363 OS=Thermococcus onnurineus (strain NA1) GN=TON_1363 PE=3 SV=1	-	-	-
Fcan01_28289_PA	orthomcl0000057	2.79712	13	4	0	19	3	61	3	19	7	20	21	3	sp|Q8T674|ABCGK_DICDI ABC transporter G family member 20 OS=Dictyostelium discoideum GN=abcG20 PE=3 SV=1	tr|F4WLA0|F4WLA0_ACREC ABC transporter G family member 20 (Fragment) OS=Acromyrmex echinatior GN=G5I_06524 PE=3 SV=1	IPR003439;IPR027417	ABC-2 family transporter protein;ABC transporter-like;P-loop containing nucleoside triphosphate hydrolase
Fcan01_27679_PA	orthomcl0000057	2.79712	13	4	0	19	3	61	3	19	7	20	21	3	sp|Q55EH8|ABCGN_DICDI ABC transporter G family member 23 OS=Dictyostelium discoideum GN=abcG23 PE=3 SV=2	tr|A0A0A7AS98|A0A0A7AS98_TIGJA ATP-binding cassette transporter sub-family H 139282 OS=Tigriopus japonicus PE=2 SV=1	IPR003439;IPR027417	ABC transporter-like;P-loop containing nucleoside triphosphate hydrolase
Fcan01_27675_PA	orthomcl0000057	2.79712	13	4	0	19	3	61	3	19	7	20	21	3	sp|Q55EH8|ABCGN_DICDI ABC transporter G family member 23 OS=Dictyostelium discoideum GN=abcG23 PE=3 SV=2	tr|T1J7J0|T1J7J0_STRMM Uncharacterized protein OS=Strigamia maritima PE=3 SV=1	IPR027417;IPR003439	P-loop containing nucleoside triphosphate hydrolase;ABC transporter-like
Fcan01_27673_PA	orthomcl0000057	2.79712	13	4	0	19	3	61	3	19	7	20	21	3	sp|Q55EH8|ABCGN_DICDI ABC transporter G family member 23 OS=Dictyostelium discoideum GN=abcG23 PE=3 SV=2	tr|A0A0A1XKS0|A0A0A1XKS0_BACCU ABC transporter G family member 23 (Fragment) OS=Bactrocera cucurbitae GN=abcG23_1 PE=3 SV=1	IPR027417;IPR003439	P-loop containing nucleoside triphosphate hydrolase;ABC transporter-like
Fcan01_27669_PA	orthomcl0000057	2.79712	13	4	0	19	3	61	3	19	7	20	21	3	sp|Q55EH8|ABCGN_DICDI ABC transporter G family member 23 OS=Dictyostelium discoideum GN=abcG23 PE=3 SV=2	tr|E9I443|E9I443_DAPPU ABC protein, subfamily ABCH (Fragment) OS=Daphnia pulex GN=DAPPUDRAFT_340396 PE=3 SV=1	IPR003439;IPR027417	ABC transporter-like;P-loop containing nucleoside triphosphate hydrolase
Fcan01_25073_PA	orthomcl0000057	2.79712	13	4	0	19	3	61	3	19	7	20	21	3	sp|Q55EH8|ABCGN_DICDI ABC transporter G family member 23 OS=Dictyostelium discoideum GN=abcG23 PE=3 SV=2	tr|E9G803|E9G803_DAPPU ABC protein, subfamily ABCH OS=Daphnia pulex GN=DAPPUDRAFT_46780 PE=3 SV=1	IPR003439;IPR027417	ABC transporter-like;ABC-2 family transporter protein;P-loop containing nucleoside triphosphate hydrolase
Fcan01_25069_PA	orthomcl0000057	2.79712	13	4	0	19	3	61	3	19	7	20	21	3	sp|Q55EH8|ABCGN_DICDI ABC transporter G family member 23 OS=Dictyostelium discoideum GN=abcG23 PE=3 SV=2	tr|E9I443|E9I443_DAPPU ABC protein, subfamily ABCH (Fragment) OS=Daphnia pulex GN=DAPPUDRAFT_340396 PE=3 SV=1	IPR027417;IPR003439	P-loop containing nucleoside triphosphate hydrolase;ABC transporter-like
Fcan01_25064_PA	orthomcl0000057	2.79712	13	4	0	19	3	61	3	19	7	20	21	3	sp|Q55EH8|ABCGN_DICDI ABC transporter G family member 23 OS=Dictyostelium discoideum GN=abcG23 PE=3 SV=2	tr|E0VA48|E0VA48_PEDHC ABC transporter, putative OS=Pediculus humanus subsp. corporis GN=Phum_PHUM026790 PE=3 SV=1	IPR027417;IPR003439	P-loop containing nucleoside triphosphate hydrolase;ABC-2 family transporter protein;ABC transporter-like
Fcan01_24947_PA	orthomcl0000057	2.79712	13	4	0	19	3	61	3	19	7	20	21	3	sp|Q55EH8|ABCGN_DICDI ABC transporter G family member 23 OS=Dictyostelium discoideum GN=abcG23 PE=3 SV=2	tr|E0VA48|E0VA48_PEDHC ABC transporter, putative OS=Pediculus humanus subsp. corporis GN=Phum_PHUM026790 PE=3 SV=1	IPR027417;IPR003439	P-loop containing nucleoside triphosphate hydrolase;ABC transporter-like;ABC-2 family transporter protein
Fcan01_22732_PA	orthomcl0000057	2.79712	13	4	0	19	3	61	3	19	7	20	21	3	sp|Q55EH8|ABCGN_DICDI ABC transporter G family member 23 OS=Dictyostelium discoideum GN=abcG23 PE=3 SV=2	tr|T1PDS1|T1PDS1_MUSDO ABC-2 type transporter OS=Musca domestica PE=2 SV=1	IPR003439;IPR027417	ABC transporter-like;ABC-2 family transporter protein;P-loop containing nucleoside triphosphate hydrolase
Fcan01_20834_PA	orthomcl0000057	2.79712	13	4	0	19	3	61	3	19	7	20	21	3	sp|Q55EH8|ABCGN_DICDI ABC transporter G family member 23 OS=Dictyostelium discoideum GN=abcG23 PE=3 SV=2	tr|F4WLA0|F4WLA0_ACREC ABC transporter G family member 20 (Fragment) OS=Acromyrmex echinatior GN=G5I_06524 PE=3 SV=1	IPR003439;IPR027417	ABC transporter-like;ABC-2 family transporter protein;P-loop containing nucleoside triphosphate hydrolase
Fcan01_20810_PA	orthomcl0000057	2.79712	13	4	0	19	3	61	3	19	7	20	21	3	sp|Q55EH8|ABCGN_DICDI ABC transporter G family member 23 OS=Dictyostelium discoideum GN=abcG23 PE=3 SV=2	tr|F4WLA0|F4WLA0_ACREC ABC transporter G family member 20 (Fragment) OS=Acromyrmex echinatior GN=G5I_06524 PE=3 SV=1	IPR003439;IPR027417	ABC transporter-like;P-loop containing nucleoside triphosphate hydrolase
Fcan01_20772_PA	orthomcl0000057	2.79712	13	4	0	19	3	61	3	19	7	20	21	3	sp|Q55EH8|ABCGN_DICDI ABC transporter G family member 23 OS=Dictyostelium discoideum GN=abcG23 PE=3 SV=2	tr|A0A0A7AS29|A0A0A7AS29_TIGJA ATP-binding cassette transporter sub-family H 88708 OS=Tigriopus japonicus PE=2 SV=1	IPR003439;IPR027417	ABC-2 family transporter protein;ABC transporter-like;P-loop containing nucleoside triphosphate hydrolase
Fcan01_20527_PA	orthomcl0000057	2.79712	13	4	0	19	3	61	3	19	7	20	21	3	sp|Q55EH8|ABCGN_DICDI ABC transporter G family member 23 OS=Dictyostelium discoideum GN=abcG23 PE=3 SV=2	tr|E9GMI8|E9GMI8_DAPPU ABC protein, subfamily ABCH OS=Daphnia pulex GN=DAPPUDRAFT_197573 PE=3 SV=1	IPR003439;IPR027417;IPR003959	ABC transporter-like;ABC-2 family transporter protein;P-loop containing nucleoside triphosphate hydrolase;ATPase, AAA-type, core
Fcan01_20526_PA	orthomcl0000057	2.79712	13	4	0	19	3	61	3	19	7	20	21	3	sp|Q55EH8|ABCGN_DICDI ABC transporter G family member 23 OS=Dictyostelium discoideum GN=abcG23 PE=3 SV=2	tr|E0VA48|E0VA48_PEDHC ABC transporter, putative OS=Pediculus humanus subsp. corporis GN=Phum_PHUM026790 PE=3 SV=1	IPR027417;IPR003439	P-loop containing nucleoside triphosphate hydrolase;ABC-2 family transporter protein;ABC transporter-like
Fcan01_20103_PA	orthomcl0000057	2.79712	13	4	0	19	3	61	3	19	7	20	21	3	sp|Q55EH8|ABCGN_DICDI ABC transporter G family member 23 OS=Dictyostelium discoideum GN=abcG23 PE=3 SV=2	tr|F4WL98|F4WL98_ACREC ABC transporter G family member 20 OS=Acromyrmex echinatior GN=G5I_06522 PE=4 SV=1	IPR027417;IPR003439	ABC-2 family transporter protein;P-loop containing nucleoside triphosphate hydrolase;ABC transporter-like
Fcan01_19720_PA	orthomcl0000057	2.79712	13	4	0	19	3	61	3	19	7	20	21	3	sp|Q55EH8|ABCGN_DICDI ABC transporter G family member 23 OS=Dictyostelium discoideum GN=abcG23 PE=3 SV=2	tr|E0VBP5|E0VBP5_PEDHC ABC transporter, putative OS=Pediculus humanus subsp. corporis GN=Phum_PHUM066540 PE=3 SV=1	IPR027417;IPR003439;IPR013525	P-loop containing nucleoside triphosphate hydrolase;ABC transporter-like;ABC-2 type transporter
Fcan01_17596_PA	orthomcl0000057	2.79712	13	4	0	19	3	61	3	19	7	20	21	3	sp|Q8T674|ABCGK_DICDI ABC transporter G family member 20 OS=Dictyostelium discoideum GN=abcG20 PE=3 SV=1	tr|A0A067R2A0|A0A067R2A0_ZOONE ABC transporter G family member 20 OS=Zootermopsis nevadensis GN=L798_10361 PE=3 SV=1	IPR027417;IPR003439	ABC-2 family transporter protein;P-loop containing nucleoside triphosphate hydrolase;ABC transporter-like
Fcan01_17264_PA	orthomcl0000057	2.79712	13	4	0	19	3	61	3	19	7	20	21	3	sp|Q55EH8|ABCGN_DICDI ABC transporter G family member 23 OS=Dictyostelium discoideum GN=abcG23 PE=3 SV=2	tr|V9IML8|V9IML8_APICE ABC transporter G family member 20 OS=Apis cerana GN=ACCB13780 PE=2 SV=1	IPR027417;IPR003439	ABC-2 family transporter protein;P-loop containing nucleoside triphosphate hydrolase;ABC transporter-like
Fcan01_16507_PA	orthomcl0000057	2.79712	13	4	0	19	3	61	3	19	7	20	21	3	sp|Q8T674|ABCGK_DICDI ABC transporter G family member 20 OS=Dictyostelium discoideum GN=abcG20 PE=3 SV=1	tr|A0A069DWR9|A0A069DWR9_9HEMI Putative abc transporter g family member 20-like isoform 1 (Fragment) OS=Panstrongylus megistus PE=2 SV=1	IPR027417;IPR003439	ABC-2 family transporter protein;P-loop containing nucleoside triphosphate hydrolase;ABC transporter-like
Fcan01_16506_PA	orthomcl0000057	2.79712	13	4	0	19	3	61	3	19	7	20	21	3	sp|Q8T674|ABCGK_DICDI ABC transporter G family member 20 OS=Dictyostelium discoideum GN=abcG20 PE=3 SV=1	tr|E0VA48|E0VA48_PEDHC ABC transporter, putative OS=Pediculus humanus subsp. corporis GN=Phum_PHUM026790 PE=3 SV=1	IPR003439;IPR027417	ABC-2 family transporter protein;ABC transporter-like;P-loop containing nucleoside triphosphate hydrolase
Fcan01_16345_PA	orthomcl0000057	2.79712	13	4	0	19	3	61	3	19	7	20	21	3	sp|Q55EH8|ABCGN_DICDI ABC transporter G family member 23 OS=Dictyostelium discoideum GN=abcG23 PE=3 SV=2	tr|F4WLA0|F4WLA0_ACREC ABC transporter G family member 20 (Fragment) OS=Acromyrmex echinatior GN=G5I_06524 PE=3 SV=1	IPR003439;IPR027417	ABC-2 family transporter protein;ABC transporter-like;P-loop containing nucleoside triphosphate hydrolase
Fcan01_15986_PA	orthomcl0000057	2.79712	13	4	0	19	3	61	3	19	7	20	21	3	sp|Q8T674|ABCGK_DICDI ABC transporter G family member 20 OS=Dictyostelium discoideum GN=abcG20 PE=3 SV=1	tr|E9GMI8|E9GMI8_DAPPU ABC protein, subfamily ABCH OS=Daphnia pulex GN=DAPPUDRAFT_197573 PE=3 SV=1	IPR003439;IPR027417	ABC transporter-like;P-loop containing nucleoside triphosphate hydrolase;ABC-2 family transporter protein
Fcan01_15985_PA	orthomcl0000057	2.79712	13	4	0	19	3	61	3	19	7	20	21	3	sp|Q55EH8|ABCGN_DICDI ABC transporter G family member 23 OS=Dictyostelium discoideum GN=abcG23 PE=3 SV=2	tr|W8B731|W8B731_CERCA ABC transporter G family member 20 OS=Ceratitis capitata GN=ABCGK PE=2 SV=1	IPR027417;IPR003439	P-loop containing nucleoside triphosphate hydrolase;ABC transporter-like
Fcan01_15872_PA	orthomcl0000057	2.79712	13	4	0	19	3	61	3	19	7	20	21	3	sp|Q8T674|ABCGK_DICDI ABC transporter G family member 20 OS=Dictyostelium discoideum GN=abcG20 PE=3 SV=1	tr|A0A0A9YJM1|A0A0A9YJM1_LYGHE ABC transporter G family member 20 OS=Lygus hesperus GN=abcG20_4 PE=3 SV=1	-	ABC-2 family transporter protein
Fcan01_15220_PA	orthomcl0000057	2.79712	13	4	0	19	3	61	3	19	7	20	21	3	sp|Q55EH8|ABCGN_DICDI ABC transporter G family member 23 OS=Dictyostelium discoideum GN=abcG23 PE=3 SV=2	tr|A0A084VEI8|A0A084VEI8_9DIPT AGAP003680-PA-like protein OS=Anopheles sinensis GN=ZHAS_00003545 PE=3 SV=1	IPR027417;IPR013525;IPR003439	P-loop containing nucleoside triphosphate hydrolase;ABC-2 type transporter;ABC transporter-like
Fcan01_10984_PA	orthomcl0000057	2.79712	13	4	0	19	3	61	3	19	7	20	21	3	sp|Q8T674|ABCGK_DICDI ABC transporter G family member 20 OS=Dictyostelium discoideum GN=abcG20 PE=3 SV=1	tr|B4QYS8|B4QYS8_DROSI GD21379 OS=Drosophila simulans GN=Dsim\GD21379 PE=3 SV=1	IPR027417;IPR003439	P-loop containing nucleoside triphosphate hydrolase;ABC transporter-like
Fcan01_10980_PA	orthomcl0000057	2.79712	13	4	0	19	3	61	3	19	7	20	21	3	sp|Q55EH8|ABCGN_DICDI ABC transporter G family member 23 OS=Dictyostelium discoideum GN=abcG23 PE=3 SV=2	tr|E9GPY4|E9GPY4_DAPPU ABC protein, subfamily ABCH OS=Daphnia pulex GN=DAPPUDRAFT_347474 PE=3 SV=1	IPR003439;IPR027417	ABC transporter-like;P-loop containing nucleoside triphosphate hydrolase;ABC-2 family transporter protein
Fcan01_10806_PA	orthomcl0000057	2.79712	13	4	0	19	3	61	3	19	7	20	21	3	sp|Q55EH8|ABCGN_DICDI ABC transporter G family member 23 OS=Dictyostelium discoideum GN=abcG23 PE=3 SV=2	tr|E0VA48|E0VA48_PEDHC ABC transporter, putative OS=Pediculus humanus subsp. corporis GN=Phum_PHUM026790 PE=3 SV=1	IPR027417;IPR003439	P-loop containing nucleoside triphosphate hydrolase;ABC transporter-like;ABC-2 family transporter protein
Fcan01_10805_PA	orthomcl0000057	2.79712	13	4	0	19	3	61	3	19	7	20	21	3	sp|Q55EH8|ABCGN_DICDI ABC transporter G family member 23 OS=Dictyostelium discoideum GN=abcG23 PE=3 SV=2	tr|A0A0A9YM30|A0A0A9YM30_LYGHE ABC transporter G family member 23 OS=Lygus hesperus GN=abcG23_14 PE=3 SV=1	IPR003439;IPR027417	ABC transporter-like;P-loop containing nucleoside triphosphate hydrolase
Fcan01_10773_PA	orthomcl0000057	2.79712	13	4	0	19	3	61	3	19	7	20	21	3	sp|Q55EH8|ABCGN_DICDI ABC transporter G family member 23 OS=Dictyostelium discoideum GN=abcG23 PE=3 SV=2	tr|E9HA63|E9HA63_DAPPU ABC protein, subfamily ABCH OS=Daphnia pulex GN=DAPPUDRAFT_201766 PE=3 SV=1	IPR027417;IPR003439	ABC-2 family transporter protein;P-loop containing nucleoside triphosphate hydrolase;ABC transporter-like
Fcan01_10610_PA	orthomcl0000057	2.79712	13	4	0	19	3	61	3	19	7	20	21	3	sp|Q55EH8|ABCGN_DICDI ABC transporter G family member 23 OS=Dictyostelium discoideum GN=abcG23 PE=3 SV=2	tr|E0VA48|E0VA48_PEDHC ABC transporter, putative OS=Pediculus humanus subsp. corporis GN=Phum_PHUM026790 PE=3 SV=1	IPR003439;IPR027417	ABC transporter-like;ABC-2 family transporter protein;P-loop containing nucleoside triphosphate hydrolase
Fcan01_10541_PA	orthomcl0000057	2.79712	13	4	0	19	3	61	3	19	7	20	21	3	sp|Q8T674|ABCGK_DICDI ABC transporter G family member 20 OS=Dictyostelium discoideum GN=abcG20 PE=3 SV=1	tr|E0VA48|E0VA48_PEDHC ABC transporter, putative OS=Pediculus humanus subsp. corporis GN=Phum_PHUM026790 PE=3 SV=1	IPR003439;IPR027417	ABC transporter-like;ABC-2 family transporter protein;P-loop containing nucleoside triphosphate hydrolase
Fcan01_10505_PA	orthomcl0000057	2.79712	13	4	0	19	3	61	3	19	7	20	21	3	sp|Q55EH8|ABCGN_DICDI ABC transporter G family member 23 OS=Dictyostelium discoideum GN=abcG23 PE=3 SV=2	tr|A0A0C9R9Y7|A0A0C9R9Y7_9HYME AbcG20_0 protein OS=Fopius arisanus GN=abcG20_5 PE=3 SV=1	IPR003439;IPR027417	ABC transporter-like;P-loop containing nucleoside triphosphate hydrolase
Fcan01_10497_PA	orthomcl0000057	2.79712	13	4	0	19	3	61	3	19	7	20	21	3	sp|Q55EH8|ABCGN_DICDI ABC transporter G family member 23 OS=Dictyostelium discoideum GN=abcG23 PE=3 SV=2	tr|A0A069DWR9|A0A069DWR9_9HEMI Putative abc transporter g family member 20-like isoform 1 (Fragment) OS=Panstrongylus megistus PE=2 SV=1	IPR027417;IPR003439	P-loop containing nucleoside triphosphate hydrolase;ABC transporter-like;ABC-2 family transporter protein
Fcan01_09192_PA	orthomcl0000057	2.79712	13	4	0	19	3	61	3	19	7	20	21	3	sp|Q55EH8|ABCGN_DICDI ABC transporter G family member 23 OS=Dictyostelium discoideum GN=abcG23 PE=3 SV=2	tr|A0A023F327|A0A023F327_TRIIF Putative abc transporter g family member 23-like isoform 1 (Fragment) OS=Triatoma infestans PE=2 SV=1	IPR003439;IPR027417	ABC-2 family transporter protein;ABC transporter-like;P-loop containing nucleoside triphosphate hydrolase
Fcan01_08900_PA	orthomcl0000057	2.79712	13	4	0	19	3	61	3	19	7	20	21	3	sp|Q55EH8|ABCGN_DICDI ABC transporter G family member 23 OS=Dictyostelium discoideum GN=abcG23 PE=3 SV=2	tr|A0A0A9Y705|A0A0A9Y705_LYGHE ABC transporter G family member 23 (Fragment) OS=Lygus hesperus GN=abcG23_4 PE=3 SV=1	IPR027417;IPR003439	P-loop containing nucleoside triphosphate hydrolase;ABC transporter-like
Fcan01_07519_PA	orthomcl0000057	2.79712	13	4	0	19	3	61	3	19	7	20	21	3	sp|Q55EH8|ABCGN_DICDI ABC transporter G family member 23 OS=Dictyostelium discoideum GN=abcG23 PE=3 SV=2	tr|E0VBP5|E0VBP5_PEDHC ABC transporter, putative OS=Pediculus humanus subsp. corporis GN=Phum_PHUM066540 PE=3 SV=1	IPR027417;IPR003439	P-loop containing nucleoside triphosphate hydrolase;ABC transporter-like;ABC-2 family transporter protein
Fcan01_07518_PA	orthomcl0000057	2.79712	13	4	0	19	3	61	3	19	7	20	21	3	sp|Q55EH8|ABCGN_DICDI ABC transporter G family member 23 OS=Dictyostelium discoideum GN=abcG23 PE=3 SV=2	tr|A0A0C9R9Y7|A0A0C9R9Y7_9HYME AbcG20_0 protein OS=Fopius arisanus GN=abcG20_5 PE=3 SV=1	IPR027417;IPR003439	P-loop containing nucleoside triphosphate hydrolase;ABC transporter-like;ABC-2 family transporter protein
Fcan01_07516_PA	orthomcl0000057	2.79712	13	4	0	19	3	61	3	19	7	20	21	3	sp|Q55EH8|ABCGN_DICDI ABC transporter G family member 23 OS=Dictyostelium discoideum GN=abcG23 PE=3 SV=2	tr|U5EZR5|U5EZR5_9DIPT Putative atp binding protein (Fragment) OS=Corethrella appendiculata PE=2 SV=1	IPR027417;IPR003439	P-loop containing nucleoside triphosphate hydrolase;ABC-2 family transporter protein;ABC transporter-like
Fcan01_06928_PA	orthomcl0000057	2.79712	13	4	0	19	3	61	3	19	7	20	21	3	sp|Q55EH8|ABCGN_DICDI ABC transporter G family member 23 OS=Dictyostelium discoideum GN=abcG23 PE=3 SV=2	tr|E9HA55|E9HA55_DAPPU ABC protein, subfamily ABCH OS=Daphnia pulex GN=DAPPUDRAFT_347478 PE=3 SV=1	IPR003439;IPR027417	ABC transporter-like;ABC-2 family transporter protein;P-loop containing nucleoside triphosphate hydrolase
Fcan01_06752_PA	orthomcl0000057	2.79712	13	4	0	19	3	61	3	19	7	20	21	3	sp|Q55EH8|ABCGN_DICDI ABC transporter G family member 23 OS=Dictyostelium discoideum GN=abcG23 PE=3 SV=2	tr|A0A034VF11|A0A034VF11_BACDO ABC transporter G family member 23 OS=Bactrocera dorsalis GN=ABCGN PE=3 SV=1	IPR003439;IPR027417	ABC-2 family transporter protein;ABC transporter-like;P-loop containing nucleoside triphosphate hydrolase
Fcan01_06729_PA	orthomcl0000057	2.79712	13	4	0	19	3	61	3	19	7	20	21	3	sp|Q8T674|ABCGK_DICDI ABC transporter G family member 20 OS=Dictyostelium discoideum GN=abcG20 PE=3 SV=1	tr|E9G803|E9G803_DAPPU ABC protein, subfamily ABCH OS=Daphnia pulex GN=DAPPUDRAFT_46780 PE=3 SV=1	IPR027417;IPR003439	ABC-2 family transporter protein;P-loop containing nucleoside triphosphate hydrolase;ABC transporter-like
Fcan01_06722_PA	orthomcl0000057	2.79712	13	4	0	19	3	61	3	19	7	20	21	3	sp|Q55EH8|ABCGN_DICDI ABC transporter G family member 23 OS=Dictyostelium discoideum GN=abcG23 PE=3 SV=2	tr|E0VA48|E0VA48_PEDHC ABC transporter, putative OS=Pediculus humanus subsp. corporis GN=Phum_PHUM026790 PE=3 SV=1	IPR027417;IPR003439	P-loop containing nucleoside triphosphate hydrolase;ABC-2 family transporter protein;ABC transporter-like
Fcan01_06575_PA	orthomcl0000057	2.79712	13	4	0	19	3	61	3	19	7	20	21	3	sp|Q55EH8|ABCGN_DICDI ABC transporter G family member 23 OS=Dictyostelium discoideum GN=abcG23 PE=3 SV=2	tr|U5EZR5|U5EZR5_9DIPT Putative atp binding protein (Fragment) OS=Corethrella appendiculata PE=2 SV=1	IPR003439;IPR027417	ABC-2 family transporter protein;ABC transporter-like;P-loop containing nucleoside triphosphate hydrolase
Fcan01_06539_PA	orthomcl0000057	2.79712	13	4	0	19	3	61	3	19	7	20	21	3	sp|Q8T674|ABCGK_DICDI ABC transporter G family member 20 OS=Dictyostelium discoideum GN=abcG20 PE=3 SV=1	tr|T1PDS1|T1PDS1_MUSDO ABC-2 type transporter OS=Musca domestica PE=2 SV=1	IPR003439;IPR027417	ABC transporter-like;P-loop containing nucleoside triphosphate hydrolase;ABC-2 family transporter protein
Fcan01_06385_PA	orthomcl0000057	2.79712	13	4	0	19	3	61	3	19	7	20	21	3	sp|Q55EH8|ABCGN_DICDI ABC transporter G family member 23 OS=Dictyostelium discoideum GN=abcG23 PE=3 SV=2	tr|T1PDS1|T1PDS1_MUSDO ABC-2 type transporter OS=Musca domestica PE=2 SV=1	IPR003439;IPR027417	ABC-2 family transporter protein;ABC transporter-like;P-loop containing nucleoside triphosphate hydrolase
Fcan01_04972_PA	orthomcl0000057	2.79712	13	4	0	19	3	61	3	19	7	20	21	3	sp|Q8T674|ABCGK_DICDI ABC transporter G family member 20 OS=Dictyostelium discoideum GN=abcG20 PE=3 SV=1	tr|Q17AN0|Q17AN0_AEDAE AAEL005249-PA OS=Aedes aegypti GN=AAEL005249 PE=3 SV=1	IPR003439;IPR027417	ABC transporter-like;P-loop containing nucleoside triphosphate hydrolase;ABC-2 family transporter protein
Fcan01_04791_PA	orthomcl0000057	2.79712	13	4	0	19	3	61	3	19	7	20	21	3	sp|Q8T674|ABCGK_DICDI ABC transporter G family member 20 OS=Dictyostelium discoideum GN=abcG20 PE=3 SV=1	tr|W8B731|W8B731_CERCA ABC transporter G family member 20 OS=Ceratitis capitata GN=ABCGK PE=2 SV=1	IPR027417;IPR003439	P-loop containing nucleoside triphosphate hydrolase;ABC transporter-like;ABC-2 family transporter protein
Fcan01_04717_PA	orthomcl0000057	2.79712	13	4	0	19	3	61	3	19	7	20	21	3	sp|Q55EH8|ABCGN_DICDI ABC transporter G family member 23 OS=Dictyostelium discoideum GN=abcG23 PE=3 SV=2	tr|F4WLA0|F4WLA0_ACREC ABC transporter G family member 20 (Fragment) OS=Acromyrmex echinatior GN=G5I_06524 PE=3 SV=1	IPR027417;IPR003439	P-loop containing nucleoside triphosphate hydrolase;ABC-2 family transporter protein;ABC transporter-like
Fcan01_04706_PA	orthomcl0000057	2.79712	13	4	0	19	3	61	3	19	7	20	21	3	sp|Q55EH8|ABCGN_DICDI ABC transporter G family member 23 OS=Dictyostelium discoideum GN=abcG23 PE=3 SV=2	tr|E0VA48|E0VA48_PEDHC ABC transporter, putative OS=Pediculus humanus subsp. corporis GN=Phum_PHUM026790 PE=3 SV=1	IPR027417;IPR003439	P-loop containing nucleoside triphosphate hydrolase;ABC transporter-like;ABC-2 family transporter protein
Fcan01_04703_PA	orthomcl0000057	2.79712	13	4	0	19	3	61	3	19	7	20	21	3	sp|Q55EH8|ABCGN_DICDI ABC transporter G family member 23 OS=Dictyostelium discoideum GN=abcG23 PE=3 SV=2	tr|A0A0A9Y364|A0A0A9Y364_LYGHE ABC transporter G family member 23 (Fragment) OS=Lygus hesperus GN=abcG23_5 PE=3 SV=1	IPR027417;IPR003439	P-loop containing nucleoside triphosphate hydrolase;ABC transporter-like
Fcan01_04702_PA	orthomcl0000057	2.79712	13	4	0	19	3	61	3	19	7	20	21	3	sp|Q55EH8|ABCGN_DICDI ABC transporter G family member 23 OS=Dictyostelium discoideum GN=abcG23 PE=3 SV=2	tr|A0A0C9R9Y7|A0A0C9R9Y7_9HYME AbcG20_0 protein OS=Fopius arisanus GN=abcG20_5 PE=3 SV=1	IPR003439;IPR027417	ABC transporter-like;P-loop containing nucleoside triphosphate hydrolase;ABC-2 family transporter protein
Fcan01_04667_PA	orthomcl0000057	2.79712	13	4	0	19	3	61	3	19	7	20	21	3	sp|Q55EH8|ABCGN_DICDI ABC transporter G family member 23 OS=Dictyostelium discoideum GN=abcG23 PE=3 SV=2	tr|E9HP70|E9HP70_DAPPU ABC protein, subfamily ABCH OS=Daphnia pulex GN=DAPPUDRAFT_332183 PE=3 SV=1	IPR003439;IPR027417	ABC transporter-like;P-loop containing nucleoside triphosphate hydrolase
Fcan01_03101_PA	orthomcl0000057	2.79712	13	4	0	19	3	61	3	19	7	20	21	3	sp|Q55EH8|ABCGN_DICDI ABC transporter G family member 23 OS=Dictyostelium discoideum GN=abcG23 PE=3 SV=2	tr|A0A084VEI8|A0A084VEI8_9DIPT AGAP003680-PA-like protein OS=Anopheles sinensis GN=ZHAS_00003545 PE=3 SV=1	IPR003439;IPR027417	ABC-2 family transporter protein;ABC transporter-like;P-loop containing nucleoside triphosphate hydrolase
Fcan01_02724_PA	orthomcl0000057	2.79712	13	4	0	19	3	61	3	19	7	20	21	3	sp|Q8T674|ABCGK_DICDI ABC transporter G family member 20 OS=Dictyostelium discoideum GN=abcG20 PE=3 SV=1	tr|U5EZR5|U5EZR5_9DIPT Putative atp binding protein (Fragment) OS=Corethrella appendiculata PE=2 SV=1	IPR027417;IPR003439	P-loop containing nucleoside triphosphate hydrolase;ABC-2 family transporter protein;ABC transporter-like
Fcan01_01296_PA	orthomcl0000057	2.79712	13	4	0	19	3	61	3	19	7	20	21	3	sp|Q55EH8|ABCGN_DICDI ABC transporter G family member 23 OS=Dictyostelium discoideum GN=abcG23 PE=3 SV=2	tr|A0A0A1XF64|A0A0A1XF64_BACCU ABC transporter G family member 20 OS=Bactrocera cucurbitae GN=abcG20_0 PE=3 SV=1	IPR003439;IPR027417	ABC transporter-like;ABC-2 family transporter protein;P-loop containing nucleoside triphosphate hydrolase
Fcan01_00515_PA	orthomcl0000057	2.79712	13	4	0	19	3	61	3	19	7	20	21	3	sp|Q55EH8|ABCGN_DICDI ABC transporter G family member 23 OS=Dictyostelium discoideum GN=abcG23 PE=3 SV=2	tr|F4WLA0|F4WLA0_ACREC ABC transporter G family member 20 (Fragment) OS=Acromyrmex echinatior GN=G5I_06524 PE=3 SV=1	IPR027417;IPR003959	ABC-2 family transporter protein;P-loop containing nucleoside triphosphate hydrolase;ATPase, AAA-type, core
Fcan01_00469_PA	orthomcl0000057	2.79712	13	4	0	19	3	61	3	19	7	20	21	3	sp|Q55EH8|ABCGN_DICDI ABC transporter G family member 23 OS=Dictyostelium discoideum GN=abcG23 PE=3 SV=2	tr|A0A0A9WEQ1|A0A0A9WEQ1_LYGHE ABC transporter G family member 23 OS=Lygus hesperus GN=abcG23_1 PE=3 SV=1	IPR003439;IPR027417	ABC transporter-like;P-loop containing nucleoside triphosphate hydrolase;ABC-2 family transporter protein
Fcan01_00416_PA	orthomcl0000057	2.79712	13	4	0	19	3	61	3	19	7	20	21	3	sp|Q55EH8|ABCGN_DICDI ABC transporter G family member 23 OS=Dictyostelium discoideum GN=abcG23 PE=3 SV=2	tr|F4WLA0|F4WLA0_ACREC ABC transporter G family member 20 (Fragment) OS=Acromyrmex echinatior GN=G5I_06524 PE=3 SV=1	IPR027417;IPR003439	ABC-2 family transporter protein;P-loop containing nucleoside triphosphate hydrolase;ABC transporter-like
Fcan01_00224_PA	orthomcl0000057	2.79712	13	4	0	19	3	61	3	19	7	20	21	3	sp|Q55EH8|ABCGN_DICDI ABC transporter G family member 23 OS=Dictyostelium discoideum GN=abcG23 PE=3 SV=2	tr|E9HA55|E9HA55_DAPPU ABC protein, subfamily ABCH OS=Daphnia pulex GN=DAPPUDRAFT_347478 PE=3 SV=1	IPR003439;IPR027417	ABC transporter-like;P-loop containing nucleoside triphosphate hydrolase;ABC-2 family transporter protein
Fcan01_28507_PA	orthomcl0000156	2.89891	23	1	4	1	1	52	2	1	0	4	2	1	sp|Q9UUA2|PIF1_SCHPO ATP-dependent DNA helicase pfh1 OS=Schizosaccharomyces pombe (strain 972 / ATCC 24843) GN=pfh1 PE=1 SV=1	tr|G6DD00|G6DD00_DANPL Putative helentron 5 helitron-like transposon replicase/helicase/endonuclease OS=Danaus plexippus GN=KGM_04945 PE=4 SV=1	IPR027417;IPR010285;IPR006928	P-loop containing nucleoside triphosphate hydrolase;DNA helicase Pif1 like;Peptidase C76, herpesvirus UL36 UL36 deubiquitinylating peptidase
Fcan01_27822_PA	orthomcl0000156	2.89891	23	1	4	1	1	52	2	1	0	4	2	1	sp|Q9UUA2|PIF1_SCHPO ATP-dependent DNA helicase pfh1 OS=Schizosaccharomyces pombe (strain 972 / ATCC 24843) GN=pfh1 PE=1 SV=1	tr|G6DD00|G6DD00_DANPL Putative helentron 5 helitron-like transposon replicase/helicase/endonuclease OS=Danaus plexippus GN=KGM_04945 PE=4 SV=1	IPR010285;IPR027417;IPR025476	DNA helicase Pif1 like;P-loop containing nucleoside triphosphate hydrolase;Helitron helicase-like domain
Fcan01_27476_PA	orthomcl0000156	2.89891	23	1	4	1	1	52	2	1	0	4	2	1	sp|Q9H611|PIF1_HUMAN ATP-dependent DNA helicase PIF1 OS=Homo sapiens GN=PIF1 PE=1 SV=2	tr|G6DD00|G6DD00_DANPL Putative helentron 5 helitron-like transposon replicase/helicase/endonuclease OS=Danaus plexippus GN=KGM_04945 PE=4 SV=1	IPR027417;IPR010285;IPR006928	P-loop containing nucleoside triphosphate hydrolase;DNA helicase Pif1 like;Peptidase C76, herpesvirus UL36 UL36 deubiquitinylating peptidase
Fcan01_26419_PA	orthomcl0000156	2.89891	23	1	4	1	1	52	2	1	0	4	2	1	sp|Q9H611|PIF1_HUMAN ATP-dependent DNA helicase PIF1 OS=Homo sapiens GN=PIF1 PE=1 SV=2	tr|W4Z5F3|W4Z5F3_STRPU Uncharacterized protein OS=Strongylocentrotus purpuratus GN=Sp-Heldr5_2 PE=4 SV=1	IPR025476;IPR027417;IPR010285	Helitron helicase-like domain;P-loop containing nucleoside triphosphate hydrolase;DNA helicase Pif1 like
Fcan01_25969_PA	orthomcl0000156	2.89891	23	1	4	1	1	52	2	1	0	4	2	1	sp|Q580X6|PIF5_TRYB2 ATP-dependent DNA helicase PIF5 OS=Trypanosoma brucei brucei (strain 927/4 GUTat10.1) GN=PIF5 PE=1 SV=1	tr|I1G2C7|I1G2C7_AMPQE Uncharacterized protein OS=Amphimedon queenslandica PE=4 SV=1	-	-
Fcan01_25295_PA	orthomcl0000156	2.89891	23	1	4	1	1	52	2	1	0	4	2	1	sp|Q9UUA2|PIF1_SCHPO ATP-dependent DNA helicase pfh1 OS=Schizosaccharomyces pombe (strain 972 / ATCC 24843) GN=pfh1 PE=1 SV=1	tr|E2AVB3|E2AVB3_CAMFO DNA repair and recombination protein pif1, mitochondrial (Fragment) OS=Camponotus floridanus GN=EAG_01989 PE=4 SV=1	IPR027417;IPR010285	P-loop containing nucleoside triphosphate hydrolase;DNA helicase Pif1 like
Fcan01_25123_PA	orthomcl0000156	2.89891	23	1	4	1	1	52	2	1	0	4	2	1	sp|Q7ZV90|PIF1_DANRE ATP-dependent DNA helicase PIF1 OS=Danio rerio GN=pif1 PE=2 SV=1	tr|G6DD00|G6DD00_DANPL Putative helentron 5 helitron-like transposon replicase/helicase/endonuclease OS=Danaus plexippus GN=KGM_04945 PE=4 SV=1	IPR025476;IPR027417	Helitron helicase-like domain;P-loop containing nucleoside triphosphate hydrolase
Fcan01_24820_PA	orthomcl0000156	2.89891	23	1	4	1	1	52	2	1	0	4	2	1	sp|Q9H611|PIF1_HUMAN ATP-dependent DNA helicase PIF1 OS=Homo sapiens GN=PIF1 PE=1 SV=2	tr|W4Z5F3|W4Z5F3_STRPU Uncharacterized protein OS=Strongylocentrotus purpuratus GN=Sp-Heldr5_2 PE=4 SV=1	IPR027417;IPR025476;IPR010285	P-loop containing nucleoside triphosphate hydrolase;Helitron helicase-like domain;DNA helicase Pif1 like
Fcan01_23956_PA	orthomcl0000156	2.89891	23	1	4	1	1	52	2	1	0	4	2	1	sp|Q9H611|PIF1_HUMAN ATP-dependent DNA helicase PIF1 OS=Homo sapiens GN=PIF1 PE=1 SV=2	tr|W4Z5F3|W4Z5F3_STRPU Uncharacterized protein OS=Strongylocentrotus purpuratus GN=Sp-Heldr5_2 PE=4 SV=1	IPR027417;IPR010285;IPR025476	P-loop containing nucleoside triphosphate hydrolase;DNA helicase Pif1 like;Helitron helicase-like domain
Fcan01_22673_PA	orthomcl0000156	2.89891	23	1	4	1	1	52	2	1	0	4	2	1	sp|Q9H611|PIF1_HUMAN ATP-dependent DNA helicase PIF1 OS=Homo sapiens GN=PIF1 PE=1 SV=2	tr|J9KM20|J9KM20_ACYPI Uncharacterized protein OS=Acyrthosiphon pisum PE=4 SV=2	IPR027417;IPR010285	P-loop containing nucleoside triphosphate hydrolase;DNA helicase Pif1 like
Fcan01_21708_PA	orthomcl0000156	2.89891	23	1	4	1	1	52	2	1	0	4	2	1	-	tr|G6DD00|G6DD00_DANPL Putative helentron 5 helitron-like transposon replicase/helicase/endonuclease OS=Danaus plexippus GN=KGM_04945 PE=4 SV=1	IPR025476	Helitron helicase-like domain
Fcan01_21340_PA	orthomcl0000156	2.89891	23	1	4	1	1	52	2	1	0	4	2	1	sp|Q9H611|PIF1_HUMAN ATP-dependent DNA helicase PIF1 OS=Homo sapiens GN=PIF1 PE=1 SV=2	tr|G6DD00|G6DD00_DANPL Putative helentron 5 helitron-like transposon replicase/helicase/endonuclease OS=Danaus plexippus GN=KGM_04945 PE=4 SV=1	IPR025476;IPR027417;IPR010285	Helitron helicase-like domain;P-loop containing nucleoside triphosphate hydrolase;DNA helicase Pif1 like
Fcan01_20626_PA	orthomcl0000156	2.89891	23	1	4	1	1	52	2	1	0	4	2	1	sp|Q9H611|PIF1_HUMAN ATP-dependent DNA helicase PIF1 OS=Homo sapiens GN=PIF1 PE=1 SV=2	tr|W4Z5F3|W4Z5F3_STRPU Uncharacterized protein OS=Strongylocentrotus purpuratus GN=Sp-Heldr5_2 PE=4 SV=1	IPR027417;IPR010285;IPR025476	P-loop containing nucleoside triphosphate hydrolase;DNA helicase Pif1 like;Helitron helicase-like domain
Fcan01_19828_PA	orthomcl0000156	2.89891	23	1	4	1	1	52	2	1	0	4	2	1	-	tr|Q38JW4|Q38JW4_XIPMA Hel OS=Xiphophorus maculatus GN=Hel PE=4 SV=1	-	-
Fcan01_18810_PA	orthomcl0000156	2.89891	23	1	4	1	1	52	2	1	0	4	2	1	sp|Q57YG0|PIF7_TRYB2 ATP-dependent DNA helicase PIF7 OS=Trypanosoma brucei brucei (strain 927/4 GUTat10.1) GN=PIF7 PE=3 SV=1	tr|J9LDT3|J9LDT3_ACYPI Uncharacterized protein OS=Acyrthosiphon pisum PE=4 SV=1	IPR010285;IPR006928;IPR025476;IPR027417	DNA helicase Pif1 like;Peptidase C76, herpesvirus UL36 UL36 deubiquitinylating peptidase;Helitron helicase-like domain;P-loop containing nucleoside triphosphate hydrolase
Fcan01_17849_PA	orthomcl0000156	2.89891	23	1	4	1	1	52	2	1	0	4	2	1	sp|Q0R4F1|PIF1_XENLA ATP-dependent DNA helicase PIF1 OS=Xenopus laevis GN=pif1 PE=2 SV=1	tr|A0A0B4HYU0|A0A0B4HYU0_9HYPO ATP-dependent DNA helicase PIF1 (Fragment) OS=Metarhizium majus ARSEF 297 GN=MAJ_08649 PE=4 SV=1	IPR010285;IPR027417	DNA helicase Pif1 like;P-loop containing nucleoside triphosphate hydrolase
Fcan01_17528_PA	orthomcl0000156	2.89891	23	1	4	1	1	52	2	1	0	4	2	1	sp|A5WFR0|PIF1_PSYWF ATP-dependent DNA helicase pif1 OS=Psychrobacter sp. (strain PRwf-1) GN=pif1 PE=3 SV=1	tr|A0A015K5V9|A0A015K5V9_9GLOM Pif1p OS=Rhizophagus irregularis DAOM 197198w GN=RirG_045930 PE=4 SV=1	IPR027417;IPR010285	P-loop containing nucleoside triphosphate hydrolase;DNA helicase Pif1 like
Fcan01_17402_PA	orthomcl0000156	2.89891	23	1	4	1	1	52	2	1	0	4	2	1	sp|Q0R4F1|PIF1_XENLA ATP-dependent DNA helicase PIF1 OS=Xenopus laevis GN=pif1 PE=2 SV=1	tr|G6DD00|G6DD00_DANPL Putative helentron 5 helitron-like transposon replicase/helicase/endonuclease OS=Danaus plexippus GN=KGM_04945 PE=4 SV=1	IPR027417;IPR010285;IPR006928;IPR025476	P-loop containing nucleoside triphosphate hydrolase;DNA helicase Pif1 like;Peptidase C76, herpesvirus UL36 UL36 deubiquitinylating peptidase;Helitron helicase-like domain
Fcan01_15357_PA	orthomcl0000156	2.89891	23	1	4	1	1	52	2	1	0	4	2	1	sp|Q9UUA2|PIF1_SCHPO ATP-dependent DNA helicase pfh1 OS=Schizosaccharomyces pombe (strain 972 / ATCC 24843) GN=pfh1 PE=1 SV=1	tr|E2AVB4|E2AVB4_CAMFO ATP-dependent DNA helicase PIF1 (Fragment) OS=Camponotus floridanus GN=EAG_01990 PE=4 SV=1	IPR027417;IPR010285	P-loop containing nucleoside triphosphate hydrolase;DNA helicase Pif1 like
Fcan01_15356_PA	orthomcl0000156	2.89891	23	1	4	1	1	52	2	1	0	4	2	1	-	tr|G6DD00|G6DD00_DANPL Putative helentron 5 helitron-like transposon replicase/helicase/endonuclease OS=Danaus plexippus GN=KGM_04945 PE=4 SV=1	IPR025476	Helitron helicase-like domain
Fcan01_15289_PA	orthomcl0000156	2.89891	23	1	4	1	1	52	2	1	0	4	2	1	sp|Q7ZV90|PIF1_DANRE ATP-dependent DNA helicase PIF1 OS=Danio rerio GN=pif1 PE=2 SV=1	tr|J9KM20|J9KM20_ACYPI Uncharacterized protein OS=Acyrthosiphon pisum PE=4 SV=2	IPR027417;IPR010285	P-loop containing nucleoside triphosphate hydrolase;DNA helicase Pif1 like
Fcan01_15288_PA	orthomcl0000156	2.89891	23	1	4	1	1	52	2	1	0	4	2	1	sp|Q38CE9|PIF6_TRYB2 ATP-dependent DNA helicase PIF6 OS=Trypanosoma brucei brucei (strain 927/4 GUTat10.1) GN=PIF6 PE=3 SV=1	tr|A0A026W083|A0A026W083_CERBI DNA repair and recombination protein pif1, mitochondrial OS=Cerapachys biroi GN=X777_13723 PE=4 SV=1	IPR010285;IPR027417	DNA helicase Pif1 like;P-loop containing nucleoside triphosphate hydrolase
Fcan01_15287_PA	orthomcl0000156	2.89891	23	1	4	1	1	52	2	1	0	4	2	1	-	tr|G6DD00|G6DD00_DANPL Putative helentron 5 helitron-like transposon replicase/helicase/endonuclease OS=Danaus plexippus GN=KGM_04945 PE=4 SV=1	IPR025476;IPR006928	Helitron helicase-like domain;Peptidase C76, herpesvirus UL36 UL36 deubiquitinylating peptidase
Fcan01_14456_PA	orthomcl0000156	2.89891	23	1	4	1	1	52	2	1	0	4	2	1	sp|Q9H611|PIF1_HUMAN ATP-dependent DNA helicase PIF1 OS=Homo sapiens GN=PIF1 PE=1 SV=2	tr|W4Z5F3|W4Z5F3_STRPU Uncharacterized protein OS=Strongylocentrotus purpuratus GN=Sp-Heldr5_2 PE=4 SV=1	IPR027417;IPR010285;IPR025476	P-loop containing nucleoside triphosphate hydrolase;DNA helicase Pif1 like;Helitron helicase-like domain
Fcan01_14393_PA	orthomcl0000156	2.89891	23	1	4	1	1	52	2	1	0	4	2	1	-	tr|Q7M561|Q7M561_DANRE Replicase/helicase/endonuclease OS=Danio rerio PE=4 SV=1	-	-
Fcan01_14392_PA	orthomcl0000156	2.89891	23	1	4	1	1	52	2	1	0	4	2	1	-	-	-	-
Fcan01_14391_PA	orthomcl0000156	2.89891	23	1	4	1	1	52	2	1	0	4	2	1	-	-	-	-
Fcan01_14390_PA	orthomcl0000156	2.89891	23	1	4	1	1	52	2	1	0	4	2	1	-	tr|Q7M559|Q7M559_DANRE Replicase/helicase/endonuclease OS=Danio rerio PE=4 SV=1	-	-
Fcan01_14389_PA	orthomcl0000156	2.89891	23	1	4	1	1	52	2	1	0	4	2	1	sp|Q7ZV90|PIF1_DANRE ATP-dependent DNA helicase PIF1 OS=Danio rerio GN=pif1 PE=2 SV=1	tr|J9KM20|J9KM20_ACYPI Uncharacterized protein OS=Acyrthosiphon pisum PE=4 SV=2	IPR027417;IPR010285	P-loop containing nucleoside triphosphate hydrolase;DNA helicase Pif1 like
Fcan01_13505_PA	orthomcl0000156	2.89891	23	1	4	1	1	52	2	1	0	4	2	1	sp|Q6MHJ5|PIF1_BDEBA ATP-dependent DNA helicase pif1 OS=Bdellovibrio bacteriovorus (strain ATCC 15356 / DSM 50701 / NCIB 9529 / HD100) GN=pif1 PE=3 SV=1	tr|J9LDT3|J9LDT3_ACYPI Uncharacterized protein OS=Acyrthosiphon pisum PE=4 SV=1	IPR025476;IPR010285;IPR027417;IPR001879	Helitron helicase-like domain;DNA helicase Pif1 like;P-loop containing nucleoside triphosphate hydrolase;GPCR, family 2, extracellular hormone receptor domain
Fcan01_12718_PA	orthomcl0000156	2.89891	23	1	4	1	1	52	2	1	0	4	2	1	sp|Q5AXT5|PIF1_EMENI ATP-dependent DNA helicase PIF1 OS=Emericella nidulans (strain FGSC A4 / ATCC 38163 / CBS 112.46 / NRRL 194 / M139) GN=pif1 PE=3 SV=2	tr|J9KM20|J9KM20_ACYPI Uncharacterized protein OS=Acyrthosiphon pisum PE=4 SV=2	IPR027417;IPR025476;IPR010285	P-loop containing nucleoside triphosphate hydrolase;Helitron helicase-like domain;DNA helicase Pif1 like
Fcan01_12630_PA	orthomcl0000156	2.89891	23	1	4	1	1	52	2	1	0	4	2	1	sp|Q9H611|PIF1_HUMAN ATP-dependent DNA helicase PIF1 OS=Homo sapiens GN=PIF1 PE=1 SV=2	tr|S6FW15|S6FW15_9HEXA Dachshund (Fragment) OS=Folsomia candida GN=dac PE=2 SV=1	IPR010285;IPR027417	DNA helicase Pif1 like;P-loop containing nucleoside triphosphate hydrolase
Fcan01_12629_PA	orthomcl0000156	2.89891	23	1	4	1	1	52	2	1	0	4	2	1	-	tr|G6DD00|G6DD00_DANPL Putative helentron 5 helitron-like transposon replicase/helicase/endonuclease OS=Danaus plexippus GN=KGM_04945 PE=4 SV=1	IPR025476	Helitron helicase-like domain
Fcan01_12224_PA	orthomcl0000156	2.89891	23	1	4	1	1	52	2	1	0	4	2	1	sp|Q80SX8|PIF1_MOUSE ATP-dependent DNA helicase PIF1 OS=Mus musculus GN=Pif1 PE=1 SV=2	tr|J9KM20|J9KM20_ACYPI Uncharacterized protein OS=Acyrthosiphon pisum PE=4 SV=2	IPR025476;IPR010285;IPR027417	Helitron helicase-like domain;DNA helicase Pif1 like;P-loop containing nucleoside triphosphate hydrolase
Fcan01_12223_PA	orthomcl0000156	2.89891	23	1	4	1	1	52	2	1	0	4	2	1	sp|Q1HG60|PIF1_RAT ATP-dependent DNA helicase PIF1 OS=Rattus norvegicus GN=Pif1 PE=2 SV=1	tr|W4Z5F3|W4Z5F3_STRPU Uncharacterized protein OS=Strongylocentrotus purpuratus GN=Sp-Heldr5_2 PE=4 SV=1	IPR027417;IPR025476;IPR010285	P-loop containing nucleoside triphosphate hydrolase;Helitron helicase-like domain;DNA helicase Pif1 like
Fcan01_10078_PA	orthomcl0000156	2.89891	23	1	4	1	1	52	2	1	0	4	2	1	sp|Q9H611|PIF1_HUMAN ATP-dependent DNA helicase PIF1 OS=Homo sapiens GN=PIF1 PE=1 SV=2	tr|W4Z5F3|W4Z5F3_STRPU Uncharacterized protein OS=Strongylocentrotus purpuratus GN=Sp-Heldr5_2 PE=4 SV=1	IPR027417;IPR010285;IPR025476	P-loop containing nucleoside triphosphate hydrolase;DNA helicase Pif1 like;Helitron helicase-like domain
Fcan01_09107_PA	orthomcl0000156	2.89891	23	1	4	1	1	52	2	1	0	4	2	1	sp|Q0R4F1|PIF1_XENLA ATP-dependent DNA helicase PIF1 OS=Xenopus laevis GN=pif1 PE=2 SV=1	tr|A0A026W920|A0A026W920_CERBI ATP-dependent DNA helicase PIF1 (Fragment) OS=Cerapachys biroi GN=X777_09745 PE=4 SV=1	IPR010285;IPR027417	DNA helicase Pif1 like;P-loop containing nucleoside triphosphate hydrolase
Fcan01_09106_PA	orthomcl0000156	2.89891	23	1	4	1	1	52	2	1	0	4	2	1	-	tr|G6DD00|G6DD00_DANPL Putative helentron 5 helitron-like transposon replicase/helicase/endonuclease OS=Danaus plexippus GN=KGM_04945 PE=4 SV=1	IPR006928	Peptidase C76, herpesvirus UL36 UL36 deubiquitinylating peptidase
Fcan01_08766_PA	orthomcl0000156	2.89891	23	1	4	1	1	52	2	1	0	4	2	1	sp|Q9H611|PIF1_HUMAN ATP-dependent DNA helicase PIF1 OS=Homo sapiens GN=PIF1 PE=1 SV=2	tr|J9LDT3|J9LDT3_ACYPI Uncharacterized protein OS=Acyrthosiphon pisum PE=4 SV=1	IPR025476;IPR027417;IPR010285	Helitron helicase-like domain;P-loop containing nucleoside triphosphate hydrolase;DNA helicase Pif1 like
Fcan01_07634_PA	orthomcl0000156	2.89891	23	1	4	1	1	52	2	1	0	4	2	1	sp|P38766|RRM3_YEAST ATP-dependent DNA helicase RRM3 OS=Saccharomyces cerevisiae (strain ATCC 204508 / S288c) GN=RRM3 PE=1 SV=1	tr|W4Z5F3|W4Z5F3_STRPU Uncharacterized protein OS=Strongylocentrotus purpuratus GN=Sp-Heldr5_2 PE=4 SV=1	IPR025476;IPR010285;IPR027417	Helitron helicase-like domain;DNA helicase Pif1 like;P-loop containing nucleoside triphosphate hydrolase
Fcan01_06815_PA	orthomcl0000156	2.89891	23	1	4	1	1	52	2	1	0	4	2	1	sp|Q1HG60|PIF1_RAT ATP-dependent DNA helicase PIF1 OS=Rattus norvegicus GN=Pif1 PE=2 SV=1	tr|W4XMZ2|W4XMZ2_STRPU Uncharacterized protein OS=Strongylocentrotus purpuratus GN=Sp-Pif1h2 PE=4 SV=1	IPR027417;IPR010285;IPR025476	P-loop containing nucleoside triphosphate hydrolase;DNA helicase Pif1 like;Helitron helicase-like domain
Fcan01_06061_PA	orthomcl0000156	2.89891	23	1	4	1	1	52	2	1	0	4	2	1	sp|Q9UUA2|PIF1_SCHPO ATP-dependent DNA helicase pfh1 OS=Schizosaccharomyces pombe (strain 972 / ATCC 24843) GN=pfh1 PE=1 SV=1	tr|J9KM20|J9KM20_ACYPI Uncharacterized protein OS=Acyrthosiphon pisum PE=4 SV=2	IPR027417;IPR010285	P-loop containing nucleoside triphosphate hydrolase;DNA helicase Pif1 like
Fcan01_06060_PA	orthomcl0000156	2.89891	23	1	4	1	1	52	2	1	0	4	2	1	-	tr|G6DD00|G6DD00_DANPL Putative helentron 5 helitron-like transposon replicase/helicase/endonuclease OS=Danaus plexippus GN=KGM_04945 PE=4 SV=1	IPR025476;IPR010285;IPR027417	Helitron helicase-like domain;DNA helicase Pif1 like;P-loop containing nucleoside triphosphate hydrolase
Fcan01_06059_PA	orthomcl0000156	2.89891	23	1	4	1	1	52	2	1	0	4	2	1	-	tr|G6DD00|G6DD00_DANPL Putative helentron 5 helitron-like transposon replicase/helicase/endonuclease OS=Danaus plexippus GN=KGM_04945 PE=4 SV=1	-	-
Fcan01_05685_PA	orthomcl0000156	2.89891	23	1	4	1	1	52	2	1	0	4	2	1	sp|Q9UUA2|PIF1_SCHPO ATP-dependent DNA helicase pfh1 OS=Schizosaccharomyces pombe (strain 972 / ATCC 24843) GN=pfh1 PE=1 SV=1	tr|J9LDT3|J9LDT3_ACYPI Uncharacterized protein OS=Acyrthosiphon pisum PE=4 SV=1	IPR027417;IPR010285;IPR025476	P-loop containing nucleoside triphosphate hydrolase;DNA helicase Pif1 like;Helitron helicase-like domain
Fcan01_04864_PA	orthomcl0000156	2.89891	23	1	4	1	1	52	2	1	0	4	2	1	sp|Q9UUA2|PIF1_SCHPO ATP-dependent DNA helicase pfh1 OS=Schizosaccharomyces pombe (strain 972 / ATCC 24843) GN=pfh1 PE=1 SV=1	tr|W4Z5F3|W4Z5F3_STRPU Uncharacterized protein OS=Strongylocentrotus purpuratus GN=Sp-Heldr5_2 PE=4 SV=1	IPR027417;IPR025476;IPR010285	P-loop containing nucleoside triphosphate hydrolase;Helitron helicase-like domain;DNA helicase Pif1 like
Fcan01_02909_PA	orthomcl0000156	2.89891	23	1	4	1	1	52	2	1	0	4	2	1	sp|Q9H611|PIF1_HUMAN ATP-dependent DNA helicase PIF1 OS=Homo sapiens GN=PIF1 PE=1 SV=2	tr|W4Z5F3|W4Z5F3_STRPU Uncharacterized protein OS=Strongylocentrotus purpuratus GN=Sp-Heldr5_2 PE=4 SV=1	IPR027417;IPR025476;IPR010285	P-loop containing nucleoside triphosphate hydrolase;Helitron helicase-like domain;DNA helicase Pif1 like
Fcan01_02518_PA	orthomcl0000156	2.89891	23	1	4	1	1	52	2	1	0	4	2	1	sp|Q9H611|PIF1_HUMAN ATP-dependent DNA helicase PIF1 OS=Homo sapiens GN=PIF1 PE=1 SV=2	tr|W4Z5F3|W4Z5F3_STRPU Uncharacterized protein OS=Strongylocentrotus purpuratus GN=Sp-Heldr5_2 PE=4 SV=1	IPR010285;IPR025476;IPR027417	DNA helicase Pif1 like;Helitron helicase-like domain;P-loop containing nucleoside triphosphate hydrolase
Fcan01_02434_PA	orthomcl0000156	2.89891	23	1	4	1	1	52	2	1	0	4	2	1	sp|Q9H611|PIF1_HUMAN ATP-dependent DNA helicase PIF1 OS=Homo sapiens GN=PIF1 PE=1 SV=2	tr|W4Z5F3|W4Z5F3_STRPU Uncharacterized protein OS=Strongylocentrotus purpuratus GN=Sp-Heldr5_2 PE=4 SV=1	IPR027417;IPR025476;IPR010285	P-loop containing nucleoside triphosphate hydrolase;Helitron helicase-like domain;DNA helicase Pif1 like
Fcan01_01669_PA	orthomcl0000156	2.89891	23	1	4	1	1	52	2	1	0	4	2	1	sp|Q9H611|PIF1_HUMAN ATP-dependent DNA helicase PIF1 OS=Homo sapiens GN=PIF1 PE=1 SV=2	tr|W4Z5F3|W4Z5F3_STRPU Uncharacterized protein OS=Strongylocentrotus purpuratus GN=Sp-Heldr5_2 PE=4 SV=1	IPR027417;IPR011333;IPR006928;IPR010285;IPR025476	P-loop containing nucleoside triphosphate hydrolase;BTB/POZ fold;Peptidase C76, herpesvirus UL36 UL36 deubiquitinylating peptidase;DNA helicase Pif1 like;Helitron helicase-like domain
Fcan01_01247_PA	orthomcl0000156	2.89891	23	1	4	1	1	52	2	1	0	4	2	1	sp|Q9H611|PIF1_HUMAN ATP-dependent DNA helicase PIF1 OS=Homo sapiens GN=PIF1 PE=1 SV=2	tr|W4Z5F3|W4Z5F3_STRPU Uncharacterized protein OS=Strongylocentrotus purpuratus GN=Sp-Heldr5_2 PE=4 SV=1	IPR027417;IPR025476;IPR010285	P-loop containing nucleoside triphosphate hydrolase;Helitron helicase-like domain;DNA helicase Pif1 like
Fcan01_00820_PA	orthomcl0000156	2.89891	23	1	4	1	1	52	2	1	0	4	2	1	sp|Q9H611|PIF1_HUMAN ATP-dependent DNA helicase PIF1 OS=Homo sapiens GN=PIF1 PE=1 SV=2	tr|G6DD00|G6DD00_DANPL Putative helentron 5 helitron-like transposon replicase/helicase/endonuclease OS=Danaus plexippus GN=KGM_04945 PE=4 SV=1	IPR010285;IPR025476;IPR027417;IPR006928	DNA helicase Pif1 like;Helitron helicase-like domain;P-loop containing nucleoside triphosphate hydrolase;Peptidase C76, herpesvirus UL36 UL36 deubiquitinylating peptidase
Fcan01_28014_PA	orthomcl0000076	2.05637	7	1	43	11	1	49	1	30	4	1	0	7	sp|O18598|GST1_BLAGE Glutathione S-transferase OS=Blattella germanica PE=1 SV=3	tr|F4YUJ0|F4YUJ0_LOCMI Glutathione S-transferase sigma 1 OS=Locusta migratoria PE=2 SV=1	IPR012336;IPR004045;IPR004046;IPR010987	Thioredoxin-like fold;Glutathione S-transferase, N-terminal;Glutathione S-transferase, C-terminal;Glutathione S-transferase, C-terminal-like
Fcan01_28011_PA	orthomcl0000076	2.05637	7	1	43	11	1	49	1	30	4	1	0	7	sp|P46428|GST_ANOGA Glutathione S-transferase OS=Anopheles gambiae GN=GstS1 PE=2 SV=4	tr|E0VL95|E0VL95_PEDHC Glutathione S-transferase, putative OS=Pediculus humanus subsp. corporis GN=Phum_PHUM284770 PE=3 SV=1	IPR004046;IPR004045;IPR010987;IPR012336	Glutathione S-transferase, C-terminal;Glutathione S-transferase, N-terminal;Glutathione S-transferase, C-terminal-like;Thioredoxin-like fold
Fcan01_27810_PA	orthomcl0000076	2.05637	7	1	43	11	1	49	1	30	4	1	0	7	sp|P46436|GST1_ASCSU Glutathione S-transferase 1 OS=Ascaris suum GN=GST1 PE=1 SV=3	tr|U5YTT8|U5YTT8_9HEXA Glutathione S-transferase OS=Folsomia candida PE=2 SV=1	IPR004045;IPR010987;IPR004046;IPR012336	Glutathione S-transferase, N-terminal;Glutathione S-transferase, C-terminal-like;Thioredoxin-like fold
Fcan01_27793_PA	orthomcl0000076	2.05637	7	1	43	11	1	49	1	30	4	1	0	7	sp|P46437|GST_MUSDO Glutathione S-transferase OS=Musca domestica PE=2 SV=1	tr|E0VL93|E0VL93_PEDHC Glutathione S-transferase, putative OS=Pediculus humanus subsp. corporis GN=Phum_PHUM284550 PE=3 SV=1	IPR010987;IPR012336;IPR004045;IPR004046	Glutathione S-transferase, C-terminal-like;Thioredoxin-like fold;Glutathione S-transferase, N-terminal
Fcan01_27732_PA	orthomcl0000076	2.05637	7	1	43	11	1	49	1	30	4	1	0	7	sp|O35543|HPGDS_RAT Hematopoietic prostaglandin D synthase OS=Rattus norvegicus GN=Hpgds PE=1 SV=3	tr|E0VL93|E0VL93_PEDHC Glutathione S-transferase, putative OS=Pediculus humanus subsp. corporis GN=Phum_PHUM284550 PE=3 SV=1	IPR004045;IPR012336	Glutathione S-transferase, N-terminal;Thioredoxin-like fold
Fcan01_26399_PA	orthomcl0000076	2.05637	7	1	43	11	1	49	1	30	4	1	0	7	sp|P46436|GST1_ASCSU Glutathione S-transferase 1 OS=Ascaris suum GN=GST1 PE=1 SV=3	tr|E0VL93|E0VL93_PEDHC Glutathione S-transferase, putative OS=Pediculus humanus subsp. corporis GN=Phum_PHUM284550 PE=3 SV=1	IPR004046;IPR004045;IPR010987;IPR012336	Glutathione S-transferase, C-terminal;Glutathione S-transferase, N-terminal;Glutathione S-transferase, C-terminal-like;Thioredoxin-like fold
Fcan01_26398_PA	orthomcl0000076	2.05637	7	1	43	11	1	49	1	30	4	1	0	7	sp|P46437|GST_MUSDO Glutathione S-transferase OS=Musca domestica PE=2 SV=1	tr|E2C1V1|E2C1V1_HARSA Glutathione S-transferase OS=Harpegnathos saltator GN=EAI_14658 PE=3 SV=1	IPR010987;IPR004045;IPR012336;IPR004046	Glutathione S-transferase, C-terminal-like;Glutathione S-transferase, N-terminal;Thioredoxin-like fold
Fcan01_26396_PA	orthomcl0000076	2.05637	7	1	43	11	1	49	1	30	4	1	0	7	sp|P46436|GST1_ASCSU Glutathione S-transferase 1 OS=Ascaris suum GN=GST1 PE=1 SV=3	tr|E0VL93|E0VL93_PEDHC Glutathione S-transferase, putative OS=Pediculus humanus subsp. corporis GN=Phum_PHUM284550 PE=3 SV=1	IPR004045;IPR010987;IPR012336;IPR004046	Glutathione S-transferase, N-terminal;Glutathione S-transferase, C-terminal-like;Thioredoxin-like fold
Fcan01_24678_PA	orthomcl0000076	2.05637	7	1	43	11	1	49	1	30	4	1	0	7	sp|P46436|GST1_ASCSU Glutathione S-transferase 1 OS=Ascaris suum GN=GST1 PE=1 SV=3	tr|U5YTT8|U5YTT8_9HEXA Glutathione S-transferase OS=Folsomia candida PE=2 SV=1	IPR004045;IPR012336;IPR004046;IPR010987	Glutathione S-transferase, N-terminal;Thioredoxin-like fold;Glutathione S-transferase, C-terminal;Glutathione S-transferase, C-terminal-like
Fcan01_24677_PA	orthomcl0000076	2.05637	7	1	43	11	1	49	1	30	4	1	0	7	sp|P46437|GST_MUSDO Glutathione S-transferase OS=Musca domestica PE=2 SV=1	tr|U5YTT8|U5YTT8_9HEXA Glutathione S-transferase OS=Folsomia candida PE=2 SV=1	IPR010987;IPR012336;IPR004046;IPR004045	Glutathione S-transferase, C-terminal-like;Thioredoxin-like fold;Glutathione S-transferase, N-terminal
Fcan01_24666_PA	orthomcl0000076	2.05637	7	1	43	11	1	49	1	30	4	1	0	7	sp|P46428|GST_ANOGA Glutathione S-transferase OS=Anopheles gambiae GN=GstS1 PE=2 SV=4	tr|E0VL93|E0VL93_PEDHC Glutathione S-transferase, putative OS=Pediculus humanus subsp. corporis GN=Phum_PHUM284550 PE=3 SV=1	IPR004046;IPR010987;IPR004045;IPR012336	Glutathione S-transferase, C-terminal;Glutathione S-transferase, C-terminal-like;Glutathione S-transferase, N-terminal;Thioredoxin-like fold
Fcan01_24643_PA	orthomcl0000076	2.05637	7	1	43	11	1	49	1	30	4	1	0	7	sp|P46436|GST1_ASCSU Glutathione S-transferase 1 OS=Ascaris suum GN=GST1 PE=1 SV=3	tr|A0A067RMR4|A0A067RMR4_ZOONE Glutathione S-transferase OS=Zootermopsis nevadensis GN=L798_04821 PE=3 SV=1	IPR010987;IPR012336;IPR004046;IPR004045	Glutathione S-transferase, C-terminal-like;Thioredoxin-like fold;Glutathione S-transferase, N-terminal
Fcan01_24642_PA	orthomcl0000076	2.05637	7	1	43	11	1	49	1	30	4	1	0	7	sp|P46428|GST_ANOGA Glutathione S-transferase OS=Anopheles gambiae GN=GstS1 PE=2 SV=4	tr|A0A067RMR4|A0A067RMR4_ZOONE Glutathione S-transferase OS=Zootermopsis nevadensis GN=L798_04821 PE=3 SV=1	IPR012336;IPR004045;IPR004046;IPR010987	Thioredoxin-like fold;Glutathione S-transferase, N-terminal;Glutathione S-transferase, C-terminal;Glutathione S-transferase, C-terminal-like
Fcan01_24641_PA	orthomcl0000076	2.05637	7	1	43	11	1	49	1	30	4	1	0	7	sp|O18598|GST1_BLAGE Glutathione S-transferase OS=Blattella germanica PE=1 SV=3	tr|H2DMH6|H2DMH6_LAOST Glutathione S-transferase S1 OS=Laodelphax striatella PE=2 SV=1	IPR004046;IPR004045;IPR010987;IPR012336	Glutathione S-transferase, C-terminal;Glutathione S-transferase, N-terminal;Glutathione S-transferase, C-terminal-like;Thioredoxin-like fold
Fcan01_24638_PA	orthomcl0000076	2.05637	7	1	43	11	1	49	1	30	4	1	0	7	sp|Q09596|GST5_CAEEL Probable glutathione S-transferase 5 OS=Caenorhabditis elegans GN=gst-5 PE=1 SV=1	tr|E0VL93|E0VL93_PEDHC Glutathione S-transferase, putative OS=Pediculus humanus subsp. corporis GN=Phum_PHUM284550 PE=3 SV=1	IPR004045;IPR004046;IPR010987;IPR012336	Glutathione S-transferase, N-terminal;Glutathione S-transferase, C-terminal;Glutathione S-transferase, C-terminal-like;Thioredoxin-like fold
Fcan01_23786_PA	orthomcl0000076	2.05637	7	1	43	11	1	49	1	30	4	1	0	7	sp|P46437|GST_MUSDO Glutathione S-transferase OS=Musca domestica PE=2 SV=1	tr|A0A0C4XBP3|A0A0C4XBP3_9CUCU Glutathione S-transeferase OS=Dendroctonus armandi GN=GSTs1 PE=2 SV=1	IPR004045;IPR004046;IPR012336;IPR010987	Glutathione S-transferase, N-terminal;Glutathione S-transferase, C-terminal;Thioredoxin-like fold;Glutathione S-transferase, C-terminal-like
Fcan01_23722_PA	orthomcl0000076	2.05637	7	1	43	11	1	49	1	30	4	1	0	7	sp|O18598|GST1_BLAGE Glutathione S-transferase OS=Blattella germanica PE=1 SV=3	tr|A0A067RMR4|A0A067RMR4_ZOONE Glutathione S-transferase OS=Zootermopsis nevadensis GN=L798_04821 PE=3 SV=1	IPR004046;IPR010987;IPR012336;IPR004045	Glutathione S-transferase, C-terminal;Glutathione S-transferase, C-terminal-like;Thioredoxin-like fold;Glutathione S-transferase, N-terminal
Fcan01_23692_PA	orthomcl0000076	2.05637	7	1	43	11	1	49	1	30	4	1	0	7	sp|P46436|GST1_ASCSU Glutathione S-transferase 1 OS=Ascaris suum GN=GST1 PE=1 SV=3	tr|U5YTT8|U5YTT8_9HEXA Glutathione S-transferase OS=Folsomia candida PE=2 SV=1	IPR010987;IPR012336;IPR004045;IPR004046	Glutathione S-transferase, C-terminal-like;Thioredoxin-like fold;Glutathione S-transferase, N-terminal
Fcan01_23611_PA	orthomcl0000076	2.05637	7	1	43	11	1	49	1	30	4	1	0	7	sp|P46437|GST_MUSDO Glutathione S-transferase OS=Musca domestica PE=2 SV=1	tr|A0A0C4XBP3|A0A0C4XBP3_9CUCU Glutathione S-transeferase OS=Dendroctonus armandi GN=GSTs1 PE=2 SV=1	IPR010987;IPR004046	Glutathione S-transferase, C-terminal-like
Fcan01_23155_PA	orthomcl0000076	2.05637	7	1	43	11	1	49	1	30	4	1	0	7	sp|P46428|GST_ANOGA Glutathione S-transferase OS=Anopheles gambiae GN=GstS1 PE=2 SV=4	tr|U5YTT8|U5YTT8_9HEXA Glutathione S-transferase OS=Folsomia candida PE=2 SV=1	IPR012336;IPR004045	Thioredoxin-like fold;Glutathione S-transferase, N-terminal
Fcan01_23086_PA	orthomcl0000076	2.05637	7	1	43	11	1	49	1	30	4	1	0	7	sp|P46436|GST1_ASCSU Glutathione S-transferase 1 OS=Ascaris suum GN=GST1 PE=1 SV=3	tr|E0VL93|E0VL93_PEDHC Glutathione S-transferase, putative OS=Pediculus humanus subsp. corporis GN=Phum_PHUM284550 PE=3 SV=1	IPR010987;IPR004045;IPR004046;IPR012336	Glutathione S-transferase, C-terminal-like;Glutathione S-transferase, N-terminal;Thioredoxin-like fold
Fcan01_21491_PA	orthomcl0000076	2.05637	7	1	43	11	1	49	1	30	4	1	0	7	sp|O18598|GST1_BLAGE Glutathione S-transferase OS=Blattella germanica PE=1 SV=3	tr|V9Q3X5|V9Q3X5_LOCMI Sigma glutathione S-transferase OS=Locusta migratoria GN=GSTs10 PE=2 SV=1	IPR004046;IPR012336;IPR010987;IPR004045	Glutathione S-transferase, C-terminal;Thioredoxin-like fold;Glutathione S-transferase, C-terminal-like;Glutathione S-transferase, N-terminal
Fcan01_20518_PA	orthomcl0000076	2.05637	7	1	43	11	1	49	1	30	4	1	0	7	sp|P46436|GST1_ASCSU Glutathione S-transferase 1 OS=Ascaris suum GN=GST1 PE=1 SV=3	tr|U5YTT8|U5YTT8_9HEXA Glutathione S-transferase OS=Folsomia candida PE=2 SV=1	IPR004045;IPR004046;IPR012336;IPR010987	Glutathione S-transferase, N-terminal;Glutathione S-transferase, C-terminal;Thioredoxin-like fold;Glutathione S-transferase, C-terminal-like
Fcan01_19956_PA	orthomcl0000076	2.05637	7	1	43	11	1	49	1	30	4	1	0	7	sp|P46427|GSTP_ONCVO Glutathione S-transferase 2 OS=Onchocerca volvulus GN=GST2 PE=1 SV=1	tr|E3UV60|E3UV60_WUCBA Glutathione-s-transferase pi class OS=Wuchereria bancrofti GN=gst PE=3 SV=1	IPR012336;IPR004045;IPR010987;IPR004046	Thioredoxin-like fold;Glutathione S-transferase, N-terminal;Glutathione S-transferase, C-terminal-like
Fcan01_19948_PA	orthomcl0000076	2.05637	7	1	43	11	1	49	1	30	4	1	0	7	sp|P46426|GSTP_DIRIM Glutathione S-transferase OS=Dirofilaria immitis PE=2 SV=1	tr|E3UV60|E3UV60_WUCBA Glutathione-s-transferase pi class OS=Wuchereria bancrofti GN=gst PE=3 SV=1	IPR010987;IPR012336;IPR004046;IPR004045	Glutathione S-transferase, C-terminal-like;Thioredoxin-like fold;Glutathione S-transferase, N-terminal
Fcan01_15727_PA	orthomcl0000076	2.05637	7	1	43	11	1	49	1	30	4	1	0	7	sp|P46436|GST1_ASCSU Glutathione S-transferase 1 OS=Ascaris suum GN=GST1 PE=1 SV=3	tr|U5YTT8|U5YTT8_9HEXA Glutathione S-transferase OS=Folsomia candida PE=2 SV=1	IPR012336;IPR004046;IPR004045;IPR010987	Thioredoxin-like fold;Glutathione S-transferase, C-terminal;Glutathione S-transferase, N-terminal;Glutathione S-transferase, C-terminal-like
Fcan01_15332_PA	orthomcl0000076	2.05637	7	1	43	11	1	49	1	30	4	1	0	7	sp|P46436|GST1_ASCSU Glutathione S-transferase 1 OS=Ascaris suum GN=GST1 PE=1 SV=3	tr|U5YTT8|U5YTT8_9HEXA Glutathione S-transferase OS=Folsomia candida PE=2 SV=1	IPR004045;IPR010987;IPR004046;IPR012336	Glutathione S-transferase, N-terminal;Glutathione S-transferase, C-terminal-like;Thioredoxin-like fold
Fcan01_13044_PA	orthomcl0000076	2.05637	7	1	43	11	1	49	1	30	4	1	0	7	sp|P46436|GST1_ASCSU Glutathione S-transferase 1 OS=Ascaris suum GN=GST1 PE=1 SV=3	tr|U5YTT8|U5YTT8_9HEXA Glutathione S-transferase OS=Folsomia candida PE=2 SV=1	IPR004046;IPR004045;IPR012336;IPR010987	Glutathione S-transferase, C-terminal;Glutathione S-transferase, N-terminal;Thioredoxin-like fold;Glutathione S-transferase, C-terminal-like
Fcan01_11656_PA	orthomcl0000076	2.05637	7	1	43	11	1	49	1	30	4	1	0	7	sp|P46436|GST1_ASCSU Glutathione S-transferase 1 OS=Ascaris suum GN=GST1 PE=1 SV=3	tr|E0VL93|E0VL93_PEDHC Glutathione S-transferase, putative OS=Pediculus humanus subsp. corporis GN=Phum_PHUM284550 PE=3 SV=1	IPR004045;IPR004046;IPR010987;IPR012336	Glutathione S-transferase, N-terminal;Glutathione S-transferase, C-terminal;Glutathione S-transferase, C-terminal-like;Thioredoxin-like fold
Fcan01_11359_PA	orthomcl0000076	2.05637	7	1	43	11	1	49	1	30	4	1	0	7	sp|P24472|GSTA4_MOUSE Glutathione S-transferase A4 OS=Mus musculus GN=Gsta4 PE=1 SV=3	tr|G3SFC0|G3SFC0_GORGO Glutathione S-transferase OS=Gorilla gorilla gorilla GN=GSTA5 PE=3 SV=1	IPR010987;IPR004046	Glutathione S-transferase, C-terminal-like
Fcan01_10669_PA	orthomcl0000076	2.05637	7	1	43	11	1	49	1	30	4	1	0	7	sp|O18598|GST1_BLAGE Glutathione S-transferase OS=Blattella germanica PE=1 SV=3	tr|A0A077CXG0|A0A077CXG0_TENMO Glutathione S-transferase sigma OS=Tenebrio molitor GN=GSTs5 PE=2 SV=1	IPR004046;IPR010987;IPR004045;IPR012336	Glutathione S-transferase, C-terminal;Glutathione S-transferase, C-terminal-like;Glutathione S-transferase, N-terminal;Thioredoxin-like fold
Fcan01_10231_PA	orthomcl0000076	2.05637	7	1	43	11	1	49	1	30	4	1	0	7	sp|P41043|GST1_DROME Glutathione S-transferase S1 OS=Drosophila melanogaster GN=GstS1 PE=1 SV=2	tr|U5YTT8|U5YTT8_9HEXA Glutathione S-transferase OS=Folsomia candida PE=2 SV=1	IPR010987;IPR012336;IPR004046	Glutathione S-transferase, C-terminal-like;Thioredoxin-like fold
Fcan01_09301_PA	orthomcl0000076	2.05637	7	1	43	11	1	49	1	30	4	1	0	7	sp|P46437|GST_MUSDO Glutathione S-transferase OS=Musca domestica PE=2 SV=1	tr|E0VL93|E0VL93_PEDHC Glutathione S-transferase, putative OS=Pediculus humanus subsp. corporis GN=Phum_PHUM284550 PE=3 SV=1	IPR004046;IPR012336;IPR004045;IPR010987	Glutathione S-transferase, C-terminal;Thioredoxin-like fold;Glutathione S-transferase, N-terminal;Glutathione S-transferase, C-terminal-like
Fcan01_08501_PA	orthomcl0000076	2.05637	7	1	43	11	1	49	1	30	4	1	0	7	sp|O18598|GST1_BLAGE Glutathione S-transferase OS=Blattella germanica PE=1 SV=3	tr|E0VL93|E0VL93_PEDHC Glutathione S-transferase, putative OS=Pediculus humanus subsp. corporis GN=Phum_PHUM284550 PE=3 SV=1	IPR012336;IPR004045;IPR010987	Thioredoxin-like fold;Glutathione S-transferase, N-terminal;Glutathione S-transferase, C-terminal-like;Glutathione S-transferase, C-terminal domain
Fcan01_06788_PA	orthomcl0000076	2.05637	7	1	43	11	1	49	1	30	4	1	0	7	sp|P46427|GSTP_ONCVO Glutathione S-transferase 2 OS=Onchocerca volvulus GN=GST2 PE=1 SV=1	tr|A8PTL9|A8PTL9_BRUMA Protein BM-GST-1, isoform b OS=Brugia malayi GN=Bm-gst-1 PE=4 SV=1	IPR010987;IPR012336;IPR004045;IPR004046	Glutathione S-transferase, C-terminal-like;Thioredoxin-like fold;Glutathione S-transferase, N-terminal
Fcan01_06708_PA	orthomcl0000076	2.05637	7	1	43	11	1	49	1	30	4	1	0	7	sp|P46427|GSTP_ONCVO Glutathione S-transferase 2 OS=Onchocerca volvulus GN=GST2 PE=1 SV=1	tr|O44576|O44576_CAEEL GST-21, isoform a OS=Caenorhabditis elegans GN=gst-21 PE=1 SV=1	IPR004045;IPR004046;IPR010987;IPR012336	Glutathione S-transferase, N-terminal;Glutathione S-transferase, C-terminal;Glutathione S-transferase, C-terminal-like;Thioredoxin-like fold
Fcan01_06546_PA	orthomcl0000076	2.05637	7	1	43	11	1	49	1	30	4	1	0	7	sp|O16116|GST3_CAEEL Glutathione S-transferase 3 OS=Caenorhabditis elegans GN=gst-3 PE=2 SV=1	tr|A0A023I760|A0A023I760_HYRCU Sigma class glutathione S-transferase OS=Hyriopsis cumingii PE=2 SV=1	IPR010987;IPR004046	Glutathione S-transferase, C-terminal-like
Fcan01_05771_PA	orthomcl0000076	2.05637	7	1	43	11	1	49	1	30	4	1	0	7	sp|O18598|GST1_BLAGE Glutathione S-transferase OS=Blattella germanica PE=1 SV=3	tr|F4YUJ0|F4YUJ0_LOCMI Glutathione S-transferase sigma 1 OS=Locusta migratoria PE=2 SV=1	IPR004046;IPR004045;IPR012336;IPR010987	Glutathione S-transferase, C-terminal;Glutathione S-transferase, N-terminal;Thioredoxin-like fold;Glutathione S-transferase, C-terminal-like
Fcan01_05759_PA	orthomcl0000076	2.05637	7	1	43	11	1	49	1	30	4	1	0	7	sp|P46436|GST1_ASCSU Glutathione S-transferase 1 OS=Ascaris suum GN=GST1 PE=1 SV=3	tr|A0A0B2UYU2|A0A0B2UYU2_TOXCA Glutathione S-transferase 1 OS=Toxocara canis GN=GST1 PE=3 SV=1	IPR004045;IPR012336;IPR010987;IPR004046	Glutathione S-transferase, N-terminal;Thioredoxin-like fold;Glutathione S-transferase, C-terminal-like
Fcan01_05647_PA	orthomcl0000076	2.05637	7	1	43	11	1	49	1	30	4	1	0	7	sp|P46436|GST1_ASCSU Glutathione S-transferase 1 OS=Ascaris suum GN=GST1 PE=1 SV=3	tr|A0A023I760|A0A023I760_HYRCU Sigma class glutathione S-transferase OS=Hyriopsis cumingii PE=2 SV=1	IPR010987;IPR012336;IPR004046;IPR004045	Glutathione S-transferase, C-terminal-like;Thioredoxin-like fold;Glutathione S-transferase, N-terminal
Fcan01_04730_PA	orthomcl0000076	2.05637	7	1	43	11	1	49	1	30	4	1	0	7	sp|P46436|GST1_ASCSU Glutathione S-transferase 1 OS=Ascaris suum GN=GST1 PE=1 SV=3	tr|U5YTT8|U5YTT8_9HEXA Glutathione S-transferase OS=Folsomia candida PE=2 SV=1	IPR012336;IPR004046;IPR004045;IPR010987	Thioredoxin-like fold;Glutathione S-transferase, C-terminal;Glutathione S-transferase, N-terminal;Glutathione S-transferase, C-terminal-like
Fcan01_04428_PA	orthomcl0000076	2.05637	7	1	43	11	1	49	1	30	4	1	0	7	sp|O18598|GST1_BLAGE Glutathione S-transferase OS=Blattella germanica PE=1 SV=3	tr|E0VL93|E0VL93_PEDHC Glutathione S-transferase, putative OS=Pediculus humanus subsp. corporis GN=Phum_PHUM284550 PE=3 SV=1	IPR012336;IPR010987;IPR004046;IPR004045	Thioredoxin-like fold;Glutathione S-transferase, C-terminal-like;Glutathione S-transferase, N-terminal
Fcan01_04249_PA	orthomcl0000076	2.05637	7	1	43	11	1	49	1	30	4	1	0	7	sp|P46436|GST1_ASCSU Glutathione S-transferase 1 OS=Ascaris suum GN=GST1 PE=1 SV=3	tr|H6CSZ2|H6CSZ2_APICC Glutathione S-transferase S4 OS=Apis cerana cerana GN=GSTs4 PE=2 SV=1	IPR012336;IPR004045;IPR010987	Thioredoxin-like fold;Glutathione S-transferase, N-terminal;Glutathione S-transferase, C-terminal-like
Fcan01_03326_PA	orthomcl0000076	2.05637	7	1	43	11	1	49	1	30	4	1	0	7	sp|P46436|GST1_ASCSU Glutathione S-transferase 1 OS=Ascaris suum GN=GST1 PE=1 SV=3	tr|A0A0C4XBP3|A0A0C4XBP3_9CUCU Glutathione S-transeferase OS=Dendroctonus armandi GN=GSTs1 PE=2 SV=1	IPR012336;IPR004045;IPR010987;IPR004046	Thioredoxin-like fold;Glutathione S-transferase, N-terminal;Glutathione S-transferase, C-terminal-like
Fcan01_03281_PA	orthomcl0000076	2.05637	7	1	43	11	1	49	1	30	4	1	0	7	sp|P27012|SCRY4_ENTDO S-crystallin 4 OS=Enteroctopus dofleini PE=2 SV=1	tr|U5YTT8|U5YTT8_9HEXA Glutathione S-transferase OS=Folsomia candida PE=2 SV=1	IPR004045;IPR004046;IPR012336;IPR010987	Glutathione S-transferase, N-terminal;Glutathione S-transferase, C-terminal;Thioredoxin-like fold;Glutathione S-transferase, C-terminal-like
Fcan01_03013_PA	orthomcl0000076	2.05637	7	1	43	11	1	49	1	30	4	1	0	7	sp|P46436|GST1_ASCSU Glutathione S-transferase 1 OS=Ascaris suum GN=GST1 PE=1 SV=3	tr|F4YUJ6|F4YUJ6_LOCMI Glutathione S-transferase sigma 7 OS=Locusta migratoria PE=2 SV=1	IPR004045;IPR012336;IPR010987	Glutathione S-transferase, N-terminal;Thioredoxin-like fold;Glutathione S-transferase, C-terminal-like
Fcan01_01624_PA	orthomcl0000076	2.05637	7	1	43	11	1	49	1	30	4	1	0	7	sp|P46428|GST_ANOGA Glutathione S-transferase OS=Anopheles gambiae GN=GstS1 PE=2 SV=4	tr|J9Q5H0|J9Q5H0_NILLU Glutathione s-transferase S1 OS=Nilaparvata lugens GN=gsts1 PE=2 SV=1	IPR004045;IPR010987;IPR012336	Glutathione S-transferase, N-terminal;Glutathione S-transferase, C-terminal-like;Thioredoxin-like fold
Fcan01_01597_PA	orthomcl0000076	2.05637	7	1	43	11	1	49	1	30	4	1	0	7	sp|Q09596|GST5_CAEEL Probable glutathione S-transferase 5 OS=Caenorhabditis elegans GN=gst-5 PE=1 SV=1	tr|A0A0C4XBP3|A0A0C4XBP3_9CUCU Glutathione S-transeferase OS=Dendroctonus armandi GN=GSTs1 PE=2 SV=1	IPR010987;IPR004045;IPR004046;IPR012336	Glutathione S-transferase, C-terminal-like;Glutathione S-transferase, N-terminal;Thioredoxin-like fold
Fcan01_00498_PA	orthomcl0000076	2.05637	7	1	43	11	1	49	1	30	4	1	0	7	sp|P46436|GST1_ASCSU Glutathione S-transferase 1 OS=Ascaris suum GN=GST1 PE=1 SV=3	tr|U5YTT8|U5YTT8_9HEXA Glutathione S-transferase OS=Folsomia candida PE=2 SV=1	IPR012336;IPR004046;IPR010987;IPR004045	Thioredoxin-like fold;Glutathione S-transferase, C-terminal;Glutathione S-transferase, C-terminal-like;Glutathione S-transferase, N-terminal
Fcan01_28483_PA	orthomcl0000229	3.0902	4	0	0	3	0	44	2	8	0	0	7	0	sp|P96202|PPSC_MYCTU Phthiocerol synthesis polyketide synthase type I PpsC OS=Mycobacterium tuberculosis (strain ATCC 25618 / H37Rv) GN=ppsC PE=1 SV=2	tr|G3J038|G3J038_9GAMM 6-deoxyerythronolide-B synthase OS=Methylobacter tundripaludum SV96 GN=Mettu_3706 PE=4 SV=1	IPR014030;IPR009081;IPR016039;IPR029044;IPR013120	Beta-ketoacyl synthase, N-terminal;Acyl carrier protein-like;Thiolase-like;Nucleotide-diphospho-sugar transferases;Male sterility, NAD-binding
Fcan01_28083_PA	orthomcl0000229	3.0902	4	0	0	3	0	44	2	8	0	0	7	0	sp|H2KYQ5|GYG1_CAEEL Glycogenin-1 OS=Caenorhabditis elegans GN=gyg-1 PE=1 SV=1	tr|L7MB11|L7MB11_9ACAR Putative glycogenin 1 OS=Rhipicephalus pulchellus PE=2 SV=1	IPR029044	Nucleotide-diphospho-sugar transferases
Fcan01_28082_PA	orthomcl0000229	3.0902	4	0	0	3	0	44	2	8	0	0	7	0	sp|P96202|PPSC_MYCTU Phthiocerol synthesis polyketide synthase type I PpsC OS=Mycobacterium tuberculosis (strain ATCC 25618 / H37Rv) GN=ppsC PE=1 SV=2	tr|G3J038|G3J038_9GAMM 6-deoxyerythronolide-B synthase OS=Methylobacter tundripaludum SV96 GN=Mettu_3706 PE=4 SV=1	IPR014030;IPR009081;IPR013120;IPR016039	Beta-ketoacyl synthase, N-terminal;Acyl carrier protein-like;Male sterility, NAD-binding;Thiolase-like
Fcan01_27201_PA	orthomcl0000229	3.0902	4	0	0	3	0	44	2	8	0	0	7	0	sp|P96202|PPSC_MYCTU Phthiocerol synthesis polyketide synthase type I PpsC OS=Mycobacterium tuberculosis (strain ATCC 25618 / H37Rv) GN=ppsC PE=1 SV=2	tr|E0UL81|E0UL81_CYAP2 Beta-ketoacyl synthase OS=Cyanothece sp. (strain PCC 7822) GN=Cyan7822_5857 PE=4 SV=1	IPR013149;IPR009081;IPR016035;IPR016039;IPR014043;IPR029044;IPR014031;IPR016036;IPR013154;IPR014030;IPR011032;IPR013968	Alcohol dehydrogenase, C-terminal;Acyl carrier protein-like;Acyl transferase/acyl hydrolase/lysophospholipase;Thiolase-like;Polyketide synthase dehydratase;Nucleotide-diphospho-sugar transferases;Beta-ketoacyl synthase, C-terminal;Malonyl-CoA ACP transacylase, ACP-binding;Alcohol dehydrogenase GroES-like;Beta-ketoacyl synthase, N-terminal;GroES (chaperonin 10)-like;Polyketide synthase, KR
Fcan01_25696_PA	orthomcl0000229	3.0902	4	0	0	3	0	44	2	8	0	0	7	0	sp|Q55E72|PKS1_DICDI Probable polyketide synthase 1 OS=Dictyostelium discoideum GN=stlA PE=1 SV=1	tr|B1WWV8|B1WWV8_CYAA5 Probable polyketide synthase OS=Cyanothece sp. (strain ATCC 51142) GN=cce_3079 PE=4 SV=1	IPR014043;IPR029044;IPR011032;IPR009081;IPR029063;IPR014031;IPR016035;IPR014030;IPR013149;IPR013968;IPR016036;IPR013154;IPR016039;IPR013120;IPR013217	Acyl transferase;Nucleotide-diphospho-sugar transferases;GroES (chaperonin 10)-like;Acyl carrier protein-like;S-adenosyl-L-methionine-dependent methyltransferase-like;Polyketide synthase dehydratase;Beta-ketoacyl synthase, C-terminal;Acyl transferase/acyl hydrolase/lysophospholipase;Beta-ketoacyl synthase, N-terminal;Alcohol dehydrogenase, C-terminal;Polyketide synthase, KR;Malonyl-CoA ACP transa…
Fcan01_25316_PA	orthomcl0000229	3.0902	4	0	0	3	0	44	2	8	0	0	7	0	sp|Q7TXM0|PPSA_MYCBO Phthiocerol/phenolphthiocerol synthesis polyketide synthase type I PpsA OS=Mycobacterium bovis (strain ATCC BAA-935 / AF2122/97) GN=ppsA PE=1 SV=1	tr|L7UCM4|L7UCM4_MYXSD Polyketide synthase OS=Myxococcus stipitatus (strain DSM 14675 / JCM 12634 / Mx s8) GN=MYSTI_04322 PE=4 SV=1	IPR014030;IPR029044;IPR014031;IPR016039	Beta-ketoacyl synthase, N-terminal;Nucleotide-diphospho-sugar transferases;Beta-ketoacyl synthase, C-terminal;Thiolase-like
Fcan01_25191_PA	orthomcl0000229	3.0902	4	0	0	3	0	44	2	8	0	0	7	0	sp|Q86JI5|PKS5_DICDI Probable polyketide synthase 5 OS=Dictyostelium discoideum GN=pks5 PE=2 SV=1	tr|B1WWV8|B1WWV8_CYAA5 Probable polyketide synthase OS=Cyanothece sp. (strain ATCC 51142) GN=cce_3079 PE=4 SV=1	IPR011032;IPR013217;IPR014043;IPR016039;IPR013968;IPR013154;IPR009081;IPR029063;IPR014030;IPR014031;IPR013149;IPR016035	GroES (chaperonin 10)-like;Methyltransferase type 12;Acyl transferase;Thiolase-like;Polyketide synthase, KR;Polyketide synthase dehydratase;Alcohol dehydrogenase GroES-like;Acyl carrier protein-like;S-adenosyl-L-methionine-dependent methyltransferase-like;Beta-ketoacyl synthase, N-terminal;Beta-ketoacyl synthase, C-terminal;Alcohol dehydrogenase, C-terminal;Acyl transferase/acyl hydrolase/lysopho…
Fcan01_25036_PA	orthomcl0000229	3.0902	4	0	0	3	0	44	2	8	0	0	7	0	sp|P96202|PPSC_MYCTU Phthiocerol synthesis polyketide synthase type I PpsC OS=Mycobacterium tuberculosis (strain ATCC 25618 / H37Rv) GN=ppsC PE=1 SV=2	tr|A0A064CKI8|A0A064CKI8_9MYCO Polyketide synthase OS=Mycobacterium aromaticivorans JS19b1 = JCM 16368 GN=Y900_014900 PE=4 SV=1	IPR013154;IPR013149;IPR011032	Alcohol dehydrogenase GroES-like;Alcohol dehydrogenase, C-terminal;GroES (chaperonin 10)-like
Fcan01_25035_PA	orthomcl0000229	3.0902	4	0	0	3	0	44	2	8	0	0	7	0	sp|Q7TXL7|PPSD_MYCBO Phthiocerol/phenolphthiocerol synthesis polyketide synthase type I PpsD OS=Mycobacterium bovis (strain ATCC BAA-935 / AF2122/97) GN=ppsD PE=3 SV=1	tr|L8LRV4|L8LRV4_9CHRO Polyketide synthase family protein (Fragment) OS=Gloeocapsa sp. PCC 73106 GN=GLO73106DRAFT_00033890 PE=4 SV=1	IPR014043;IPR016039;IPR014031;IPR016035;IPR013217;IPR014030;IPR029063	Acyl transferase;Polyketide synthase dehydratase;Thiolase-like;Beta-ketoacyl synthase, C-terminal;Acyl transferase/acyl hydrolase/lysophospholipase;Methyltransferase type 12;Beta-ketoacyl synthase, N-terminal;S-adenosyl-L-methionine-dependent methyltransferase-like
Fcan01_24850_PA	orthomcl0000229	3.0902	4	0	0	3	0	44	2	8	0	0	7	0	sp|Q7TXL9|PPSB_MYCBO Phthiocerol/phenolphthiocerol synthesis polyketide synthase type I PpsB OS=Mycobacterium bovis (strain ATCC BAA-935 / AF2122/97) GN=ppsB PE=1 SV=1	tr|K9RKP5|K9RKP5_9CYAN Polyketide synthase family protein OS=Rivularia sp. PCC 7116 GN=Riv7116_6171 PE=4 SV=1	IPR016039;IPR014030	Thiolase-like;Beta-ketoacyl synthase, N-terminal
Fcan01_24849_PA	orthomcl0000229	3.0902	4	0	0	3	0	44	2	8	0	0	7	0	sp|P96202|PPSC_MYCTU Phthiocerol synthesis polyketide synthase type I PpsC OS=Mycobacterium tuberculosis (strain ATCC 25618 / H37Rv) GN=ppsC PE=1 SV=2	tr|K9XMT7|K9XMT7_STAC7 Phenylalanine racemase (ATP-hydrolyzing), Mycocerosate synthase OS=Stanieria cyanosphaera (strain ATCC 29371 / PCC 7437) GN=Sta7437_0205 PE=4 SV=1	IPR009081;IPR013149;IPR013968;IPR013154;IPR011032	Acyl carrier protein-like;Alcohol dehydrogenase, C-terminal;Polyketide synthase, KR;Alcohol dehydrogenase GroES-like;GroES (chaperonin 10)-like
Fcan01_24845_PA	orthomcl0000229	3.0902	4	0	0	3	0	44	2	8	0	0	7	0	sp|P9WQE5|PPSB_MYCTU Phthiocerol synthesis polyketide synthase type I PpsB OS=Mycobacterium tuberculosis (strain ATCC 25618 / H37Rv) GN=ppsB PE=1 SV=1	tr|U7Q889|U7Q889_9CYAN Beta-ketoacyl synthase, C-terminal domain protein (Fragment) OS=Lyngbya aestuarii BL J GN=M595_6014 PE=4 SV=1	IPR014031;IPR016039;IPR014043;IPR014030;IPR016035	Beta-ketoacyl synthase, C-terminal;Thiolase-like;Acyl transferase;Beta-ketoacyl synthase, N-terminal;Acyl transferase/acyl hydrolase/lysophospholipase
Fcan01_24364_PA	orthomcl0000229	3.0902	4	0	0	3	0	44	2	8	0	0	7	0	sp|Q03131|ERYA1_SACER Erythronolide synthase, modules 1 and 2 OS=Saccharopolyspora erythraea GN=eryA PE=1 SV=1	tr|Q8YTN4|Q8YTN4_NOSS1 Polyketide synthase OS=Nostoc sp. (strain PCC 7120 / UTEX 2576) GN=alr2680 PE=4 SV=1	IPR016039;IPR016035;IPR014043;IPR014031;IPR014030	Thiolase-like;Acyl transferase/acyl hydrolase/lysophospholipase;Polyketide synthase dehydratase;Beta-ketoacyl synthase, C-terminal;Beta-ketoacyl synthase, N-terminal
Fcan01_22206_PA	orthomcl0000229	3.0902	4	0	0	3	0	44	2	8	0	0	7	0	sp|P96202|PPSC_MYCTU Phthiocerol synthesis polyketide synthase type I PpsC OS=Mycobacterium tuberculosis (strain ATCC 25618 / H37Rv) GN=ppsC PE=1 SV=2	tr|A0Z9Q1|A0Z9Q1_NODSP Malonyl CoA-acyl carrier protein transacylase OS=Nodularia spumigena CCY9414 GN=NSP_26710 PE=4 SV=1	IPR013149;IPR011032;IPR013968;IPR013154	Alcohol dehydrogenase, C-terminal;GroES (chaperonin 10)-like;Polyketide synthase, KR;Alcohol dehydrogenase GroES-like
Fcan01_20226_PA	orthomcl0000229	3.0902	4	0	0	3	0	44	2	8	0	0	7	0	sp|P96202|PPSC_MYCTU Phthiocerol synthesis polyketide synthase type I PpsC OS=Mycobacterium tuberculosis (strain ATCC 25618 / H37Rv) GN=ppsC PE=1 SV=2	tr|T2IAB0|T2IAB0_CROWT Malonyl CoA-acyl carrier protein transacylase OS=Crocosphaera watsonii WH 8502 GN=CWATWH8502_1445 PE=3 SV=1	IPR014030;IPR016039;IPR014031	Beta-ketoacyl synthase, N-terminal;Thiolase-like;Beta-ketoacyl synthase, C-terminal
Fcan01_20225_PA	orthomcl0000229	3.0902	4	0	0	3	0	44	2	8	0	0	7	0	sp|P96202|PPSC_MYCTU Phthiocerol synthesis polyketide synthase type I PpsC OS=Mycobacterium tuberculosis (strain ATCC 25618 / H37Rv) GN=ppsC PE=1 SV=2	tr|A0Z9Q1|A0Z9Q1_NODSP Malonyl CoA-acyl carrier protein transacylase OS=Nodularia spumigena CCY9414 GN=NSP_26710 PE=4 SV=1	IPR013217;IPR016035;IPR013149;IPR014043;IPR013968;IPR011032;IPR013120;IPR029063;IPR013154	Methyltransferase type 12;Acyl transferase/acyl hydrolase/lysophospholipase;Polyketide synthase dehydratase;Alcohol dehydrogenase, C-terminal;Polyketide synthase, KR;GroES (chaperonin 10)-like;Male sterility, NAD-binding;S-adenosyl-L-methionine-dependent methyltransferase-like;Alcohol dehydrogenase GroES-like
Fcan01_20195_PA	orthomcl0000229	3.0902	4	0	0	3	0	44	2	8	0	0	7	0	sp|B2HIL7|MSL7_MYCMM Phenolphthiocerol synthesis polyketide synthase type I Pks15/1 OS=Mycobacterium marinum (strain ATCC BAA-535 / M) GN=pks15/1 PE=1 SV=1	tr|B1WWV8|B1WWV8_CYAA5 Probable polyketide synthase OS=Cyanothece sp. (strain ATCC 51142) GN=cce_3079 PE=4 SV=1	IPR014043;IPR029044;IPR014030;IPR016036;IPR014031;IPR016035;IPR016039;IPR029063	Acyl transferase;Nucleotide-diphospho-sugar transferases;Beta-ketoacyl synthase, N-terminal;Malonyl-CoA ACP transacylase, ACP-binding;Polyketide synthase dehydratase;Beta-ketoacyl synthase, C-terminal;Acyl transferase/acyl hydrolase/lysophospholipase;Thiolase-like;S-adenosyl-L-methionine-dependent methyltransferase-like
Fcan01_20084_PA	orthomcl0000229	3.0902	4	0	0	3	0	44	2	8	0	0	7	0	sp|P96202|PPSC_MYCTU Phthiocerol synthesis polyketide synthase type I PpsC OS=Mycobacterium tuberculosis (strain ATCC 25618 / H37Rv) GN=ppsC PE=1 SV=2	tr|A0Z9Q2|A0Z9Q2_NODSP Malonyl CoA-acyl carrier protein transacylase OS=Nodularia spumigena CCY9414 GN=NSP_26720 PE=4 SV=1	IPR011032;IPR013217;IPR009081;IPR029063;IPR013154;IPR013120;IPR013149;IPR013968	GroES (chaperonin 10)-like;Methyltransferase type 12;Acyl carrier protein-like;S-adenosyl-L-methionine-dependent methyltransferase-like;Alcohol dehydrogenase GroES-like;Male sterility, NAD-binding;Alcohol dehydrogenase, C-terminal;Polyketide synthase, KR
Fcan01_20083_PA	orthomcl0000229	3.0902	4	0	0	3	0	44	2	8	0	0	7	0	sp|B2HIL7|MSL7_MYCMM Phenolphthiocerol synthesis polyketide synthase type I Pks15/1 OS=Mycobacterium marinum (strain ATCC BAA-535 / M) GN=pks15/1 PE=1 SV=1	tr|G4RJB9|G4RJB9_CHOCO Polyketide synthase OS=Chondromyces crocatus GN=croJ PE=4 SV=1	IPR029044;IPR016039;IPR014031;IPR014043;IPR016035;IPR014030;IPR016036	Nucleotide-diphospho-sugar transferases;Thiolase-like;Polyketide synthase dehydratase;Beta-ketoacyl synthase, C-terminal;Acyl transferase;Acyl transferase/acyl hydrolase/lysophospholipase;Beta-ketoacyl synthase, N-terminal;Malonyl-CoA ACP transacylase, ACP-binding
Fcan01_18916_PA	orthomcl0000229	3.0902	4	0	0	3	0	44	2	8	0	0	7	0	sp|P96202|PPSC_MYCTU Phthiocerol synthesis polyketide synthase type I PpsC OS=Mycobacterium tuberculosis (strain ATCC 25618 / H37Rv) GN=ppsC PE=1 SV=2	tr|K9T8P9|K9T8P9_9CYAN Beta-ketoacyl synthase/acyltransferase OS=Pleurocapsa sp. PCC 7327 GN=Ple7327_3280 PE=4 SV=1	IPR014031;IPR014030;IPR016039	Beta-ketoacyl synthase, C-terminal;Beta-ketoacyl synthase, N-terminal;Thiolase-like
Fcan01_18908_PA	orthomcl0000229	3.0902	4	0	0	3	0	44	2	8	0	0	7	0	sp|Q03132|ERYA2_SACER Erythronolide synthase, modules 3 and 4 OS=Saccharopolyspora erythraea GN=eryA PE=1 SV=3	tr|L8LT94|L8LT94_9CHRO Polyketide synthase family protein (Fragment) OS=Gloeocapsa sp. PCC 73106 GN=GLO73106DRAFT_00038760 PE=4 SV=1	IPR014043;IPR014030;IPR013154;IPR016039;IPR016035;IPR011032;IPR029044;IPR014031;IPR016036	Acyl transferase;Beta-ketoacyl synthase, N-terminal;Alcohol dehydrogenase GroES-like;Thiolase-like;Polyketide synthase dehydratase;Acyl transferase/acyl hydrolase/lysophospholipase;GroES (chaperonin 10)-like;Nucleotide-diphospho-sugar transferases;Beta-ketoacyl synthase, C-terminal;Malonyl-CoA ACP transacylase, ACP-binding
Fcan01_18647_PA	orthomcl0000229	3.0902	4	0	0	3	0	44	2	8	0	0	7	0	sp|B2HIL7|MSL7_MYCMM Phenolphthiocerol synthesis polyketide synthase type I Pks15/1 OS=Mycobacterium marinum (strain ATCC BAA-535 / M) GN=pks15/1 PE=1 SV=1	tr|A0Z9Q1|A0Z9Q1_NODSP Malonyl CoA-acyl carrier protein transacylase OS=Nodularia spumigena CCY9414 GN=NSP_26710 PE=4 SV=1	IPR014043;IPR013968;IPR016035;IPR029044;IPR014030;IPR009081;IPR013149;IPR016039;IPR013120;IPR029063;IPR011032;IPR014031;IPR013154;IPR016036;IPR013217	Acyl transferase;Polyketide synthase dehydratase;Polyketide synthase, KR;Acyl transferase/acyl hydrolase/lysophospholipase;Nucleotide-diphospho-sugar transferases;Beta-ketoacyl synthase, N-terminal;Acyl carrier protein-like;Alcohol dehydrogenase, C-terminal;Thiolase-like;Male sterility, NAD-binding;S-adenosyl-L-methionine-dependent methyltransferase-like;GroES (chaperonin 10)-like;Beta-ketoacyl s…
Fcan01_17696_PA	orthomcl0000229	3.0902	4	0	0	3	0	44	2	8	0	0	7	0	sp|Q03149|WA_EMENI Conidial yellow pigment biosynthesis polyketide synthase OS=Emericella nidulans (strain FGSC A4 / ATCC 38163 / CBS 112.46 / NRRL 194 / M139) GN=wA PE=1 SV=2	tr|A0A0D6KAN4|A0A0D6KAN4_9CYAN Beta-ketoacyl synthase protein OS=Tolypothrix sp. PCC 7601 GN=FDUTEX481_07196 PE=4 SV=1	IPR014030;IPR016036;IPR016039;IPR014043;IPR029044;IPR014031;IPR016035	Beta-ketoacyl synthase, N-terminal;Malonyl-CoA ACP transacylase, ACP-binding;Thiolase-like;Acyl transferase;Nucleotide-diphospho-sugar transferases;Beta-ketoacyl synthase, C-terminal;Acyl transferase/acyl hydrolase/lysophospholipase
Fcan01_17265_PA	orthomcl0000229	3.0902	4	0	0	3	0	44	2	8	0	0	7	0	sp|P9WQE9|PHAS_MYCTU Phthioceranic/hydroxyphthioceranic acid synthase OS=Mycobacterium tuberculosis (strain ATCC 25618 / H37Rv) GN=pks2 PE=1 SV=1	tr|L8LT94|L8LT94_9CHRO Polyketide synthase family protein (Fragment) OS=Gloeocapsa sp. PCC 73106 GN=GLO73106DRAFT_00038760 PE=4 SV=1	IPR009081;IPR014030;IPR016039;IPR016035;IPR011032;IPR014031;IPR013968;IPR013120;IPR014043	Acyl carrier protein-like;Beta-ketoacyl synthase, N-terminal;Thiolase-like;Zinc-binding dehydrogenase;Polyketide synthase dehydratase;Acyl transferase/acyl hydrolase/lysophospholipase;GroES (chaperonin 10)-like;Beta-ketoacyl synthase, C-terminal;Polyketide synthase, KR;Male sterility, NAD-binding
Fcan01_17262_PA	orthomcl0000229	3.0902	4	0	0	3	0	44	2	8	0	0	7	0	sp|Q7TXL7|PPSD_MYCBO Phthiocerol/phenolphthiocerol synthesis polyketide synthase type I PpsD OS=Mycobacterium bovis (strain ATCC BAA-935 / AF2122/97) GN=ppsD PE=3 SV=1	tr|B4WGS3|B4WGS3_9SYNE KR domain family OS=Synechococcus sp. PCC 7335 GN=S7335_4032 PE=4 SV=1	IPR014031;IPR014030;IPR016036;IPR016039;IPR009081;IPR013968;IPR014043;IPR011032;IPR013154;IPR013120;IPR016035	Beta-ketoacyl synthase, C-terminal;Beta-ketoacyl synthase, N-terminal;Zinc-binding dehydrogenase;Malonyl-CoA ACP transacylase, ACP-binding;Thiolase-like;Acyl carrier protein-like;Polyketide synthase, KR;Acyl transferase;Polyketide synthase dehydratase;GroES (chaperonin 10)-like;Alcohol dehydrogenase GroES-like;Male sterility, NAD-binding;Acyl transferase/acyl hydrolase/lysophospholipase
Fcan01_16711_PA	orthomcl0000229	3.0902	4	0	0	3	0	44	2	8	0	0	7	0	sp|B2HIL7|MSL7_MYCMM Phenolphthiocerol synthesis polyketide synthase type I Pks15/1 OS=Mycobacterium marinum (strain ATCC BAA-535 / M) GN=pks15/1 PE=1 SV=1	tr|B1WWV8|B1WWV8_CYAA5 Probable polyketide synthase OS=Cyanothece sp. (strain ATCC 51142) GN=cce_3079 PE=4 SV=1	IPR013149;IPR016035;IPR013968;IPR016039;IPR013154;IPR014030;IPR014043;IPR013217;IPR014031;IPR011032;IPR016036;IPR029063	Alcohol dehydrogenase, C-terminal;Acyl transferase/acyl hydrolase/lysophospholipase;Polyketide synthase, KR;Thiolase-like;Alcohol dehydrogenase GroES-like;Beta-ketoacyl synthase, N-terminal;Polyketide synthase dehydratase;Methyltransferase type 12;Beta-ketoacyl synthase, C-terminal;GroES (chaperonin 10)-like;Malonyl-CoA ACP transacylase, ACP-binding;S-adenosyl-L-methionine-dependent methyltransfe…
Fcan01_16596_PA	orthomcl0000229	3.0902	4	0	0	3	0	44	2	8	0	0	7	0	sp|P96202|PPSC_MYCTU Phthiocerol synthesis polyketide synthase type I PpsC OS=Mycobacterium tuberculosis (strain ATCC 25618 / H37Rv) GN=ppsC PE=1 SV=2	tr|K9T4M8|K9T4M8_9CYAN Polyketide synthase family protein OS=Pleurocapsa sp. PCC 7327 GN=Ple7327_2136 PE=4 SV=1	IPR016039;IPR014030;IPR014043;IPR016036;IPR013149;IPR013968;IPR011032;IPR013154;IPR009081;IPR014031;IPR029044;IPR016035	Thiolase-like;Beta-ketoacyl synthase, N-terminal;Acyl transferase;Malonyl-CoA ACP transacylase, ACP-binding;Alcohol dehydrogenase, C-terminal;Polyketide synthase, KR;GroES (chaperonin 10)-like;Alcohol dehydrogenase GroES-like;Acyl carrier protein-like;Beta-ketoacyl synthase, C-terminal;Nucleotide-diphospho-sugar transferases;Acyl transferase/acyl hydrolase/lysophospholipase;Polyketide synthase de…
Fcan01_15691_PA	orthomcl0000229	3.0902	4	0	0	3	0	44	2	8	0	0	7	0	sp|P96202|PPSC_MYCTU Phthiocerol synthesis polyketide synthase type I PpsC OS=Mycobacterium tuberculosis (strain ATCC 25618 / H37Rv) GN=ppsC PE=1 SV=2	tr|U7QE13|U7QE13_9CYAN Methyltransferase domain protein (Fragment) OS=Lyngbya aestuarii BL J GN=M595_4602 PE=4 SV=1	IPR029063;IPR013154;IPR013968;IPR009081;IPR013149;IPR011032;IPR013217	S-adenosyl-L-methionine-dependent methyltransferase-like;Alcohol dehydrogenase GroES-like;Polyketide synthase dehydratase;Polyketide synthase, KR;Acyl carrier protein-like;Alcohol dehydrogenase, C-terminal;GroES (chaperonin 10)-like;Methyltransferase type 12
Fcan01_15638_PA	orthomcl0000229	3.0902	4	0	0	3	0	44	2	8	0	0	7	0	sp|P9WQE3|PPSD_MYCTU Phthiocerol synthesis polyketide synthase type I PpsD OS=Mycobacterium tuberculosis (strain ATCC 25618 / H37Rv) GN=ppsD PE=1 SV=1	tr|B1WWV8|B1WWV8_CYAA5 Probable polyketide synthase OS=Cyanothece sp. (strain ATCC 51142) GN=cce_3079 PE=4 SV=1	IPR016035;IPR014030;IPR014043;IPR014031;IPR016039;IPR013217;IPR029063	Acyl transferase/acyl hydrolase/lysophospholipase;Beta-ketoacyl synthase, N-terminal;Beta-ketoacyl synthase, C-terminal;Thiolase-like;Polyketide synthase dehydratase;Methyltransferase type 12;S-adenosyl-L-methionine-dependent methyltransferase-like
Fcan01_13572_PA	orthomcl0000229	3.0902	4	0	0	3	0	44	2	8	0	0	7	0	sp|B2HIL7|MSL7_MYCMM Phenolphthiocerol synthesis polyketide synthase type I Pks15/1 OS=Mycobacterium marinum (strain ATCC BAA-535 / M) GN=pks15/1 PE=1 SV=1	tr|Q8YTN4|Q8YTN4_NOSS1 Polyketide synthase OS=Nostoc sp. (strain PCC 7120 / UTEX 2576) GN=alr2680 PE=4 SV=1	IPR014031;IPR013149;IPR014030;IPR013120;IPR029063;IPR029044;IPR009081;IPR014043;IPR011032;IPR013217;IPR013154;IPR013968;IPR002495;IPR016036;IPR016039;IPR016035	Beta-ketoacyl synthase, C-terminal;Alcohol dehydrogenase, C-terminal;Beta-ketoacyl synthase, N-terminal;Male sterility, NAD-binding;S-adenosyl-L-methionine-dependent methyltransferase-like;Nucleotide-diphospho-sugar transferases;Acyl carrier protein-like;Acyl transferase;GroES (chaperonin 10)-like;Methyltransferase type 12;Alcohol dehydrogenase GroES-like;Polyketide synthase, KR;Glycosyl transfer…
Fcan01_11175_PA	orthomcl0000229	3.0902	4	0	0	3	0	44	2	8	0	0	7	0	sp|Q03132|ERYA2_SACER Erythronolide synthase, modules 3 and 4 OS=Saccharopolyspora erythraea GN=eryA PE=1 SV=3	tr|B2J016|B2J016_NOSP7 Beta-ketoacyl synthase OS=Nostoc punctiforme (strain ATCC 29133 / PCC 73102) GN=Npun_F3360 PE=4 SV=1	IPR013149;IPR014043;IPR016035;IPR011032;IPR014030;IPR014031;IPR029044;IPR009081;IPR013968;IPR013154;IPR016039	Alcohol dehydrogenase, C-terminal;Acyl transferase;Acyl transferase/acyl hydrolase/lysophospholipase;GroES (chaperonin 10)-like;Beta-ketoacyl synthase, N-terminal;Beta-ketoacyl synthase, C-terminal;Nucleotide-diphospho-sugar transferases;Acyl carrier protein-like;Polyketide synthase, KR;Alcohol dehydrogenase GroES-like;Polyketide synthase dehydratase;Thiolase-like
Fcan01_10619_PA	orthomcl0000229	3.0902	4	0	0	3	0	44	2	8	0	0	7	0	sp|B2HIL7|MSL7_MYCMM Phenolphthiocerol synthesis polyketide synthase type I Pks15/1 OS=Mycobacterium marinum (strain ATCC BAA-535 / M) GN=pks15/1 PE=1 SV=1	tr|B1WWV8|B1WWV8_CYAA5 Probable polyketide synthase OS=Cyanothece sp. (strain ATCC 51142) GN=cce_3079 PE=4 SV=1	IPR014030;IPR013120;IPR011032;IPR013217;IPR009081;IPR013149;IPR013968;IPR016039;IPR029063;IPR016035;IPR013154;IPR014031;IPR014043;IPR016036	Beta-ketoacyl synthase, N-terminal;Male sterility, NAD-binding;GroES (chaperonin 10)-like;Methyltransferase type 12;Acyl carrier protein-like;Alcohol dehydrogenase, C-terminal;Polyketide synthase dehydratase;Polyketide synthase, KR;Thiolase-like;S-adenosyl-L-methionine-dependent methyltransferase-like;Acyl transferase/acyl hydrolase/lysophospholipase;Alcohol dehydrogenase GroES-like;Beta-ketoacyl…
Fcan01_05353_PA	orthomcl0000229	3.0902	4	0	0	3	0	44	2	8	0	0	7	0	sp|B2HIL7|MSL7_MYCMM Phenolphthiocerol synthesis polyketide synthase type I Pks15/1 OS=Mycobacterium marinum (strain ATCC BAA-535 / M) GN=pks15/1 PE=1 SV=1	tr|B1WWV8|B1WWV8_CYAA5 Probable polyketide synthase OS=Cyanothece sp. (strain ATCC 51142) GN=cce_3079 PE=4 SV=1	IPR014030;IPR029044;IPR014031;IPR011032;IPR016036;IPR013154;IPR016039;IPR014043;IPR013217;IPR029063;IPR016035	Beta-ketoacyl synthase, N-terminal;Nucleotide-diphospho-sugar transferases;Beta-ketoacyl synthase, C-terminal;GroES (chaperonin 10)-like;Malonyl-CoA ACP transacylase, ACP-binding;Alcohol dehydrogenase GroES-like;Thiolase-like;Acyl transferase;Polyketide synthase dehydratase;Methyltransferase type 12;S-adenosyl-L-methionine-dependent methyltransferase-like;Acyl transferase/acyl hydrolase/lysophosp…
Fcan01_05351_PA	orthomcl0000229	3.0902	4	0	0	3	0	44	2	8	0	0	7	0	sp|P96202|PPSC_MYCTU Phthiocerol synthesis polyketide synthase type I PpsC OS=Mycobacterium tuberculosis (strain ATCC 25618 / H37Rv) GN=ppsC PE=1 SV=2	tr|E0UL81|E0UL81_CYAP2 Beta-ketoacyl synthase OS=Cyanothece sp. (strain PCC 7822) GN=Cyan7822_5857 PE=4 SV=1	IPR013968;IPR009081;IPR013120	Polyketide synthase, KR;Acyl carrier protein-like;Male sterility, NAD-binding
Fcan01_03336_PA	orthomcl0000229	3.0902	4	0	0	3	0	44	2	8	0	0	7	0	sp|Q86AE3|PKS9_DICDI Probable polyketide synthase 9/36 OS=Dictyostelium discoideum GN=pks9 PE=2 SV=1	tr|B1WWV8|B1WWV8_CYAA5 Probable polyketide synthase OS=Cyanothece sp. (strain ATCC 51142) GN=cce_3079 PE=4 SV=1	IPR016035;IPR016036;IPR000653;IPR013217;IPR014030;IPR029063;IPR027417;IPR013154;IPR016039;IPR024628;IPR013968;IPR009081;IPR011032;IPR014031;IPR014043;IPR029044;IPR017853;IPR013149;IPR013120;IPR015424;IPR001547	Acyl transferase/acyl hydrolase/lysophospholipase;Malonyl-CoA ACP transacylase, ACP-binding;DegT/DnrJ/EryC1/StrS aminotransferase;Methyltransferase type 12;Beta-ketoacyl synthase, N-terminal;S-adenosyl-L-methionine-dependent methyltransferase-like;P-loop containing nucleoside triphosphate hydrolase;Alcohol dehydrogenase GroES-like;Thiolase-like;Sulphotransferase Stf0, domain;Polyketide synthase, …
Fcan01_03334_PA	orthomcl0000229	3.0902	4	0	0	3	0	44	2	8	0	0	7	0	sp|Q9Y8A5|LNKS_ASPTE Lovastatin nonaketide synthase OS=Aspergillus terreus GN=lovB PE=1 SV=1	tr|B1WWV8|B1WWV8_CYAA5 Probable polyketide synthase OS=Cyanothece sp. (strain ATCC 51142) GN=cce_3079 PE=4 SV=1	IPR029063;IPR014030;IPR009081;IPR013120;IPR016036;IPR016039;IPR013154;IPR011032;IPR013149;IPR013968;IPR016035;IPR014043;IPR013217;IPR014031	S-adenosyl-L-methionine-dependent methyltransferase-like;Beta-ketoacyl synthase, N-terminal;Polyketide synthase dehydratase;Acyl carrier protein-like;Male sterility, NAD-binding;Malonyl-CoA ACP transacylase, ACP-binding;Thiolase-like;Alcohol dehydrogenase GroES-like;GroES (chaperonin 10)-like;Alcohol dehydrogenase, C-terminal;Polyketide synthase, KR;Acyl transferase/acyl hydrolase/lysophospholipa…
Fcan01_03331_PA	orthomcl0000229	3.0902	4	0	0	3	0	44	2	8	0	0	7	0	sp|Q86AE3|PKS9_DICDI Probable polyketide synthase 9/36 OS=Dictyostelium discoideum GN=pks9 PE=2 SV=1	tr|B1WWV8|B1WWV8_CYAA5 Probable polyketide synthase OS=Cyanothece sp. (strain ATCC 51142) GN=cce_3079 PE=4 SV=1	IPR013217;IPR007823;IPR014030;IPR016039;IPR013120;IPR011032;IPR014043;IPR013968;IPR016036;IPR009081;IPR016035;IPR013149;IPR029063;IPR029044;IPR014031	Methyltransferase type 12;Methyltransferase-related;Beta-ketoacyl synthase, N-terminal;Thiolase-like;Male sterility, NAD-binding;GroES (chaperonin 10)-like;Acyl transferase;Polyketide synthase, KR;Malonyl-CoA ACP transacylase, ACP-binding;Acyl carrier protein-like;Acyl transferase/acyl hydrolase/lysophospholipase;Alcohol dehydrogenase, C-terminal;Polyketide synthase dehydratase;S-adenosyl-L-methi…
Fcan01_01508_PA	orthomcl0000229	3.0902	4	0	0	3	0	44	2	8	0	0	7	0	sp|B2HIL7|MSL7_MYCMM Phenolphthiocerol synthesis polyketide synthase type I Pks15/1 OS=Mycobacterium marinum (strain ATCC BAA-535 / M) GN=pks15/1 PE=1 SV=1	tr|B1WWV8|B1WWV8_CYAA5 Probable polyketide synthase OS=Cyanothece sp. (strain ATCC 51142) GN=cce_3079 PE=4 SV=1	IPR014030;IPR014043;IPR009081;IPR013120;IPR002495;IPR013149;IPR016035;IPR016036;IPR013154;IPR029044;IPR029063;IPR013217;IPR013968;IPR016039;IPR011032;IPR014031	Beta-ketoacyl synthase, N-terminal;Acyl transferase;Acyl carrier protein-like;Male sterility, NAD-binding;Glycosyl transferase, family 8;Alcohol dehydrogenase, C-terminal;Acyl transferase/acyl hydrolase/lysophospholipase;Malonyl-CoA ACP transacylase, ACP-binding;Polyketide synthase dehydratase;Alcohol dehydrogenase GroES-like;Nucleotide-diphospho-sugar transferases;S-adenosyl-L-methionine-depende…
Fcan01_01377_PA	orthomcl0000229	3.0902	4	0	0	3	0	44	2	8	0	0	7	0	sp|B2HIL7|MSL7_MYCMM Phenolphthiocerol synthesis polyketide synthase type I Pks15/1 OS=Mycobacterium marinum (strain ATCC BAA-535 / M) GN=pks15/1 PE=1 SV=1	tr|B1WWV8|B1WWV8_CYAA5 Probable polyketide synthase OS=Cyanothece sp. (strain ATCC 51142) GN=cce_3079 PE=4 SV=1	IPR009081;IPR011032;IPR016039;IPR014030;IPR014043;IPR029063;IPR013149;IPR013968;IPR016035;IPR014031;IPR013217	Acyl carrier protein-like;GroES (chaperonin 10)-like;Polyketide synthase dehydratase;Thiolase-like;Beta-ketoacyl synthase, N-terminal;Acyl transferase;S-adenosyl-L-methionine-dependent methyltransferase-like;Alcohol dehydrogenase, C-terminal;Polyketide synthase, KR;Acyl transferase/acyl hydrolase/lysophospholipase;Beta-ketoacyl synthase, C-terminal;Methyltransferase type 12
Fcan01_01197_PA	orthomcl0000229	3.0902	4	0	0	3	0	44	2	8	0	0	7	0	sp|B2HIL7|MSL7_MYCMM Phenolphthiocerol synthesis polyketide synthase type I Pks15/1 OS=Mycobacterium marinum (strain ATCC BAA-535 / M) GN=pks15/1 PE=1 SV=1	tr|Q6E7K0|Q6E7K0_9CYAN JamJ OS=Lyngbya majuscula PE=3 SV=1	IPR029063;IPR013968;IPR016035;IPR009081;IPR013149;IPR014031;IPR014030;IPR013154;IPR016039;IPR014043;IPR011032;IPR016036;IPR013120	S-adenosyl-L-methionine-dependent methyltransferase-like;Polyketide synthase, KR;Acyl transferase/acyl hydrolase/lysophospholipase;Acyl carrier protein-like;Alcohol dehydrogenase, C-terminal;Beta-ketoacyl synthase, C-terminal;Beta-ketoacyl synthase, N-terminal;Alcohol dehydrogenase GroES-like;Polyketide synthase dehydratase;Thiolase-like;GroES (chaperonin 10)-like;Malonyl-CoA ACP transacylase, AC…
Fcan01_00991_PA	orthomcl0000229	3.0902	4	0	0	3	0	44	2	8	0	0	7	0	sp|H2KYQ5|GYG1_CAEEL Glycogenin-1 OS=Caenorhabditis elegans GN=gyg-1 PE=1 SV=1	tr|A0A0A9YWQ9|A0A0A9YWQ9_LYGHE Glycogenin-1 (Fragment) OS=Lygus hesperus GN=GYG1_1 PE=4 SV=1	IPR029044	Nucleotide-diphospho-sugar transferases
Fcan01_00269_PA	orthomcl0000229	3.0902	4	0	0	3	0	44	2	8	0	0	7	0	sp|B2HIL7|MSL7_MYCMM Phenolphthiocerol synthesis polyketide synthase type I Pks15/1 OS=Mycobacterium marinum (strain ATCC BAA-535 / M) GN=pks15/1 PE=1 SV=1	tr|B1WWV8|B1WWV8_CYAA5 Probable polyketide synthase OS=Cyanothece sp. (strain ATCC 51142) GN=cce_3079 PE=4 SV=1	IPR013968;IPR009081;IPR016039;IPR016036;IPR014043;IPR013120;IPR029044;IPR013149;IPR011032;IPR029063;IPR014030;IPR014031;IPR016035	Polyketide synthase, KR;Acyl carrier protein-like;Thiolase-like;Malonyl-CoA ACP transacylase, ACP-binding;Acyl transferase;Polyketide synthase dehydratase;Male sterility, NAD-binding;Nucleotide-diphospho-sugar transferases;Alcohol dehydrogenase, C-terminal;GroES (chaperonin 10)-like;S-adenosyl-L-methionine-dependent methyltransferase-like;Beta-ketoacyl synthase, N-terminal;Beta-ketoacyl synthase,…
Fcan01_00219_PA	orthomcl0000229	3.0902	4	0	0	3	0	44	2	8	0	0	7	0	sp|Q03132|ERYA2_SACER Erythronolide synthase, modules 3 and 4 OS=Saccharopolyspora erythraea GN=eryA PE=1 SV=3	tr|I4MQ93|I4MQ93_9BURK JamJ OS=Hydrogenophaga sp. PBC GN=Q5W_1770 PE=4 SV=1	IPR014030;IPR016035;IPR013154;IPR014031;IPR029063;IPR009081;IPR013217;IPR016036;IPR013149;IPR013968;IPR011032;IPR014043;IPR016039	Beta-ketoacyl synthase, N-terminal;Acyl transferase/acyl hydrolase/lysophospholipase;Alcohol dehydrogenase GroES-like;Beta-ketoacyl synthase, C-terminal;Polyketide synthase dehydratase;S-adenosyl-L-methionine-dependent methyltransferase-like;Acyl carrier protein-like;Methyltransferase type 12;Malonyl-CoA ACP transacylase, ACP-binding;Alcohol dehydrogenase, C-terminal;Polyketide synthase, KR;GroES…
Fcan01_00043_PA	orthomcl0000229	3.0902	4	0	0	3	0	44	2	8	0	0	7	0	sp|B2HIL7|MSL7_MYCMM Phenolphthiocerol synthesis polyketide synthase type I Pks15/1 OS=Mycobacterium marinum (strain ATCC BAA-535 / M) GN=pks15/1 PE=1 SV=1	tr|D7F1A6|D7F1A6_9CYAN Polyketide synthase OS=[Oscillatoria] sp. PCC 6506 GN=cyrE PE=4 SV=1	IPR016039;IPR011032;IPR014030;IPR014031;IPR016035;IPR013154;IPR029044;IPR013149;IPR029063;IPR014043;IPR016036	Thiolase-like;GroES (chaperonin 10)-like;Beta-ketoacyl synthase, N-terminal;Beta-ketoacyl synthase, C-terminal;Acyl transferase/acyl hydrolase/lysophospholipase;Polyketide synthase dehydratase;Alcohol dehydrogenase GroES-like;Nucleotide-diphospho-sugar transferases;Alcohol dehydrogenase, C-terminal;S-adenosyl-L-methionine-dependent methyltransferase-like;Malonyl-CoA ACP transacylase, ACP-binding
Fcan01_27681_PA	orthomcl0000165	2.39326	1	5	0	1	2	42	0	34	1	1	0	2	sp|Q5TZ24|MOXD1_DANRE DBH-like monooxygenase protein 1 homolog OS=Danio rerio GN=moxd1 PE=2 SV=2	tr|C3YHA3|C3YHA3_BRAFL Putative uncharacterized protein OS=Branchiostoma floridae GN=BRAFLDRAFT_88618 PE=4 SV=1	IPR008977;IPR000323;IPR005018	PHM/PNGase F domain;Copper type II, ascorbate-dependent monooxygenase, N-terminal;Copper type II ascorbate-dependent monooxygenase, C-terminal domain;DOMON domain
Fcan01_26619_PA	orthomcl0000165	2.39326	1	5	0	1	2	42	0	34	1	1	0	2	sp|Q5TZ24|MOXD1_DANRE DBH-like monooxygenase protein 1 homolog OS=Danio rerio GN=moxd1 PE=2 SV=2	tr|A0A087U4U0|A0A087U4U0_9ARAC DBH-like monooxygenase protein 1-like protein (Fragment) OS=Stegodyphus mimosarum GN=X975_12194 PE=4 SV=1	IPR005018;IPR008977;IPR000323	DOMON domain;PHM/PNGase F domain;Copper type II, ascorbate-dependent monooxygenase, N-terminal;Copper type II ascorbate-dependent monooxygenase, C-terminal domain
Fcan01_26199_PA	orthomcl0000165	2.39326	1	5	0	1	2	42	0	34	1	1	0	2	sp|Q08CS6|MOXD2_DANRE DBH-like monooxygenase protein 2 homolog OS=Danio rerio GN=moxd2 PE=2 SV=2	tr|A0A087U4U0|A0A087U4U0_9ARAC DBH-like monooxygenase protein 1-like protein (Fragment) OS=Stegodyphus mimosarum GN=X975_12194 PE=4 SV=1	IPR008977;IPR005018;IPR000323	PHM/PNGase F domain;DOMON domain;Copper type II, ascorbate-dependent monooxygenase, N-terminal;Copper type II ascorbate-dependent monooxygenase, C-terminal domain
Fcan01_24598_PA	orthomcl0000165	2.39326	1	5	0	1	2	42	0	34	1	1	0	2	sp|Q5TZ24|MOXD1_DANRE DBH-like monooxygenase protein 1 homolog OS=Danio rerio GN=moxd1 PE=2 SV=2	tr|Q95VU5|Q95VU5_HOMAM Dopamine beta hydroxylase (Fragment) OS=Homarus americanus GN=DBH PE=2 SV=2	IPR000323;IPR008977	Copper type II, ascorbate-dependent monooxygenase, N-terminal;PHM/PNGase F domain
Fcan01_23841_PA	orthomcl0000165	2.39326	1	5	0	1	2	42	0	34	1	1	0	2	sp|Q08CS6|MOXD2_DANRE DBH-like monooxygenase protein 2 homolog OS=Danio rerio GN=moxd2 PE=2 SV=2	tr|A0A087U4U0|A0A087U4U0_9ARAC DBH-like monooxygenase protein 1-like protein (Fragment) OS=Stegodyphus mimosarum GN=X975_12194 PE=4 SV=1	IPR008977;IPR000323;IPR005018	Copper type II ascorbate-dependent monooxygenase, C-terminal domain;PHM/PNGase F domain;Copper type II, ascorbate-dependent monooxygenase, N-terminal;DOMON domain
Fcan01_23182_PA	orthomcl0000165	2.39326	1	5	0	1	2	42	0	34	1	1	0	2	sp|Q5TZ24|MOXD1_DANRE DBH-like monooxygenase protein 1 homolog OS=Danio rerio GN=moxd1 PE=2 SV=2	tr|A0A026WV84|A0A026WV84_CERBI MOXD1-like protein OS=Cerapachys biroi GN=X777_16163 PE=4 SV=1	IPR008977;IPR000323;IPR005018	PHM/PNGase F domain;Copper type II, ascorbate-dependent monooxygenase, N-terminal;DOMON domain;Copper type II ascorbate-dependent monooxygenase, C-terminal domain
Fcan01_20612_PA	orthomcl0000165	2.39326	1	5	0	1	2	42	0	34	1	1	0	2	sp|Q6UVY6|MOXD1_HUMAN DBH-like monooxygenase protein 1 OS=Homo sapiens GN=MOXD1 PE=1 SV=1	tr|B0KWA2|B0KWA2_CALJA DBH-like monooxygenase protein 1 OS=Callithrix jacchus GN=MOXD1 PE=2 SV=1	IPR005018;IPR000323;IPR008977	DOMON domain;Copper type II, ascorbate-dependent monooxygenase, N-terminal;PHM/PNGase F domain;Copper type II ascorbate-dependent monooxygenase, C-terminal domain
Fcan01_20175_PA	orthomcl0000165	2.39326	1	5	0	1	2	42	0	34	1	1	0	2	sp|Q5TZ24|MOXD1_DANRE DBH-like monooxygenase protein 1 homolog OS=Danio rerio GN=moxd1 PE=2 SV=2	tr|A0A087U4U0|A0A087U4U0_9ARAC DBH-like monooxygenase protein 1-like protein (Fragment) OS=Stegodyphus mimosarum GN=X975_12194 PE=4 SV=1	IPR000323;IPR005018;IPR008977;IPR007087	Copper type II, ascorbate-dependent monooxygenase, N-terminal;C2H2-type zinc finger;DOMON domain;PHM/PNGase F domain;Zinc finger, C2H2;Copper type II ascorbate-dependent monooxygenase, C-terminal domain
Fcan01_18122_PA	orthomcl0000165	2.39326	1	5	0	1	2	42	0	34	1	1	0	2	sp|Q6UVY6|MOXD1_HUMAN DBH-like monooxygenase protein 1 OS=Homo sapiens GN=MOXD1 PE=1 SV=1	tr|B0KWA2|B0KWA2_CALJA DBH-like monooxygenase protein 1 OS=Callithrix jacchus GN=MOXD1 PE=2 SV=1	IPR008977;IPR005018;IPR000323	PHM/PNGase F domain;DOMON domain;Copper type II, ascorbate-dependent monooxygenase, N-terminal;Copper type II ascorbate-dependent monooxygenase, C-terminal domain
Fcan01_17778_PA	orthomcl0000165	2.39326	1	5	0	1	2	42	0	34	1	1	0	2	sp|Q5TZ24|MOXD1_DANRE DBH-like monooxygenase protein 1 homolog OS=Danio rerio GN=moxd1 PE=2 SV=2	tr|B3RUY6|B3RUY6_TRIAD Putative uncharacterized protein OS=Trichoplax adhaerens GN=TRIADDRAFT_55459 PE=4 SV=1	IPR008977;IPR000323;IPR005018	Copper type II ascorbate-dependent monooxygenase, C-terminal domain;PHM/PNGase F domain;Copper type II, ascorbate-dependent monooxygenase, N-terminal;DOMON domain
Fcan01_17482_PA	orthomcl0000165	2.39326	1	5	0	1	2	42	0	34	1	1	0	2	sp|Q08CS6|MOXD2_DANRE DBH-like monooxygenase protein 2 homolog OS=Danio rerio GN=moxd2 PE=2 SV=2	tr|B0S666|B0S666_DANRE Monooxygenase, DBH-like 1 (Fragment) OS=Danio rerio GN=moxd1 PE=4 SV=1	IPR005018	DOMON domain
Fcan01_16637_PA	orthomcl0000165	2.39326	1	5	0	1	2	42	0	34	1	1	0	2	sp|Q06852|SLAP1_CLOTH Cell surface glycoprotein 1 OS=Clostridium thermocellum (strain ATCC 27405 / DSM 1237 / NBRC 103400 / NCIMB 10682 / NRRL B-4536 / VPI 7372) GN=olpB PE=3 SV=2	-	IPR005018	DOMON domain
Fcan01_16043_PA	orthomcl0000165	2.39326	1	5	0	1	2	42	0	34	1	1	0	2	sp|Q08CS6|MOXD2_DANRE DBH-like monooxygenase protein 2 homolog OS=Danio rerio GN=moxd2 PE=2 SV=2	tr|V9L0R3|V9L0R3_CALMI DBH-like monooxygenase protein 1-like protein (Fragment) OS=Callorhinchus milii PE=2 SV=1	IPR000323;IPR008977;IPR005018	Copper type II, ascorbate-dependent monooxygenase, N-terminal;PHM/PNGase F domain;Copper type II ascorbate-dependent monooxygenase, C-terminal domain;DOMON domain
Fcan01_15679_PA	orthomcl0000165	2.39326	1	5	0	1	2	42	0	34	1	1	0	2	sp|Q5TZ24|MOXD1_DANRE DBH-like monooxygenase protein 1 homolog OS=Danio rerio GN=moxd1 PE=2 SV=2	tr|A0A087U4U0|A0A087U4U0_9ARAC DBH-like monooxygenase protein 1-like protein (Fragment) OS=Stegodyphus mimosarum GN=X975_12194 PE=4 SV=1	IPR008977;IPR005018;IPR000323	PHM/PNGase F domain;DOMON domain;Copper type II ascorbate-dependent monooxygenase, C-terminal domain;Copper type II, ascorbate-dependent monooxygenase, N-terminal
Fcan01_15674_PA	orthomcl0000165	2.39326	1	5	0	1	2	42	0	34	1	1	0	2	sp|Q98ST7|MOXD1_CHICK DBH-like monooxygenase protein 1 OS=Gallus gallus GN=MOXD1 PE=2 SV=1	tr|F1NBR3|F1NBR3_CHICK DBH-like monooxygenase protein 1 OS=Gallus gallus GN=MOXD1 PE=4 SV=2	IPR008977;IPR000323;IPR005018	PHM/PNGase F domain;Copper type II ascorbate-dependent monooxygenase, C-terminal domain;Copper type II, ascorbate-dependent monooxygenase, N-terminal;DOMON domain
Fcan01_15602_PA	orthomcl0000165	2.39326	1	5	0	1	2	42	0	34	1	1	0	2	sp|Q98ST7|MOXD1_CHICK DBH-like monooxygenase protein 1 OS=Gallus gallus GN=MOXD1 PE=2 SV=1	tr|A0A087U4U0|A0A087U4U0_9ARAC DBH-like monooxygenase protein 1-like protein (Fragment) OS=Stegodyphus mimosarum GN=X975_12194 PE=4 SV=1	IPR008977;IPR000323	PHM/PNGase F domain;Copper type II ascorbate-dependent monooxygenase, C-terminal domain;Copper type II, ascorbate-dependent monooxygenase, N-terminal
Fcan01_15558_PA	orthomcl0000165	2.39326	1	5	0	1	2	42	0	34	1	1	0	2	sp|Q5TZ24|MOXD1_DANRE DBH-like monooxygenase protein 1 homolog OS=Danio rerio GN=moxd1 PE=2 SV=2	tr|A0A087U4U0|A0A087U4U0_9ARAC DBH-like monooxygenase protein 1-like protein (Fragment) OS=Stegodyphus mimosarum GN=X975_12194 PE=4 SV=1	IPR005018;IPR008977;IPR000323	DOMON domain;PHM/PNGase F domain;Copper type II ascorbate-dependent monooxygenase, C-terminal domain;Copper type II, ascorbate-dependent monooxygenase, N-terminal
Fcan01_14336_PA	orthomcl0000165	2.39326	1	5	0	1	2	42	0	34	1	1	0	2	sp|Q5TZ24|MOXD1_DANRE DBH-like monooxygenase protein 1 homolog OS=Danio rerio GN=moxd1 PE=2 SV=2	tr|A0A087U4U0|A0A087U4U0_9ARAC DBH-like monooxygenase protein 1-like protein (Fragment) OS=Stegodyphus mimosarum GN=X975_12194 PE=4 SV=1	IPR008977;IPR005018;IPR000323	PHM/PNGase F domain;Copper type II ascorbate-dependent monooxygenase, C-terminal domain;DOMON domain;Copper type II, ascorbate-dependent monooxygenase, N-terminal
Fcan01_13422_PA	orthomcl0000165	2.39326	1	5	0	1	2	42	0	34	1	1	0	2	sp|Q5TZ24|MOXD1_DANRE DBH-like monooxygenase protein 1 homolog OS=Danio rerio GN=moxd1 PE=2 SV=2	tr|A9X181|A9X181_PAPAN Monooxygenase, DBH-like 1, isoform 2 (Predicted) OS=Papio anubis GN=MOXD1 PE=4 SV=1	IPR008977;IPR005018;IPR000323	PHM/PNGase F domain;DOMON domain;Copper type II ascorbate-dependent monooxygenase, C-terminal domain;Copper type II, ascorbate-dependent monooxygenase, N-terminal
Fcan01_12881_PA	orthomcl0000165	2.39326	1	5	0	1	2	42	0	34	1	1	0	2	sp|Q7TT41|MOXD2_MOUSE DBH-like monooxygenase protein 2 OS=Mus musculus GN=Moxd2 PE=2 SV=1	tr|A7SEN3|A7SEN3_NEMVE Predicted protein OS=Nematostella vectensis GN=v1g233092 PE=4 SV=1	IPR005018	DOMON domain
Fcan01_11267_PA	orthomcl0000165	2.39326	1	5	0	1	2	42	0	34	1	1	0	2	sp|Q98ST7|MOXD1_CHICK DBH-like monooxygenase protein 1 OS=Gallus gallus GN=MOXD1 PE=2 SV=1	tr|V9L0R3|V9L0R3_CALMI DBH-like monooxygenase protein 1-like protein (Fragment) OS=Callorhinchus milii PE=2 SV=1	IPR008977	Copper type II ascorbate-dependent monooxygenase, C-terminal domain;PHM/PNGase F domain
Fcan01_11265_PA	orthomcl0000165	2.39326	1	5	0	1	2	42	0	34	1	1	0	2	sp|Q98ST7|MOXD1_CHICK DBH-like monooxygenase protein 1 OS=Gallus gallus GN=MOXD1 PE=2 SV=1	tr|A0A087U4U0|A0A087U4U0_9ARAC DBH-like monooxygenase protein 1-like protein (Fragment) OS=Stegodyphus mimosarum GN=X975_12194 PE=4 SV=1	IPR008977;IPR005018;IPR000323	PHM/PNGase F domain;DOMON domain;Copper type II, ascorbate-dependent monooxygenase, N-terminal;Copper type II ascorbate-dependent monooxygenase, C-terminal domain
Fcan01_11053_PA	orthomcl0000165	2.39326	1	5	0	1	2	42	0	34	1	1	0	2	sp|Q5TZ24|MOXD1_DANRE DBH-like monooxygenase protein 1 homolog OS=Danio rerio GN=moxd1 PE=2 SV=2	tr|A0A087U4U0|A0A087U4U0_9ARAC DBH-like monooxygenase protein 1-like protein (Fragment) OS=Stegodyphus mimosarum GN=X975_12194 PE=4 SV=1	IPR000323;IPR008977;IPR005018	Copper type II, ascorbate-dependent monooxygenase, N-terminal;PHM/PNGase F domain;Copper type II ascorbate-dependent monooxygenase, C-terminal domain;DOMON domain
Fcan01_10991_PA	orthomcl0000165	2.39326	1	5	0	1	2	42	0	34	1	1	0	2	sp|Q08CS6|MOXD2_DANRE DBH-like monooxygenase protein 2 homolog OS=Danio rerio GN=moxd2 PE=2 SV=2	tr|A0A087U4U0|A0A087U4U0_9ARAC DBH-like monooxygenase protein 1-like protein (Fragment) OS=Stegodyphus mimosarum GN=X975_12194 PE=4 SV=1	IPR005018;IPR008977;IPR000323	DOMON domain;PHM/PNGase F domain;Copper type II, ascorbate-dependent monooxygenase, N-terminal;Copper type II ascorbate-dependent monooxygenase, C-terminal domain
Fcan01_10985_PA	orthomcl0000165	2.39326	1	5	0	1	2	42	0	34	1	1	0	2	sp|Q6UVY6|MOXD1_HUMAN DBH-like monooxygenase protein 1 OS=Homo sapiens GN=MOXD1 PE=1 SV=1	tr|B0KWA2|B0KWA2_CALJA DBH-like monooxygenase protein 1 OS=Callithrix jacchus GN=MOXD1 PE=2 SV=1	IPR008977;IPR005018;IPR000323	PHM/PNGase F domain;Copper type II ascorbate-dependent monooxygenase, C-terminal domain;DOMON domain;Copper type II, ascorbate-dependent monooxygenase, N-terminal
Fcan01_10897_PA	orthomcl0000165	2.39326	1	5	0	1	2	42	0	34	1	1	0	2	sp|Q6UVY6|MOXD1_HUMAN DBH-like monooxygenase protein 1 OS=Homo sapiens GN=MOXD1 PE=1 SV=1	tr|A0A087U4U0|A0A087U4U0_9ARAC DBH-like monooxygenase protein 1-like protein (Fragment) OS=Stegodyphus mimosarum GN=X975_12194 PE=4 SV=1	IPR008977;IPR005018;IPR000323	PHM/PNGase F domain;DOMON domain;Copper type II, ascorbate-dependent monooxygenase, N-terminal;Copper type II ascorbate-dependent monooxygenase, C-terminal domain
Fcan01_10435_PA	orthomcl0000165	2.39326	1	5	0	1	2	42	0	34	1	1	0	2	sp|Q5TZ24|MOXD1_DANRE DBH-like monooxygenase protein 1 homolog OS=Danio rerio GN=moxd1 PE=2 SV=2	tr|A0A0C9Q5J7|A0A0C9Q5J7_9HYME CG5235 protein OS=Fopius arisanus GN=CG5235 PE=4 SV=1	IPR008977;IPR000323;IPR005018	PHM/PNGase F domain;Copper type II, ascorbate-dependent monooxygenase, N-terminal;Copper type II ascorbate-dependent monooxygenase, C-terminal domain;DOMON domain
Fcan01_09995_PA	orthomcl0000165	2.39326	1	5	0	1	2	42	0	34	1	1	0	2	sp|Q5TZ24|MOXD1_DANRE DBH-like monooxygenase protein 1 homolog OS=Danio rerio GN=moxd1 PE=2 SV=2	tr|G3IG08|G3IG08_CRIGR Dopamine beta-hydroxylase OS=Cricetulus griseus GN=I79_022685 PE=4 SV=1	IPR005018;IPR008977;IPR000323	DOMON domain;PHM/PNGase F domain;Copper type II ascorbate-dependent monooxygenase, C-terminal domain;Copper type II, ascorbate-dependent monooxygenase, N-terminal
Fcan01_08807_PA	orthomcl0000165	2.39326	1	5	0	1	2	42	0	34	1	1	0	2	sp|Q5TZ24|MOXD1_DANRE DBH-like monooxygenase protein 1 homolog OS=Danio rerio GN=moxd1 PE=2 SV=2	tr|A0A087U4U0|A0A087U4U0_9ARAC DBH-like monooxygenase protein 1-like protein (Fragment) OS=Stegodyphus mimosarum GN=X975_12194 PE=4 SV=1	IPR000323;IPR008977;IPR005018	Copper type II, ascorbate-dependent monooxygenase, N-terminal;Copper type II ascorbate-dependent monooxygenase, C-terminal domain;PHM/PNGase F domain;DOMON domain
Fcan01_06907_PA	orthomcl0000165	2.39326	1	5	0	1	2	42	0	34	1	1	0	2	sp|Q9CXI3|MOXD1_MOUSE DBH-like monooxygenase protein 1 OS=Mus musculus GN=Moxd1 PE=1 SV=1	tr|C3ZP42|C3ZP42_BRAFL Putative uncharacterized protein (Fragment) OS=Branchiostoma floridae GN=BRAFLDRAFT_235852 PE=4 SV=1	IPR008977;IPR000323;IPR005018	PHM/PNGase F domain;Copper type II ascorbate-dependent monooxygenase, C-terminal domain;Copper type II, ascorbate-dependent monooxygenase, N-terminal;DOMON domain
Fcan01_06531_PA	orthomcl0000165	2.39326	1	5	0	1	2	42	0	34	1	1	0	2	sp|Q5TZ24|MOXD1_DANRE DBH-like monooxygenase protein 1 homolog OS=Danio rerio GN=moxd1 PE=2 SV=2	tr|A0A087U4U0|A0A087U4U0_9ARAC DBH-like monooxygenase protein 1-like protein (Fragment) OS=Stegodyphus mimosarum GN=X975_12194 PE=4 SV=1	IPR008977;IPR000323;IPR005018	PHM/PNGase F domain;Copper type II, ascorbate-dependent monooxygenase, N-terminal;Copper type II ascorbate-dependent monooxygenase, C-terminal domain;DOMON domain
Fcan01_06517_PA	orthomcl0000165	2.39326	1	5	0	1	2	42	0	34	1	1	0	2	sp|Q98ST7|MOXD1_CHICK DBH-like monooxygenase protein 1 OS=Gallus gallus GN=MOXD1 PE=2 SV=1	tr|A0A087U4U0|A0A087U4U0_9ARAC DBH-like monooxygenase protein 1-like protein (Fragment) OS=Stegodyphus mimosarum GN=X975_12194 PE=4 SV=1	IPR008977;IPR000323;IPR005018	PHM/PNGase F domain;Copper type II, ascorbate-dependent monooxygenase, N-terminal;DOMON domain;Copper type II ascorbate-dependent monooxygenase, C-terminal domain
Fcan01_06235_PA	orthomcl0000165	2.39326	1	5	0	1	2	42	0	34	1	1	0	2	sp|Q9VUY0|MOX11_DROME MOXD1 homolog 1 OS=Drosophila melanogaster GN=CG5235 PE=2 SV=2	tr|A0A0C9Q5J7|A0A0C9Q5J7_9HYME CG5235 protein OS=Fopius arisanus GN=CG5235 PE=4 SV=1	IPR000323;IPR008977;IPR005018	Copper type II ascorbate-dependent monooxygenase, C-terminal domain;Copper type II, ascorbate-dependent monooxygenase, N-terminal;PHM/PNGase F domain;DOMON domain
Fcan01_05601_PA	orthomcl0000165	2.39326	1	5	0	1	2	42	0	34	1	1	0	2	sp|Q08CS6|MOXD2_DANRE DBH-like monooxygenase protein 2 homolog OS=Danio rerio GN=moxd2 PE=2 SV=2	tr|A0A087U4U0|A0A087U4U0_9ARAC DBH-like monooxygenase protein 1-like protein (Fragment) OS=Stegodyphus mimosarum GN=X975_12194 PE=4 SV=1	IPR000323;IPR008977;IPR005018	Copper type II ascorbate-dependent monooxygenase, C-terminal domain;Copper type II, ascorbate-dependent monooxygenase, N-terminal;PHM/PNGase F domain;DOMON domain
Fcan01_05017_PA	orthomcl0000165	2.39326	1	5	0	1	2	42	0	34	1	1	0	2	sp|Q9CXI3|MOXD1_MOUSE DBH-like monooxygenase protein 1 OS=Mus musculus GN=Moxd1 PE=1 SV=1	tr|G3V9S5|G3V9S5_RAT Monooxygenase, DBH-like 1 OS=Rattus norvegicus GN=Moxd1 PE=4 SV=1	IPR000323;IPR005018;IPR008977	Copper type II, ascorbate-dependent monooxygenase, N-terminal;DOMON domain;PHM/PNGase F domain;Copper type II ascorbate-dependent monooxygenase, C-terminal domain
Fcan01_04315_PA	orthomcl0000165	2.39326	1	5	0	1	2	42	0	34	1	1	0	2	sp|Q5TZ24|MOXD1_DANRE DBH-like monooxygenase protein 1 homolog OS=Danio rerio GN=moxd1 PE=2 SV=2	tr|W5KIE6|W5KIE6_ASTMX Uncharacterized protein OS=Astyanax mexicanus PE=4 SV=1	IPR005018;IPR008977;IPR000323	DOMON domain;PHM/PNGase F domain;Copper type II ascorbate-dependent monooxygenase, C-terminal domain;Copper type II, ascorbate-dependent monooxygenase, N-terminal
Fcan01_02117_PA	orthomcl0000165	2.39326	1	5	0	1	2	42	0	34	1	1	0	2	sp|Q98ST7|MOXD1_CHICK DBH-like monooxygenase protein 1 OS=Gallus gallus GN=MOXD1 PE=2 SV=1	tr|Q7Q325|Q7Q325_ANOGA AGAP011450-PA (Fragment) OS=Anopheles gambiae GN=AgaP_AGAP011450 PE=4 SV=3	IPR000323;IPR008977;IPR005018	Copper type II, ascorbate-dependent monooxygenase, N-terminal;PHM/PNGase F domain;DOMON domain;Copper type II ascorbate-dependent monooxygenase, C-terminal domain
Fcan01_01343_PA	orthomcl0000165	2.39326	1	5	0	1	2	42	0	34	1	1	0	2	sp|Q98ST7|MOXD1_CHICK DBH-like monooxygenase protein 1 OS=Gallus gallus GN=MOXD1 PE=2 SV=1	tr|A0A087U4U0|A0A087U4U0_9ARAC DBH-like monooxygenase protein 1-like protein (Fragment) OS=Stegodyphus mimosarum GN=X975_12194 PE=4 SV=1	IPR000323;IPR008977;IPR005018	Copper type II ascorbate-dependent monooxygenase, C-terminal domain;Copper type II, ascorbate-dependent monooxygenase, N-terminal;PHM/PNGase F domain;DOMON domain
Fcan01_01198_PA	orthomcl0000165	2.39326	1	5	0	1	2	42	0	34	1	1	0	2	sp|Q98ST7|MOXD1_CHICK DBH-like monooxygenase protein 1 OS=Gallus gallus GN=MOXD1 PE=2 SV=1	tr|A0A087U4U0|A0A087U4U0_9ARAC DBH-like monooxygenase protein 1-like protein (Fragment) OS=Stegodyphus mimosarum GN=X975_12194 PE=4 SV=1	IPR008977;IPR001373;IPR005018;IPR016159;IPR000323;IPR016158	PHM/PNGase F domain;Cullin, N-terminal;DOMON domain;Cullin repeat-like-containing domain;Copper type II, ascorbate-dependent monooxygenase, N-terminal;Copper type II ascorbate-dependent monooxygenase, C-terminal domain;Cullin homology
Fcan01_00740_PA	orthomcl0000165	2.39326	1	5	0	1	2	42	0	34	1	1	0	2	sp|Q08CS6|MOXD2_DANRE DBH-like monooxygenase protein 2 homolog OS=Danio rerio GN=moxd2 PE=2 SV=2	tr|A0A087U4U0|A0A087U4U0_9ARAC DBH-like monooxygenase protein 1-like protein (Fragment) OS=Stegodyphus mimosarum GN=X975_12194 PE=4 SV=1	IPR008977;IPR005018;IPR000323	PHM/PNGase F domain;DOMON domain;Copper type II ascorbate-dependent monooxygenase, C-terminal domain;Copper type II, ascorbate-dependent monooxygenase, N-terminal
Fcan01_00713_PA	orthomcl0000165	2.39326	1	5	0	1	2	42	0	34	1	1	0	2	sp|Q9VUY0|MOX11_DROME MOXD1 homolog 1 OS=Drosophila melanogaster GN=CG5235 PE=2 SV=2	tr|A0A026WV84|A0A026WV84_CERBI MOXD1-like protein OS=Cerapachys biroi GN=X777_16163 PE=4 SV=1	IPR008977;IPR000323;IPR005018	PHM/PNGase F domain;Copper type II ascorbate-dependent monooxygenase, C-terminal domain;Copper type II, ascorbate-dependent monooxygenase, N-terminal;DOMON domain
Fcan01_00627_PA	orthomcl0000165	2.39326	1	5	0	1	2	42	0	34	1	1	0	2	sp|O35930|GP1BA_MOUSE Platelet glycoprotein Ib alpha chain OS=Mus musculus GN=Gp1ba PE=3 SV=2	-	IPR005018	DOMON domain
Fcan01_28460_PA	orthomcl0000297	3.11133	1	0	4	1	0	42	2	8	0	0	0	0	sp|P0A9H7|CFA_ECOLI Cyclopropane-fatty-acyl-phospholipid synthase OS=Escherichia coli (strain K12) GN=cfa PE=1 SV=2	tr|I4W3W9|I4W3W9_9GAMM Cyclopropane fatty acyl phospholipid synthase OS=Rhodanobacter spathiphylli B39 GN=UU7_06143 PE=4 SV=1	IPR003333;IPR029063	Mycolic acid cyclopropane synthase;S-adenosyl-L-methionine-dependent methyltransferase-like
Fcan01_27848_PA	orthomcl0000297	3.11133	1	0	4	1	0	42	2	8	0	0	0	0	sp|P0A9H7|CFA_ECOLI Cyclopropane-fatty-acyl-phospholipid synthase OS=Escherichia coli (strain K12) GN=cfa PE=1 SV=2	tr|I7HVS2|I7HVS2_LEGPN Cyclopropane fatty acyl phospholipid synthase (Unsaturated-phospholipid methyltransferase) OS=Legionella pneumophila subsp. pneumophila GN=cfa PE=4 SV=1	IPR003333;IPR029063	Mycolic acid cyclopropane synthase;S-adenosyl-L-methionine-dependent methyltransferase-like
Fcan01_27720_PA	orthomcl0000297	3.11133	1	0	4	1	0	42	2	8	0	0	0	0	sp|P0A9H7|CFA_ECOLI Cyclopropane-fatty-acyl-phospholipid synthase OS=Escherichia coli (strain K12) GN=cfa PE=1 SV=2	tr|L0MHS6|L0MHS6_SERMA Methyltransferase, cyclopropane fatty acid synthase OS=Serratia marcescens FGI94 GN=D781_2054 PE=4 SV=1	IPR029063;IPR003333	S-adenosyl-L-methionine-dependent methyltransferase-like;Mycolic acid cyclopropane synthase
Fcan01_26605_PA	orthomcl0000297	3.11133	1	0	4	1	0	42	2	8	0	0	0	0	sp|P0A9H7|CFA_ECOLI Cyclopropane-fatty-acyl-phospholipid synthase OS=Escherichia coli (strain K12) GN=cfa PE=1 SV=2	tr|A8GDV3|A8GDV3_SERP5 Cyclopropane-fatty-acyl-phospholipid synthase OS=Serratia proteamaculans (strain 568) GN=Spro_2192 PE=4 SV=1	IPR003333;IPR029063	Mycolic acid cyclopropane synthase;S-adenosyl-L-methionine-dependent methyltransferase-like
Fcan01_26602_PA	orthomcl0000297	3.11133	1	0	4	1	0	42	2	8	0	0	0	0	sp|P0A9H7|CFA_ECOLI Cyclopropane-fatty-acyl-phospholipid synthase OS=Escherichia coli (strain K12) GN=cfa PE=1 SV=2	tr|A0A0D7M199|A0A0D7M199_CITFR Cyclopropane fatty acyl phospholipid synthase OS=Citrobacter freundii GN=TN42_06140 PE=4 SV=1	IPR029063;IPR003333	S-adenosyl-L-methionine-dependent methyltransferase-like;Mycolic acid cyclopropane synthase
Fcan01_26163_PA	orthomcl0000297	3.11133	1	0	4	1	0	42	2	8	0	0	0	0	sp|P0A9H7|CFA_ECOLI Cyclopropane-fatty-acyl-phospholipid synthase OS=Escherichia coli (strain K12) GN=cfa PE=1 SV=2	tr|A0A085GCD0|A0A085GCD0_9ENTR Cyclopropane-fatty-acyl-phospholipid synthase OS=Buttiauxella agrestis ATCC 33320 GN=cfa PE=4 SV=1	IPR029063;IPR003333	S-adenosyl-L-methionine-dependent methyltransferase-like;Mycolic acid cyclopropane synthase
Fcan01_25682_PA	orthomcl0000297	3.11133	1	0	4	1	0	42	2	8	0	0	0	0	sp|P0A9H7|CFA_ECOLI Cyclopropane-fatty-acyl-phospholipid synthase OS=Escherichia coli (strain K12) GN=cfa PE=1 SV=2	tr|W7NGX9|W7NGX9_9ENTR Cyclopropane-fatty-acyl-phospholipid synthase OS=Enterobacter sp. DC4 GN=cfa_4 PE=4 SV=1	IPR029063;IPR003333	S-adenosyl-L-methionine-dependent methyltransferase-like;Mycolic acid cyclopropane synthase
Fcan01_25681_PA	orthomcl0000297	3.11133	1	0	4	1	0	42	2	8	0	0	0	0	sp|P0A9H7|CFA_ECOLI Cyclopropane-fatty-acyl-phospholipid synthase OS=Escherichia coli (strain K12) GN=cfa PE=1 SV=2	tr|C6CFP1|C6CFP1_DICZE Cyclopropane-fatty-acyl-phospholipid synthase OS=Dickeya zeae (strain Ech1591) GN=Dd1591_1714 PE=4 SV=1	IPR003333;IPR029063	Mycolic acid cyclopropane synthase;S-adenosyl-L-methionine-dependent methyltransferase-like
Fcan01_25679_PA	orthomcl0000297	3.11133	1	0	4	1	0	42	2	8	0	0	0	0	sp|P0A9H7|CFA_ECOLI Cyclopropane-fatty-acyl-phospholipid synthase OS=Escherichia coli (strain K12) GN=cfa PE=1 SV=2	tr|F4C2F7|F4C2F7_SPHS2 Cyclopropane-fatty-acyl-phospholipid synthase OS=Sphingobacterium sp. (strain 21) GN=Sph21_3687 PE=4 SV=1	IPR029063;IPR003333	S-adenosyl-L-methionine-dependent methyltransferase-like;Mycolic acid cyclopropane synthase
Fcan01_25678_PA	orthomcl0000297	3.11133	1	0	4	1	0	42	2	8	0	0	0	0	sp|P0A9H7|CFA_ECOLI Cyclopropane-fatty-acyl-phospholipid synthase OS=Escherichia coli (strain K12) GN=cfa PE=1 SV=2	tr|A0A0D1CSN7|A0A0D1CSN7_9ENTR Cfa protein OS=Enterobacter sp. YD4 GN=cfa PE=4 SV=1	IPR003333;IPR029063	Mycolic acid cyclopropane synthase;S-adenosyl-L-methionine-dependent methyltransferase-like
Fcan01_24200_PA	orthomcl0000297	3.11133	1	0	4	1	0	42	2	8	0	0	0	0	sp|P0A9H7|CFA_ECOLI Cyclopropane-fatty-acyl-phospholipid synthase OS=Escherichia coli (strain K12) GN=cfa PE=1 SV=2	tr|A0A085H3M7|A0A085H3M7_9ENTR Cyclopropane-fatty-acyl-phospholipid synthase OS=Kluyvera ascorbata ATCC 33433 GN=cfa PE=4 SV=1	IPR003333;IPR029063	Mycolic acid cyclopropane synthase;S-adenosyl-L-methionine-dependent methyltransferase-like
[truncated: 2,296 more rows]

## Sheet: Horizontal Gene Transfer
Table S5. Horizontal Gene transfer in Folsomia candida.
Gene	Uniprot Best hit	Source	Category of source	Not-Metazoa score	Metazoa score	h index	Additional phylogenetic test	have HGT ortholog in O. cincta
[truncated: 809 more rows]

## Sheet: GO enrichment HGT
Table S6. Enriched gene ontology terms in HGT in F. candida.
[truncated: 159 more rows]

[truncated: 2 more sheets: CAZY domains in HGT, antiSMASH clusters]
